# Supplementary material for: Increase of Fungal Pathogenicity and Role of Plant Glutamine in Nitrogen-Induced Susceptibility (NIS) To Rice Blast
Source: Front Plant Sci. 2017 Feb 28;8:265. doi: 10.3389/fpls.2017.00265 (PMC5329020; doi:10.3389/fpls.2017.00265)
Supplement: Supplementary Table 1 — Primers used in the qRT-PCR analysis. [file Table1.XLSX]

## Sheet: Feuil1
Supplementary Table S1 Primers used in the qRT-PCR analysis
Gene ID	Gene name	Function	Forward Primer (5'-3')	Reverse Primer (5'-3')
MGG_01054	VPS39	vacuolar morphogenesis protein AvaB	CTACTCCTCGGCGATGATGG	CCCAGGCAGCCATAGTGTAC
MGG_02201		endothiapepsin	AAGAGGCCATCAACTTCCAA	CCGACGGTCCTCAAAGATAA
MGG_02246	CON6	pathogenicity factor	TTTGATGGCGGCGATGT	CTTGAGACCACCAGCAACGTT
MGG_02252	BUF1	tetrahydroxynaphthalene reductase	CCTGAGGAATTTGACCGTGT	ATGGAGCCCATCAGAATCAG
MGG_03504		Putative effector	AAGCTGACCTGGAACCTCAA	GGCCTTGGTATTGAAACTGG
MGG_03860	TPS1	alpha,alpha-trehalose-phosphate synthase 1	CTGTCTGGCTCGCTTATCGTCAAC	ATGCGCTGGTGTACTTGAAGACG
MGG_04857		tRNA isopentenyltransferase	GCAACAAGACGTGCGAAGTA	TTATGGCGGTGACCTCTGAT
MGG_05344	MSP1/snod1	SnodProt1 Small secreted Protein	TACAACGGCAAGTCCATCAA	CGTTGGTGAGGTCGTTCAT
MGG_06289	NIA2	NADH-cytochrome b5 reductase 1	ACGATGTCAAGATCCTGCTGTGC	TTGAAGCCCAAAGCCTCGGTAG
MGG_07348		Putative effector	GACCAAACGGAGCACGTGAT	GGATCCCTCCTTCAGTTATCGAA
MGG_07934		Putative effector	GGGCAGAACAACGATACCTT	CGAGATATCTGCGCAAGGA
MGG_08428		Putative effector	GTGGTTCCAGACCAAGGAGA	GGGAACTCCAGCACAGTTTG
MGG_08715		Putative effector	GAGGAGGAGTGTTTTCATGGAACT	CAATTCTGTGGCTTGATGATGAC
MGG_09379		Putative effector	CGACACCCGGGACGTTACT	AATGGCTCAAACACTGGTCGTA
MGG_09565	Pmk1	MAPK	ATCTCGCCTTGGACCTGTTG	GGCTCAAGGTAAGGGTGCTT
MGG_09693	BAS2	pathogenicity factor	TCTCTGTCACCGCAAATGTC	CCTCCTGTGATGAACTGCTG
MGG_09926	G6PDH	glucose-6-phosphate 1-dehydrogenase	AAGGCCTTGAACGAGCAGAA	GGGCAGCTTCGAGTTCATCT
MGG_12655	AvrPi9 putative	AvrPi9	GAAGGTGACGCCAAGATTTC	AGCCTTTGCCCGTCTTGT
MGG_15774		ketol-acid reductoisomerase	CCAGCTCTACGACTCGGTCAA	AGTCGGGCTGGCTGTTGTAGT
