# Supplementary material for: Increase of Fungal Pathogenicity and Role of Plant Glutamine in Nitrogen-Induced Susceptibility (NIS) To Rice Blast
Source: Front Plant Sci. 2017 Feb 28;8:265. doi: 10.3389/fpls.2017.00265 (PMC5329020; doi:10.3389/fpls.2017.00265)
Supplement: Supplementary Table 2 — List of 243 rice DEG gene at 0 dpi. [file Table2.xlsx]

## Sheet: Feuil1
Supplementary Table S2 List of 243 rice DEG gene at 0 dpi
Kasalath Gene ID	Nipponbare best orthologous ID	log2FoldChange 0dpi	padj DESeq 0dpi
Oryza_sativa_GLEAN_10000189	Os10g04730	1.41198	0.00162957
Oryza_sativa_GLEAN_10000338	Os10g07290	-6.86427	5.60472e-15
Oryza_sativa_GLEAN_10001082	Os10g28120	-1.19368	0.00493825
Oryza_sativa_GLEAN_10001350	Os10g32550	-0.895799	0.00233756
Oryza_sativa_GLEAN_10001631	Os10g35960	0.756639	0.00766739
Oryza_sativa_GLEAN_10002095	Os10g41710	-0.918164	0.000771395
Oryza_sativa_GLEAN_10002182	Os10g42780	1.94349	6.43937e-14
Oryza_sativa_GLEAN_10002199	Os10g43060	0.946516	0.00107497
Oryza_sativa_GLEAN_10002352	Os09g04310	-1.41565	0.000175085
Oryza_sativa_GLEAN_10002447		-5.40393	5.66576e-17
Oryza_sativa_GLEAN_10002452		-2.912	0.00923724
Oryza_sativa_GLEAN_10002629		-1.23577	2.0781e-08
Oryza_sativa_GLEAN_10003124	Os09g21460	-1.12267	6.71317e-06
Oryza_sativa_GLEAN_10003315	Os09g25620	-1.00065	0.000425228
Oryza_sativa_GLEAN_10003395	Os09g26670	-1.11246	6.90712e-06
Oryza_sativa_GLEAN_10003409	Os12g02200	-2.91312	1.83142e-18
Oryza_sativa_GLEAN_10003743	Os09g31170	1.01362	0.000513641
Oryza_sativa_GLEAN_10003767	Os09g31430	-3.2568	0.000519413
Oryza_sativa_GLEAN_10003833	Os09g32500	-0.905827	0.000513641
Oryza_sativa_GLEAN_10003835	Os09g32532	-0.765331	0.00405075
Oryza_sativa_GLEAN_10004078	Os09g36680	-4.29028	0.00368429
Oryza_sativa_GLEAN_10004081	Os09g36700	-5.2074	7.17412e-75
Oryza_sativa_GLEAN_10004352	Os11g01030	1.93263	2.66147e-06
Oryza_sativa_GLEAN_10004440		-1.84455	1.01972e-06
Oryza_sativa_GLEAN_10004455	Os12g02380	-0.909664	0.000914637
Oryza_sativa_GLEAN_10005030	Os12g13380	0.991833	0.0037546
Oryza_sativa_GLEAN_10005137		-3.55463	9.55697e-06
Oryza_sativa_GLEAN_10005171		-1.10807	0.000284989
Oryza_sativa_GLEAN_10005339	Os12g24020	-1.74289	5.40157e-05
Oryza_sativa_GLEAN_10005400		-2.48063	3.27064e-17
Oryza_sativa_GLEAN_10005663	Os12g31860	-4.18562	3.25984e-26
Oryza_sativa_GLEAN_10005718	Os12g32760	-2.05789	1.22975e-06
Oryza_sativa_GLEAN_10005732	Os12g32986	-0.825403	0.00470736
Oryza_sativa_GLEAN_10006389		-3.91206	4.82785e-14
Oryza_sativa_GLEAN_10006662	Os08g03380	-1.20117	1.26549e-07
Oryza_sativa_GLEAN_10006734	Os08g04530	-1.03559	0.00173493
Oryza_sativa_GLEAN_10006880	Os08g06630	0.723801	0.00720129
Oryza_sativa_GLEAN_10007307		-2.5551	1.3866e-12
Oryza_sativa_GLEAN_10007943	Os08g30020	-1.30949	0.00203806
Oryza_sativa_GLEAN_10008002	Os08g31140	-1.78282	0.00110646
Oryza_sativa_GLEAN_10008112	Os08g32690	-0.789776	0.00438872
Oryza_sativa_GLEAN_10008176	Os08g33540	0.806687	0.00300125
Oryza_sativa_GLEAN_10008791	Os08g40680	-2.14659	0.000263675
Oryza_sativa_GLEAN_10008961	Os08g42850	-0.977281	2.34349e-05
Oryza_sativa_GLEAN_10009120	Os08g44530	-0.942112	0.00148738
Oryza_sativa_GLEAN_10009211	Os05g01270	-0.813103	0.0015553
Oryza_sativa_GLEAN_10009223	Os05g01440	-2.25403	0.000220505
Oryza_sativa_GLEAN_10009265	Os05g02010	1.1965	4.65433e-08
Oryza_sativa_GLEAN_10009289	Os05g02310	2.29773	1.22474e-07
Oryza_sativa_GLEAN_10009565		-5.02465	1.35717e-59
Oryza_sativa_GLEAN_10009594		-1.06258	0.00590923
Oryza_sativa_GLEAN_10009686	Os05g08480	-1.09558	0.000368884
Oryza_sativa_GLEAN_10009866		-0.742701	0.00493825
Oryza_sativa_GLEAN_10010096	Os05g15850	-1.97149	0.00108624
Oryza_sativa_GLEAN_10010097	Os05g15880	-2.40166	1.55893e-12
Oryza_sativa_GLEAN_10010657	Os05g31160	1.78734	2.82641e-08
Oryza_sativa_GLEAN_10010746	Os05g32680	-0.852795	0.000743483
Oryza_sativa_GLEAN_10011035	Os05g36310	1.47463	0.00906491
Oryza_sativa_GLEAN_10011089	Os05g37520	0.94252	0.000364607
Oryza_sativa_GLEAN_10011136	Os05g38140	1.4669	0.000197324
Oryza_sativa_GLEAN_10011407	Os05g41420	-0.99664	0.00939958
Oryza_sativa_GLEAN_10011456	Os05g42110	-1.31657	0.00550851
Oryza_sativa_GLEAN_10011601		-3.66102	2.82641e-08
Oryza_sativa_GLEAN_10011837	Os05g47780	-2.94092	2.02703e-10
Oryza_sativa_GLEAN_10011879	Os05g48220	-0.78181	0.00237034
Oryza_sativa_GLEAN_10011890	Os05g48422	-0.849542	0.00654881
Oryza_sativa_GLEAN_10011969	Os05g49320	-1.00982	5.36106e-05
Oryza_sativa_GLEAN_10012136	Os05g51150	0.745889	0.00896269
Oryza_sativa_GLEAN_10012161	Os05g51470	-1.52046	2.46332e-08
Oryza_sativa_GLEAN_10012247	Os11g01530	2.60001	1.98288e-28
Oryza_sativa_GLEAN_10012275	Os11g01890	-0.826529	0.00933595
Oryza_sativa_GLEAN_10012507	Os11g05390	-4.70719	3.4286e-10
Oryza_sativa_GLEAN_10013126	Os12g43060	-4.9831	2.44164e-37
Oryza_sativa_GLEAN_10013374	Os06g28194	0.874096	0.00484995
Oryza_sativa_GLEAN_10013432	Os11g25040	-3.50681	0.00550851
Oryza_sativa_GLEAN_10013912	Os11g34460	1.21768	3.43289e-05
Oryza_sativa_GLEAN_10014123	Os11g38870	2.0163	1.62911e-13
Oryza_sativa_GLEAN_10014763	Os07g02440	-2.0107	2.3993e-07
Oryza_sativa_GLEAN_10014929	Os07g04940	-6.94677	1.92267e-15
Oryza_sativa_GLEAN_10014930	Os07g04950	-6.09017	8.80215e-19
Oryza_sativa_GLEAN_10015011	Os07g06450	-0.779452	0.00316991
Oryza_sativa_GLEAN_10015085	Os07g07480	0.764279	0.00359789
Oryza_sativa_GLEAN_10015140		-1.99241	2.93e-08
Oryza_sativa_GLEAN_10015144	Os07g08200	-2.01561	5.60119e-08
Oryza_sativa_GLEAN_10015155	Os07g08330	-0.734582	0.0065884
Oryza_sativa_GLEAN_10015202		0.742511	0.00546491
Oryza_sativa_GLEAN_10015246	Os07g09340	0.771423	0.00524841
Oryza_sativa_GLEAN_10015359	Os07g10660	-1.06107	2.53983e-05
Oryza_sativa_GLEAN_10015472	Os07g12890	-1.77179	4.79789e-05
Oryza_sativa_GLEAN_10015594	Os07g15460	-5.48316	1.0051e-55
Oryza_sativa_GLEAN_10016041	Os07g28400	2.11735	0.00227731
Oryza_sativa_GLEAN_10016327	Os07g33660	-0.793523	0.00173493
Oryza_sativa_GLEAN_10016453	Os07g35880	0.991605	0.0010243
Oryza_sativa_GLEAN_10016733	Os07g39520	1.10322	0.00867183
Oryza_sativa_GLEAN_10016952	Os07g42354	-1.96693	0.000105711
Oryza_sativa_GLEAN_10016962	Os07g42450	-0.910684	0.000165358
Oryza_sativa_GLEAN_10017056		2.24304	8.18854e-11
Oryza_sativa_GLEAN_10017112	Os07g44190	-1.03648	0.000914637
Oryza_sativa_GLEAN_10017328	Os07g47100	-0.997117	0.00106022
Oryza_sativa_GLEAN_10017357	Os07g47420	-1.16446	2.4304e-06
Oryza_sativa_GLEAN_10017572		-2.43873	6.68694e-07
Oryza_sativa_GLEAN_10017632	Os06g02500	-0.848449	0.00482815
Oryza_sativa_GLEAN_10017636	Os06g02540	1.09457	1.17122e-06
Oryza_sativa_GLEAN_10017868	Os06g06050	-0.765899	0.00482815
Oryza_sativa_GLEAN_10017869	Os06g06080	-1.32482	0.00906491
Oryza_sativa_GLEAN_10017911	Os06g06560	0.733049	0.00898899
Oryza_sativa_GLEAN_10018133	Os06g09679	-0.901036	0.000913086
Oryza_sativa_GLEAN_10018374	Os06g12370	-2.0754	5.76262e-07
Oryza_sativa_GLEAN_10018419	Os06g13000	-0.88665	0.00654881
Oryza_sativa_GLEAN_10018575	Os06g15370	-1.25359	0.00130712
Oryza_sativa_GLEAN_10018618	Os06g16290	-1.10437	2.00246e-05
Oryza_sativa_GLEAN_10018855	Os06g21360	1.81137	4.67461e-14
Oryza_sativa_GLEAN_10019101	Os06g27860	-2.25254	2.32828e-12
Oryza_sativa_GLEAN_10019114	Os06g28050	1.81377	0.00046951
Oryza_sativa_GLEAN_10020331	Os06g47910	-2.07323	0.00383554
Oryza_sativa_GLEAN_10020543	Os06g50950	1.73813	0.00922042
Oryza_sativa_GLEAN_10021225	Os04g21130	-4.44705	0.000509702
Oryza_sativa_GLEAN_10021318	Os04g23820	-0.911135	0.000384903
Oryza_sativa_GLEAN_10021327	Os04g24140	-0.795022	0.00474246
Oryza_sativa_GLEAN_10021806	Os04g33220	-0.815788	0.00478375
Oryza_sativa_GLEAN_10021873	Os04g33950	1.98524	0.000860311
Oryza_sativa_GLEAN_10022005	Os04g35790	1.295	1.40345e-05
Oryza_sativa_GLEAN_10022052	Os04g36800	-1.52364	4.99474e-10
Oryza_sativa_GLEAN_10022091	Os04g37710	0.885106	0.000289955
Oryza_sativa_GLEAN_10022111		-3.64502	0.000638753
Oryza_sativa_GLEAN_10022702	Os04g45834	1.06	0.00460712
Oryza_sativa_GLEAN_10022840	Os04g47360	-2.28884	0.000610751
Oryza_sativa_GLEAN_10022970		-5.32072	3.11805e-62
Oryza_sativa_GLEAN_10023112	Os04g50990	-0.809667	0.00132949
Oryza_sativa_GLEAN_10023412	Os04g54620	-2.15	1.31856e-11
Oryza_sativa_GLEAN_10023494	Os04g55600	-2.08397	0.000263675
Oryza_sativa_GLEAN_10023505	Os04g55710	0.866604	0.00575716
Oryza_sativa_GLEAN_10023702	Os04g57880	1.51069	0.00462885
Oryza_sativa_GLEAN_10023749		1.46833	0.000405424
Oryza_sativa_GLEAN_10023779	Os04g58710	1.10445	0.000114438
Oryza_sativa_GLEAN_10023789	Os04g58800	0.745007	0.00583231
Oryza_sativa_GLEAN_10023840	Os04g59440	-1.35497	5.32663e-10
Oryza_sativa_GLEAN_10023916	Os02g01560	-0.770527	0.00735423
Oryza_sativa_GLEAN_10024035	Os07g03230	-1.01882	0.00942667
Oryza_sativa_GLEAN_10024089	Os02g03710	-1.56375	4.40539e-06
Oryza_sativa_GLEAN_10024594	Os02g10780	1.00996	0.00163054
Oryza_sativa_GLEAN_10024918	Os02g15860	-1.49362	0.00025565
Oryza_sativa_GLEAN_10024925	Os02g15930	-2.08628	0.00526889
Oryza_sativa_GLEAN_10025176	Os02g20360	-1.55675	2.84145e-13
Oryza_sativa_GLEAN_10025319		-1.3945	0.000227441
Oryza_sativa_GLEAN_10025603	Os02g28810	-0.752928	0.00480336
Oryza_sativa_GLEAN_10025893	Os02g33580	0.746761	0.00573033
Oryza_sativa_GLEAN_10025909	Os02g33705	2.5756	4.52716e-07
Oryza_sativa_GLEAN_10025910	Os02g33710	0.80435	0.00144202
Oryza_sativa_GLEAN_10026103	Os02g36740	1.22971	1.22198e-07
Oryza_sativa_GLEAN_10026184		-0.745992	0.00480336
Oryza_sativa_GLEAN_10026200		-5.24138	4.89028e-28
Oryza_sativa_GLEAN_10026201		-5.39864	1.19434e-37
Oryza_sativa_GLEAN_10026321	Os02g39870	-0.919281	0.000129355
Oryza_sativa_GLEAN_10026406	Os02g41580	-1.43408	0.000909906
Oryza_sativa_GLEAN_10026539	Os02g43370	-5.53324	7.79291e-50
Oryza_sativa_GLEAN_10026705	Os02g45170	-1.53765	0.00381199
Oryza_sativa_GLEAN_10026910	Os02g47360	-0.763071	0.00896269
Oryza_sativa_GLEAN_10027134	Os02g49790	-3.15937	8.97012e-05
Oryza_sativa_GLEAN_10027286	Os02g51480	-0.791608	0.00414475
Oryza_sativa_GLEAN_10027336	Os02g52150	-1.78361	0.000100696
Oryza_sativa_GLEAN_10027549	Os02g54710	-1.21634	7.58902e-07
Oryza_sativa_GLEAN_10027729	Os02g56960	-0.799241	0.00166163
Oryza_sativa_GLEAN_10027842	Os02g58120	-0.861272	0.00294701
Oryza_sativa_GLEAN_10028100	Os03g03520	2.45525	0.00263266
Oryza_sativa_GLEAN_10028173	Os03g04470	-1.1352	2.00371e-06
Oryza_sativa_GLEAN_10028195	Os03g04710	0.944154	0.00241544
Oryza_sativa_GLEAN_10028440	Os03g07960	-0.79841	0.00478375
Oryza_sativa_GLEAN_10028625	Os03g10600	-1.24183	0.00942667
Oryza_sativa_GLEAN_10028982	Os03g14910	1.58926	0.0021777
Oryza_sativa_GLEAN_10028983	Os03g14915	1.51755	0.00128645
Oryza_sativa_GLEAN_10029063	Os03g15920	1.01983	1.50451e-05
Oryza_sativa_GLEAN_10029217	Os03g17690	1.09304	5.52507e-06
Oryza_sativa_GLEAN_10029268	Os03g18250	-6.59472	1.79728e-06
Oryza_sativa_GLEAN_10029364	Os03g19380	0.862715	0.00906491
Oryza_sativa_GLEAN_10029369	Os03g19427	-9.24586	0.000175085
Oryza_sativa_GLEAN_10029638	Os03g22880	-1.02988	0.00738275
Oryza_sativa_GLEAN_10029743	Os03g25450	-1.77509	1.38846e-06
Oryza_sativa_GLEAN_10029792	Os03g26210	-3.15052	1.10633e-49
Oryza_sativa_GLEAN_10029883	Os03g27770	-1.0657	7.93033e-05
Oryza_sativa_GLEAN_10030069	Os03g31150	-0.844743	0.0010243
Oryza_sativa_GLEAN_10030112		-0.746176	0.00652762
Oryza_sativa_GLEAN_10030116	Os01g31050	-4.9847	1.69377e-12
Oryza_sativa_GLEAN_10030152		-1.54861	1.61223e-09
Oryza_sativa_GLEAN_10030369	Os03g38950	0.849085	0.00166229
Oryza_sativa_GLEAN_10030543		-4.78307	0.000120519
Oryza_sativa_GLEAN_10030804	Os03g45710	-0.707993	0.00888939
Oryza_sativa_GLEAN_10030972		-6.46944	8.80215e-19
Oryza_sativa_GLEAN_10031283	Os03g51530	-4.11448	5.85149e-21
Oryza_sativa_GLEAN_10031380	Os03g52680	-2.37836	1.09665e-27
Oryza_sativa_GLEAN_10031487	Os03g54000	-2.24414	6.38541e-22
Oryza_sativa_GLEAN_10031523		-1.39411	0.00860728
Oryza_sativa_GLEAN_10031550	Os03g55280	-1.16382	4.39002e-06
Oryza_sativa_GLEAN_10031552	Os03g55310	-1.74312	0.000776789
Oryza_sativa_GLEAN_10031591	Os03g55776	1.76119	2.46332e-08
Oryza_sativa_GLEAN_10031679	Os03g56800	-0.918717	0.00235293
Oryza_sativa_GLEAN_10031683	Os03g56840	-1.14337	1.90108e-06
Oryza_sativa_GLEAN_10031978	Os03g60260	-1.31441	0.000513641
Oryza_sativa_GLEAN_10032095	Os03g61600	-1.13243	0.000108039
Oryza_sativa_GLEAN_10032226	Os03g63330	-1.06739	4.95144e-06
Oryza_sativa_GLEAN_10032232	Os03g63400	-0.842755	0.00243283
Oryza_sativa_GLEAN_10032233	Os03g63410	-0.806604	0.00791011
Oryza_sativa_GLEAN_10032624	Os01g05060	-0.890214	0.000290379
Oryza_sativa_GLEAN_10032882	Os01g08440	-0.89273	0.000263675
Oryza_sativa_GLEAN_10032968		-0.773685	0.00446077
Oryza_sativa_GLEAN_10033089	Os01g11160	1.4238	0.000129355
Oryza_sativa_GLEAN_10033167	Os01g12070	-1.27811	0.00116113
Oryza_sativa_GLEAN_10033219	Os01g12710	0.966863	3.1051e-05
Oryza_sativa_GLEAN_10033302	Os01g13690	-0.895507	0.00896269
Oryza_sativa_GLEAN_10033558	Os01g17320	-0.919961	0.00593265
Oryza_sativa_GLEAN_10033583	Os01g18210	-0.838723	0.00359789
Oryza_sativa_GLEAN_10033692	Os01g20110	-1.0067	2.00246e-05
Oryza_sativa_GLEAN_10033887	Os01g25010	1.1682	2.3993e-07
Oryza_sativa_GLEAN_10033899		-0.998674	0.00493825
Oryza_sativa_GLEAN_10034118		-5.89406	1.0753e-18
Oryza_sativa_GLEAN_10034220	Os01g34080	-1.11634	0.000188589
Oryza_sativa_GLEAN_10034334	Os01g36720	1.93349	1.22615e-05
Oryza_sativa_GLEAN_10034551	Os01g40250	-1.17718	0.00383554
Oryza_sativa_GLEAN_10034609	Os01g41030	-1.02081	0.00175231
Oryza_sativa_GLEAN_10034698	Os11g15624	-6.93913	6.88838e-15
Oryza_sativa_GLEAN_10034699	Os11g15624	-5.28849	7.34618e-23
Oryza_sativa_GLEAN_10034971	Os01g45914	-4.30221	1.86992e-22
Oryza_sativa_GLEAN_10035025	Os01g46720	-1.94494	1.04027e-09
Oryza_sativa_GLEAN_10035220	Os01g49290	-0.766348	0.00386163
Oryza_sativa_GLEAN_10035235	Os01g49470	-1.80744	3.97571e-05
Oryza_sativa_GLEAN_10035974	Os01g58640	2.239	1.49675e-11
Oryza_sativa_GLEAN_10036082	Os01g59920	-1.70771	4.95144e-06
Oryza_sativa_GLEAN_10036178	Os01g61230	0.963994	5.66075e-05
Oryza_sativa_GLEAN_10036183	Os01g61320	-0.986608	0.00289201
Oryza_sativa_GLEAN_10036193	Os01g61400	0.850765	0.000519413
Oryza_sativa_GLEAN_10036288	Os01g62460	-0.915326	0.000472806
Oryza_sativa_GLEAN_10036357	Os01g63220	-0.973587	0.00362664
Oryza_sativa_GLEAN_10036429	Os01g64100	1.89604	0.000909906
Oryza_sativa_GLEAN_10036524	Os01g65100	-2.19228	9.90901e-25
Oryza_sativa_GLEAN_10036526	Os01g65110	-6.32491	1.89918e-07
Oryza_sativa_GLEAN_10036549	Os01g65400	-1.13733	2.21575e-06
Oryza_sativa_GLEAN_10036837	Os01g68650	-1.6274	0.00114181
Oryza_sativa_GLEAN_10036868		0.873428	0.000337703
Oryza_sativa_GLEAN_10037112	Os01g72360	-6.59638	1.02323e-26
Oryza_sativa_GLEAN_10037113	Os01g72370	-5.67885	6.38541e-22
Oryza_sativa_GLEAN_10037148	Os01g72780	-1.30888	0.00475787
Oryza_sativa_GLEAN_10037270	Os01g73940	0.839158	0.00596691
Oryza_sativa_GLEAN_10038275		-2.05755	6.05402e-05
