# Supplementary material for: Increase of Fungal Pathogenicity and Role of Plant Glutamine in Nitrogen-Induced Susceptibility (NIS) To Rice Blast
Source: Front Plant Sci. 2017 Feb 28;8:265. doi: 10.3389/fpls.2017.00265 (PMC5329020; doi:10.3389/fpls.2017.00265)
Supplement: Supplementary Table 3 — List of the 2,665 rice DEG at 2 dpi. [file Table3.xlsx]

## Sheet: Feuil1
Supplementary Table S3 List of the 2665 rice DEG at 2 dpi
Kasalath Gene ID	Nipponbare best orthologous ID	Gene Name	Groupe in Figure 3	0N Mock	0N Inoc	1N Mock	1N Inoc	log2FoldChange Inoc/Mock in 0N condition	padj Inoc/Mock in 0N condition	log2FoldChange Inoc/Mock in 1N condition	padj Inoc/Mock in 1N condition	log2FoldChange 1N/0N in Mock condition	padj 1N/0N in Mock condition	log2FoldChange1N/0N in Inoc condition	padj 1N/0N in Inoc condition	log2FoldChange 1N Inoc/0N Mock	padj 1N Inoc/0N Mock	Function	Transcription regulator	Archipelago, published as expressed in defense	PR Family	Phytoalexin	Defense regulator	ABA-responsive cis-regulatory elements	N pathway	expressed in gln terated plant (FC)
Oryza_sativa_GLEAN_10000051	Os10g02260		Infection by M. oryzae specific DEG Repress	749.49	304.267	506.654	331.237	-1.30057	0.00220252	-0.613139	0.304281	-0.564907	0.786198	0.122526	0.961637	-1.17805	0.00252857	peptide transporter PTR2, putative, expressed
Oryza_sativa_GLEAN_10000056	Os10g02360	OsWAK98 - OsWAK receptor-like cytoplasmic kinase OsWAK-RLCK, expressed	Enhanced	74.357	133.554	114.042	305.866	0.844878	0.414219	1.42334	0.0124386	0.617022	0.878688	1.19548	0.00757204	2.04036	2.51118e-06	OsWAK98 - OsWAK receptor-like cytoplasmic kinase OsWAK-RLCK, expressed
Oryza_sativa_GLEAN_10000094	Os10g02970		Nitrogen specific DEG Induce	3.6352	2.83976	2.6332	16.6855	-0.356265	1	2.66371	0.0973137	-0.465215	1	2.55475	0.00311672	2.19849	0.0665731	Leucine rich repeat N-terminal domain containing protein, putative, expressed		YES
Oryza_sativa_GLEAN_10000102	Os10g03100		Infection by M. oryzae specific DEG Induce	28.0645	100.007	47.3298	138.795	1.83328	0.00359528	1.55214	0.0236774	0.754001	0.881776	0.472863	0.621306	2.30614	8.24859e-06	Cf2/Cf5 disease resistance protein, putative, expressed		YES
Oryza_sativa_GLEAN_10000105	Os10g03320		Enhanced	446.876	1556.43	631.093	2829.67	1.8003	1.26154e-06	2.16471	1.18289e-07	0.497978	0.863099	0.86239	0.032217	2.66269	2.47274e-15	UDP-glucoronosyl and UDP-glucosyl transferase domain containing protein, expressed
Oryza_sativa_GLEAN_10000118	Os10g03550		Infection by M. oryzae specific DEG Repress	3583.58	2718.24	5296.65	2659.26	-0.398731	0.961673	-0.994055	0.0479247	0.56368	0.783462	-0.0316443	1	-0.430375	0.524694	expressed protein						YES
Oryza_sativa_GLEAN_10000165	Os10g04270		Infection by M. oryzae specific DEG Induce	1111.66	2392.51	819.386	1602.81	1.1058	0.00498733	0.967989	0.0282287	-0.440106	0.875179	-0.57792	0.19094	0.527882	0.277875	jacalin-like lectin domain containing protein, expressed		YES
Oryza_sativa_GLEAN_10000169	Os10g04370	OsFBX357	Enhanced	1.8176	21.8909	3.56747	75.2297	3.59023	0.00217643	4.39833	3.96481e-06	0.972867	1	1.78097	0.00372539	5.3712	1.58364e-10	OsFBX357 - F-box domain containing protein, expressed
Oryza_sativa_GLEAN_10000170	Os10g04380		Enhanced	0	27.018	0.866428	84.2217	18.0436	5.93534e-06	6.60297	1.00214e-07	13.0809	1	1.64027	0.0158981	19.6838	5.9417e-13	expressed protein
Oryza_sativa_GLEAN_10000174	Os10g04450		Infection by M. oryzae specific DEG Repress	172.578	64.7254	129.89	105.424	-1.41485	0.0453902	-0.301087	0.827201	-0.409958	0.996733	0.703804	0.382181	-0.711045	0.360714	expressed protein
Oryza_sativa_GLEAN_10000179	Os10g04490		Enhanced	72.2335	142.29	150.398	379.018	0.978094	0.183818	1.33348	0.0170787	1.05804	0.249426	1.41343	0.000550461	2.39153	4.91608e-09	expressed protein
Oryza_sativa_GLEAN_10000182	Os10g04520		Nitrogen specific DEG Induce	118.923	88.149	102.744	190.241	-0.432012	1	0.888772	0.218996	-0.21097	1	1.10981	0.0219017	0.677802	0.296047	expressed protein
Oryza_sativa_GLEAN_10000189	Os10g04730		Nitrogen specific DEG Induce	349.643	306.955	591.342	593.069	-0.187854	1	0.00420575	1	0.75811	0.437446	0.95017	0.0160406	0.762316	0.103875	TKL_IRAK_DUF26-la.6 - DUF26 kinases have homology to DUF26 containing loci, expressed		YES
Oryza_sativa_GLEAN_10000215	Os10g05020		Infection by M. oryzae specific DEG Induce	10.5313	59.6022	35.9984	115.177	2.50069	0.000241063	1.67785	0.0219106	1.77325	0.134393	0.950417	0.13813	3.4511	1.53864e-09	cytochrome P450, putative, expressed
Oryza_sativa_GLEAN_10000264	Os10g05660		Enhanced	15.3423	122.923	38.4281	814.111	3.00217	0.0713696	4.40499	0.00556315	1.32465	0.898449	2.72747	0.0332015	5.72964	2.10463e-06	thaumatin, putative, expressed		YES	PR5					1.08
Oryza_sativa_GLEAN_10000302	Os10g06630		Infection by M. oryzae specific DEG Induce	161.276	517.424	232.366	214.851	1.68182	0.0365314	-0.113063	0.980207	0.526871	0.977056	-1.26801	0.0742789	0.413808	0.79216	peptidyl-prolyl cis-trans isomerase, putative, expressed		YES
Oryza_sativa_GLEAN_10000360			Enhanced	8.988	31.3867	7.93353	266.588	1.80408	0.117608	5.07051	1.59901e-10	-0.180037	1	3.08639	1.81962e-08	4.89047	1.21096e-14
Oryza_sativa_GLEAN_10000391			Infection by M. oryzae specific DEG Repress	84.1945	48.1497	92.5013	33.7103	-0.8062	0.593489	-1.45629	0.0334123	0.135747	1	-0.514338	0.632307	-1.32054	0.0289945
Oryza_sativa_GLEAN_10000432	Os10g10170		Infection by M. oryzae specific DEG Repress	1646.22	794.23	2456.9	742.717	-1.05153	0.446158	-1.72595	0.0223473	0.57768	0.941989	-0.0967444	0.999626	-1.14827	0.133888	PPR repeat domain containing protein, putative, expressed
Oryza_sativa_GLEAN_10000452	Os10g10480		Infection by M. oryzae specific DEG Induce	137.683	163.784	118.867	357.015	0.250445	1	1.58663	0.0303379	-0.212002	1	1.12419	0.0675431	1.37463	0.0245498	expressed protein
Oryza_sativa_GLEAN_10000486	Os10g11140		Repressed	3923.55	3121.71	4183.18	1846.47	-0.329821	0.9705	-1.17983	0.00257326	0.0924399	1	-0.757567	0.0417566	-1.08739	0.00188761	phosphoglucomutase, glucose pathway ?		YES
Oryza_sativa_GLEAN_10000520			Nitrogen specific DEG Induce	0	1.45638	0.900347	7.35418	13.8301	1	3.03001	0.263667	13.1363	1	2.33618	0.0476894	16.1663	0.0211675
Oryza_sativa_GLEAN_10000542			Nitrogen specific DEG Repress	58.6832	140.628	41.1107	25.6117	1.26087	0.541462	-0.682713	0.695792	-0.513433	1	-2.45701	0.00165038	-1.19615	0.280415
Oryza_sativa_GLEAN_10000593	Os10g16974		Nitrogen specific DEG Repress	978.957	715.15	403.858	390.914	-0.453	0.829249	-0.0469957	1	-1.2774	0.010453	-0.871395	0.0277205	-1.32439	0.000396113	cytochrome P450, putative, expressed
Oryza_sativa_GLEAN_10000618	Os10g17489		Infection by M. oryzae specific DEG Induce	211.65	554.909	244.361	838.579	1.39057	0.000893308	1.77893	3.56696e-05	0.207329	1	0.595697	0.224853	1.98626	1.45675e-08	UDP-glucoronosyl and UDP-glucosyl transferase domain containing protein, expressed
Oryza_sativa_GLEAN_10000638	Os10g17940	OsFBX382	Enhanced	9.61034	21.0608	16.8352	59.115	1.1319	0.674402	1.81204	0.0451145	0.808824	0.969911	1.48896	0.0163742	2.62086	0.000155037	OsFBX382 - F-box domain containing protein, expressed
Oryza_sativa_GLEAN_10000654			Enhanced	32.6493	35.7507	29.3383	148.863	0.130922	1	2.34312	0.000296942	-0.154264	1	2.05794	1.63427e-05	2.18886	3.04325e-05
Oryza_sativa_GLEAN_10000658	Os10g18370		Nitrogen specific DEG Repress	136.024	302.012	89.273	104.092	1.15074	0.056633	0.221567	0.894636	-0.607568	0.878688	-1.53674	0.000200266	-0.386001	0.666133	transcriptional regulator, putative, expressed		YES
Oryza_sativa_GLEAN_10000738			Enhanced	1.75788	2.87485	0.900347	37.8136	0.70965	1	5.39228	0.0402001	-0.965283	1	3.71735	0.0172342	4.427	0.0146819
Oryza_sativa_GLEAN_10000770	Os10g21050		Infection by M. oryzae specific DEG Repress	8.97244	13.5719	49.9969	6.77514	0.597046	1	-2.88352	0.0120256	2.47827	0.158094	-1.0023	0.581143	-0.405251	0.940645	cytochrome P450, putative, expressed
Oryza_sativa_GLEAN_10000771	Os10g21060		Infection by M. oryzae specific DEG Repress	16.2389	17.6378	33.3652	8.52888	0.11921	1	-1.96792	0.0288236	1.03889	0.836053	-1.04824	0.282184	-0.92903	0.462229	cytochrome P450, putative, expressed
Oryza_sativa_GLEAN_10000797	Os10g21360		Infection by M. oryzae specific DEG Repress	335.678	199.829	461.625	210.012	-0.748314	0.367944	-1.13625	0.0243323	0.459641	0.896563	0.0717086	1	-0.676606	0.211242	N-dimethylguanosine tRNA methyltransferase, putative, expressed
Oryza_sativa_GLEAN_10000814			Nitrogen specific DEG Induce	60.4225	57.3496	67.9021	153.396	-0.0753025	1	1.17573	0.145094	0.16837	1	1.41941	0.0087012	1.3441	0.0275333
Oryza_sativa_GLEAN_10000820			Infection by M. oryzae specific DEG Repress	2.40745	1.02353	5.26641	0.190262	-1.23395	1	-4.79076	0.0408576	1.12931	1	-2.4275	0.721131	-3.66144	0.253702
Oryza_sativa_GLEAN_10000904			Infection by M. oryzae specific DEG Induce	0.58596	26.2255	0.866428	57.659	5.48402	6.54729e-05	6.05632	3.98193e-06	0.564279	1	1.13658	0.185966	6.6206	1.95633e-09
Oryza_sativa_GLEAN_10000936	Os10g25290		Enhanced	66.4467	686.923	155.322	3554.7	3.36988	0.0038746	4.51639	0.000502158	1.22499	0.877742	2.37151	0.0312806	5.74139	1.54107e-08	ZIM domain containing protein, putative, expressed	Tify	YES
Oryza_sativa_GLEAN_10000942	Os10g25400		Enhanced	6.04653	17.7808	3.56747	82.5094	1.55614	0.364649	4.53159	5.09791e-07	-0.761207	1	2.21424	7.2504e-05	3.77038	2.73735e-08	GDSL-like lipase/acylhydrolase, putative, expressed		YES
Oryza_sativa_GLEAN_10000945			Nitrogen specific DEG Induce	15.019	26.7535	33.1278	88.3085	0.832941	0.936875	1.41451	0.170741	1.14126	0.783571	1.72283	0.00990977	2.55577	0.000291017
Oryza_sativa_GLEAN_10000949			Infection by M. oryzae specific DEG Induce	28.5398	84.2902	23.8684	108.121	1.56239	0.0297088	2.17947	0.00151957	-0.257871	1	0.359211	0.781501	1.9216	0.000511289
Oryza_sativa_GLEAN_10001003	Os10g26400		Infection by M. oryzae specific DEG Repress	644.931	477.024	712.22	352.397	-0.435084	0.877202	-1.01512	0.0305326	0.143177	1	-0.436858	0.492903	-0.871942	0.04613	uncharacterized oxidoreductase, putative, expressed
Oryza_sativa_GLEAN_10001018	Os10g26570		Nitrogen specific DEG Induce	339.492	327.472	460.894	592.778	-0.0520075	1	0.363058	0.6544	0.441057	0.896563	0.856123	0.0384498	0.804115	0.0735524	phosphofructokinase, putative, expressed
Oryza_sativa_GLEAN_10001048	Os10g27174		Infection by M. oryzae specific DEG Induce	2984.33	3595.93	1708.78	4547.26	0.26896	1	1.41203	0.000259003	-0.804438	0.248432	0.338632	0.609445	0.607591	0.159693	40S ribosomal protein S28, putative, expressed		YES
Oryza_sativa_GLEAN_10001049	Os10g27190		Infection by M. oryzae specific DEG Induce	2190.37	3589.66	1773.72	3373.07	0.712674	0.183818	0.927284	0.0362484	-0.304397	0.980069	-0.0897874	0.979823	0.622887	0.137157	40S ribosomal protein S17, putative, expressed
Oryza_sativa_GLEAN_10001065	Os10g27430		Infection by M. oryzae specific DEG Induce	1.81371	17.3842	1.80069	16.3298	3.26076	0.0200572	3.18088	0.048424	-0.0103905	1	-0.09027	1	3.17049	0.00901991	expressed protein
Oryza_sativa_GLEAN_10001068	Os10g27980		Infection by M. oryzae specific DEG Induce	15.7802	26.647	12.4353	52.8278	0.755855	0.935846	2.08686	0.0208028	-0.343679	1	0.987325	0.184143	1.74318	0.0159696	transmembrane amino acid transporter protein, putative, expressed							Transport des aa
Oryza_sativa_GLEAN_10001075	Os10g28030	OsPOP22	Infection by M. oryzae specific DEG Repress	934.96	851.191	1061.57	501.127	-0.135422	1	-1.08295	0.0118122	0.183218	1	-0.764305	0.0504291	-0.899727	0.0239296	OsPOP22 - Putative Prolyl Oligopeptidase homologue, expressed
Oryza_sativa_GLEAN_10001082	Os10g28120		Enhanced	64.4684	281.787	131.574	934.557	2.12794	0.000535384	2.82841	9.18649e-06	1.02921	0.596208	1.72968	0.00119315	3.85762	1.11542e-13	glycosyl hydrolase, putative, expressed		YES
Oryza_sativa_GLEAN_10001100	Os10g28350		Enhanced	12.679	41.2425	24.667	144.081	1.70169	0.0516128	2.54623	0.000118122	0.960139	0.868263	1.80468	0.000244411	3.50636	2.36695e-10	1,2-dihydroxy-3-keto-5-methylthiopentene dioxygenase protein, putative, expressed		YES
Oryza_sativa_GLEAN_10001125	Os10g28680		Nitrogen specific DEG Repress	72.7535	91.6679	40.0407	35.1331	0.333399	1	-0.188637	0.949021	-0.861549	0.791838	-1.38358	0.00902926	-1.05019	0.113352	DUF581 domain containing protein, expressed
Oryza_sativa_GLEAN_10001137	Os10g28860	MBTB39	Infection by M. oryzae specific DEG Induce	3.63909	7.88388	0	11.143	1.11533	0.991441	16.7658	0.0273744	-15.1513	0.875179	0.499158	0.859837	1.61449	0.301959	MBTB39 - Bric-a-Brac, Tramtrack, Broad Complex BTB domain with Meprin and TRAF Homology MATH domain, expressed
Oryza_sativa_GLEAN_10001144	Os04g10800		Enhanced	7.8083	54.7084	15.7314	139.382	2.80868	8.29553e-05	3.14733	3.45565e-06	1.01056	0.896563	1.34922	0.00965549	4.1579	1.26318e-12	inorganic phosphate transporter, putative, expressed
Oryza_sativa_GLEAN_10001183	Os10g30080		Nitrogen specific DEG Repress	691.115	665.388	632.336	382.567	-0.0547282	1	-0.724977	0.170958	-0.128234	1	-0.798483	0.048046	-0.853211	0.0441053	xylosyltransferase, putative, expressed
Oryza_sativa_GLEAN_10001205	Os10g30380		Enhanced	3.58326	4.32387	0	38.8805	0.271051	1	18.5687	9.94694e-06	-15.129	0.868395	3.16865	4.32265e-06	3.43971	8.88909e-05
Oryza_sativa_GLEAN_10001207	Os10g30390		Enhanced	4.23282	1.85414	0	64.7235	-1.19087	1	19.3039	0.000229783	-15.3693	0.863099	5.12547	8.7065e-06	3.9346	0.00121525	cytochrome P450, putative, expressed		YES
Oryza_sativa_GLEAN_10001213	Os10g30450		Enhanced	516.647	812.38	580.52	2404.3	0.652976	0.340242	2.0502	5.15639e-08	0.168166	1	1.56539	6.05164e-07	2.21837	1.01342e-12	heavy-metal-associated domain-containing protein, putative, expressed		YES
Oryza_sativa_GLEAN_10001219	Os10g30530		Enhanced	62.5314	165.269	43.5743	499.855	1.40216	0.0249419	3.51996	7.32522e-11	-0.521104	0.957357	1.5967	0.000245567	2.99886	8.90029e-12	lectin-like receptor kinase, putative, expressed
Oryza_sativa_GLEAN_10001224	Os10g30600		Enhanced	291.488	398.632	336.196	891.902	0.451624	0.860623	1.40758	0.00157576	0.205868	1	1.16183	0.00128672	1.61345	5.54471e-06	tyrosine protein kinase domain containing protein, putative, expressed
Oryza_sativa_GLEAN_10001225	Os10g30610		Nitrogen specific DEG Induce	264.457	357.32	412.596	881.776	0.434187	1	1.09568	0.122416	0.641698	0.863099	1.30319	0.00912422	1.73738	0.00033506	white-brown complex homolog protein, putative, expressed
Oryza_sativa_GLEAN_10001232	Os10g30790		Infection by M. oryzae specific DEG Induce	1123.82	2805.82	1299.89	3649.71	1.32001	0.0516128	1.48939	0.025569	0.209979	1	0.379358	0.771011	1.69937	0.000831451	inorganic phosphate transporter, putative, expressed		YES
Oryza_sativa_GLEAN_10001240			Enhanced	13.4286	37.6874	16.8352	89.7888	1.48878	0.149833	2.41505	0.00132335	0.326177	1	1.25245	0.0335531	2.74123	4.95603e-06
Oryza_sativa_GLEAN_10001242	Os10g30910		Nitrogen specific DEG Induce	165.216	132.921	250.746	315.644	-0.313789	1	0.332069	0.730967	0.601871	0.844927	1.24773	0.00260099	0.93394	0.0656285	transmembrane protein-related, putative, expressed		YES
Oryza_sativa_GLEAN_10001310	Os10g31780		Enhanced	28.2126	151.402	54.8039	383.321	2.42398	1.13927e-06	2.8062	4.06079e-08	0.957941	0.640611	1.34016	0.00159013	3.76414	8.46236e-18	oxidoreductase, short chain dehydrogenase/reductase family domain containing protein, expressed		YES
Oryza_sativa_GLEAN_10001323	Os10g31950		Infection by M. oryzae specific DEG Induce	1187.63	1387.55	1123.47	2115.93	0.224452	1	0.913335	0.0445927	-0.080128	1	0.608754	0.145035	0.833207	0.0287121	3-ketoacyl-CoA thiolase, peroxisomal precursor, putative, expressed		YES
Oryza_sativa_GLEAN_10001356	Os10g32680		Infection by M. oryzae specific DEG Induce	200.929	598.043	216.82	956.808	1.57356	0.00123902	2.14173	1.87883e-05	0.109812	1	0.677982	0.246006	2.25154	3.46324e-08	expressed protein		YES
Oryza_sativa_GLEAN_10001370	Os10g32810		Repressed	524.778	730.576	551.187	237.717	0.477326	0.770516	-1.2133	0.00600375	0.0708342	1	-1.61979	1.55237e-06	-1.14247	0.00410939	beta-amylase, putative, expressed
Oryza_sativa_GLEAN_10001371	Os10g32820		Infection by M. oryzae specific DEG Induce	3699.33	4439.94	2374.61	4976.1	0.263276	1	1.06733	0.0118453	-0.639572	0.55252	0.164478	0.903069	0.427754	0.417645	60S ribosomal protein L21-2, putative, expressed		YES
Oryza_sativa_GLEAN_10001379	Os10g32920		Infection by M. oryzae specific DEG Induce	3316.13	4176.9	2112.9	4583.55	0.332931	0.991441	1.11724	0.0125748	-0.65028	0.596208	0.134031	0.949637	0.466962	0.395935	ribosomal protein, putative, expressed
Oryza_sativa_GLEAN_10001380	Os10g32930		Nitrogen specific DEG Repress	339.097	249.411	169.558	101.702	-0.443174	0.983944	-0.737437	0.302306	-0.999919	0.371602	-1.29418	0.0032562	-1.73736	0.000121884	expressed protein
Oryza_sativa_GLEAN_10001385	Os10g32970		Infection by M. oryzae specific DEG Induce	921.001	1258.93	755.77	1609.25	0.450924	0.776098	1.09037	0.0118122	-0.285257	0.991554	0.354194	0.594539	0.805117	0.0410183	eukaryotic translation initiation factor, putative, expressed
Oryza_sativa_GLEAN_10001386	Os10g32980	CESA7	Nitrogen specific DEG Repress	749.02	661.818	311.143	278.185	-0.178569	1	-0.161537	0.881947	-1.26742	0.0165035	-1.25039	0.000584317	-1.42896	0.000130323	CESA7 - cellulose synthase, expressed
Oryza_sativa_GLEAN_10001392	Os10g33140		Enhanced	309.255	868.381	466.222	2503.2	1.48953	0.0545705	2.42469	0.000373562	0.592223	0.929501	1.52738	0.00936142	3.01691	1.87748e-08	hcrVf2 protein, putative, expressed		YES
Oryza_sativa_GLEAN_10001449	Os10g33810		Enhanced	4.76295	24.6328	12.2657	130.928	2.37065	0.0200358	3.41608	1.70018e-06	1.3647	0.855721	2.41012	1.60797e-06	4.78077	1.0903e-13	myb-related protein Myb4, putative, expressed	MYB
Oryza_sativa_GLEAN_10001456			Nitrogen specific DEG Induce	37.6239	39.3985	117.831	56.4016	0.0664925	1	-1.06291	0.157187	1.647	0.0342182	0.517596	0.621306	0.584089	0.573026
Oryza_sativa_GLEAN_10001506	Os10g34400		Infection by M. oryzae specific DEG Repress	2214.47	1781.06	2670.72	1440.57	-0.314219	0.991112	-0.890589	0.0462742	0.270269	0.996138	-0.306101	0.68505	-0.620319	0.15881	expressed protein						YES
Oryza_sativa_GLEAN_10001531	Os10g34700		Infection by M. oryzae specific DEG Induce	6.62471	88.2752	7.16886	207.689	3.73608	0.0002368	4.85654	1.38512e-05	0.113885	1	1.23434	0.266074	4.97042	1.84615e-08	expressed protein
Oryza_sativa_GLEAN_10001534	Os10g34730		Nitrogen specific DEG Repress	249.064	200.466	147.543	99.6334	-0.313161	1	-0.566431	0.458231	-0.755384	0.690516	-1.00865	0.0312466	-1.32182	0.00418351	GEM, putative, expressed
Oryza_sativa_GLEAN_10001540			Infection by M. oryzae specific DEG Repress	3571.71	2250.29	3482.14	1876.95	-0.666502	0.308653	-0.891583	0.0410282	-0.0366403	1	-0.261722	0.767364	-0.928224	0.0143185
Oryza_sativa_GLEAN_10001544	Os10g34840	RIPER6	Infection by M. oryzae specific DEG Induce	13.6364	71.2503	16.0706	203.578	2.38544	0.132577	3.66309	0.00775514	0.236963	1	1.51461	0.269521	3.90005	0.000174606	RIPER6 - Ripening-related family protein precursor, expressed
Oryza_sativa_GLEAN_10001547	Os10g34930		Infection by M. oryzae specific DEG Induce	484.882	2908.09	383.424	5587.48	2.58437	4.17243e-08	3.86519	1.80549e-12	-0.338694	1	0.942125	0.102076	3.52649	2.03803e-15	secretory protein, putative, expressed		YES	PR17
Oryza_sativa_GLEAN_10001548	Os10g34940		Enhanced	90.0508	669.019	64.9636	2128.34	2.89324	1.62029e-05	5.03395	1.17817e-10	-0.471106	1	1.66961	0.0127781	4.56285	1.41701e-13	expressed protein		YES
Oryza_sativa_GLEAN_10001549	Os10g34960		Enhanced	0.64179	6.60177	2.66712	22.3191	3.36268	0.249519	3.06492	0.029639	2.05511	1	1.75735	0.0337457	5.12003	8.16227e-05	ubiquitin family protein, putative, expressed
Oryza_sativa_GLEAN_10001557	Os10g35070		Nitrogen specific DEG Repress	573.974	845.752	383.082	472.059	0.559251	0.583102	0.301314	0.714364	-0.583332	0.762549	-0.841269	0.0306826	-0.282018	0.73065	alpha-galactosidase precursor, putative, expressed		YES				YES
Oryza_sativa_GLEAN_10001559	Os10g35110		Infection by M. oryzae specific DEG Repress	907.377	407.012	1181.2	619.895	-1.15663	0.00752975	-0.930152	0.0424838	0.380473	0.913666	0.606953	0.203537	-0.549679	0.277306	alpha-galactosidase precursor, putative, expressed		YES
Oryza_sativa_GLEAN_10001576			Infection by M. oryzae specific DEG Induce	69.3717	180.265	103.219	431.906	1.3777	0.153841	2.06501	0.00660637	0.573292	0.973377	1.2606	0.0620671	2.6383	6.61742e-06
Oryza_sativa_GLEAN_10001577			Infection by M. oryzae specific DEG Induce	21.0655	35.3078	3.56747	38.8311	0.745102	1	3.44424	0.0212065	-2.56191	0.448705	0.137228	1	0.88233	0.64046
Oryza_sativa_GLEAN_10001581	Os10g35370		Infection by M. oryzae specific DEG Repress	7735.43	7063.89	12602.7	5575.45	-0.131019	1	-1.17657	0.00459151	0.704174	0.392286	-0.341374	0.621276	-0.472393	0.396621	oxidoreductase, short chain dehydrogenase/reductase family domain containing family, expressed		YES				YES
Oryza_sativa_GLEAN_10001589	Os10g35460		Infection by M. oryzae specific DEG Induce	783.646	757.622	471.017	1417.5	-0.0487239	1	1.5895	0.0291856	-0.734425	0.872595	0.903803	0.198558	0.855079	0.264024	COBRA, putative, expressed		YES
Oryza_sativa_GLEAN_10001623	Os10g35840		Infection by M. oryzae specific DEG Repress	2395.58	2030.15	4392.95	2111.65	-0.238787	1	-1.05682	0.0215043	0.874813	0.188579	0.0567829	1	-0.182004	0.886531	shikimate/quinate 5-dehydrogenase, putative, expressed		YES
Oryza_sativa_GLEAN_10001629	Os10g35940		Infection by M. oryzae specific DEG Repress	551.463	390.423	707.65	351.537	-0.498226	0.75406	-1.00936	0.0331208	0.359771	0.945623	-0.151363	0.932718	-0.649589	0.185605	folylpolyglutamate synthetase, putative, expressed							glu metabolism
Oryza_sativa_GLEAN_10001630	Os10g35950		Infection by M. oryzae specific DEG Induce	178.765	1040.89	325.355	2182.15	2.54167	6.589e-05	2.74567	0.000139383	0.86395	0.818415	1.06794	0.158892	3.60962	2.69598e-10	transferase family protein, putative, expressed		YES
Oryza_sativa_GLEAN_10001636	Os10g36000		Repressed	4846.67	3402.62	3584.58	1852.55	-0.510346	0.616234	-0.952292	0.0253975	-0.43519	0.875496	-0.877136	0.0111442	-1.38748	2.77151e-05	remorin C-terminal domain containing protein, putative, expressed		YES
Oryza_sativa_GLEAN_10001646	Os10g36180		Nitrogen specific DEG Repress	31.0472	88.1463	15.9349	23.4276	1.50544	0.054554	0.556018	0.764657	-0.962275	0.875496	-1.91169	0.000254159	-0.406256	0.798882	expressed protein		YES				YES
Oryza_sativa_GLEAN_10001648	Os10g36200		Nitrogen specific DEG Repress	840.088	1074.77	535.361	576.448	0.355418	1	0.106679	0.968247	-0.650029	0.722598	-0.898769	0.037329	-0.54335	0.361664	heavy metal-associated domain containing protein, expressed
Oryza_sativa_GLEAN_10001693	Os10g36848		Enhanced	223.781	516.104	203.401	1307.45	1.20557	0.120322	2.68435	6.41007e-06	-0.13776	1	1.34102	0.0114678	2.54659	1.2895e-07	cytochrome P450, putative, expressed		YES
Oryza_sativa_GLEAN_10001698	Os10g36924		Nitrogen specific DEG Repress	2459.64	3615.69	2718.11	1906.37	0.555825	0.49928	-0.511778	0.361081	0.144155	1	-0.923448	0.0094447	-0.367623	0.583915	aquaporin protein, putative, expressed
Oryza_sativa_GLEAN_10001702	Os10g37050		Infection by M. oryzae specific DEG Induce	2.40356	5.57653	0.900347	17.6038	1.2142	1	4.28927	0.0189014	-1.41662	1	1.65845	0.0812115	2.87265	0.0195349	transposon protein, putative, unclassified, expressed
Oryza_sativa_GLEAN_10001704	Os10g37100		Enhanced	1.17581	9.27805	0.866428	102.67	2.98017	0.499948	6.88871	0.000636049	-0.440501	1	3.46804	0.00447391	6.44821	1.05759e-05	cytochrome P450, putative, expressed						YES
Oryza_sativa_GLEAN_10001718	Os10g37340		Infection by M. oryzae specific DEG Induce	497.79	1034.48	506.96	3431.59	1.0553	0.778798	2.75893	0.0108426	0.0263334	1	1.72997	0.069464	2.78527	0.000808375	cystathionine gamma-synthase, putative, expressed		YES
Oryza_sativa_GLEAN_10001723	Os10g37430		Nitrogen specific DEG Induce	582.52	781.834	849.634	1505.51	0.424556	0.856748	0.82534	0.0926	0.544533	0.747912	0.945318	0.00787917	1.36987	5.26359e-05	expressed protein		YES
Oryza_sativa_GLEAN_10001748	Os10g37720		Nitrogen specific DEG Repress	365.039	342.87	202.72	180.629	-0.0903874	1	-0.166456	0.904306	-0.848563	0.429586	-0.924632	0.0368118	-1.01502	0.0253989	hydrolase, alpha/beta fold family protein, putative, expressed
Oryza_sativa_GLEAN_10001772	Os10g38040		Infection by M. oryzae specific DEG Induce	43.6899	109.698	36.2358	105.102	1.32816	0.0792958	1.5363	0.036512	-0.269881	1	-0.0617476	1	1.26642	0.0377822	lysM domain containing protein, putative, expressed
Oryza_sativa_GLEAN_10001776	Os10g38080	OsSub61	Nitrogen specific DEG Repress	687.143	1185.13	797.115	584.104	0.786358	0.259328	-0.448562	0.541671	0.214176	1	-1.02074	0.0136917	-0.234386	0.845253	OsSub61 - Putative Subtilisin homologue, expressed			PR7
Oryza_sativa_GLEAN_10001777	Os10g38090		Infection by M. oryzae specific DEG Induce	21.1888	88.4797	59.5092	43.7612	2.06204	0.0248291	-0.443461	0.797759	1.48981	0.442129	-1.01569	0.280664	1.04635	0.352123	cytochrome P450, putative, expressed
Oryza_sativa_GLEAN_10001795	Os10g38600		Infection by M. oryzae specific DEG Induce	17.4109	50.8539	28.2345	100.808	1.54637	0.0798973	1.83608	0.0132632	0.69747	0.94591	0.987183	0.122295	2.53355	1.09997e-05	glutathione S-transferase GSTU6, putative, expressed		YES
Oryza_sativa_GLEAN_10001796	Os10g38610		Nitrogen specific DEG Repress	1476.81	2380.56	1671.46	1332.02	0.688815	0.231397	-0.3275	0.597315	0.178624	1	-0.837692	0.0173461	-0.148876	0.899398	glutathione S-transferase, putative, expressed
Oryza_sativa_GLEAN_10001799	Os10g38640		Enhanced	16.8327	39.1293	33.6026	152.428	1.21698	0.312499	2.18148	0.000846943	0.997309	0.791941	1.96181	4.67924e-05	3.17879	2.82485e-09	glutathione S-transferase, putative, expressed
Oryza_sativa_GLEAN_10001807	Os10g38710		Nitrogen specific DEG Repress	9267.91	8119.36	6227.84	4038	-0.190877	1	-0.625091	0.224514	-0.573511	0.724688	-1.00772	0.00336952	-1.1986	0.000806203	glutathione S-transferase, putative, expressed		YES
Oryza_sativa_GLEAN_10001809	Os10g38730		Nitrogen specific DEG Repress	1026.7	1214.33	807.262	566.381	0.242152	1	-0.511264	0.371596	-0.346903	0.956825	-1.10032	0.00116386	-0.858167	0.0355067	glutathione S-transferase, putative, expressed
Oryza_sativa_GLEAN_10001810	Os10g38740		Infection by M. oryzae specific DEG Induce	556.056	1175.72	346.948	1974.19	1.08025	0.384464	2.50847	0.000439206	-0.680511	0.911285	0.747715	0.43185	1.82796	0.00280909	glutathione S-transferase, putative, expressed
Oryza_sativa_GLEAN_10001814	Os10g38780		Infection by M. oryzae specific DEG Induce	489.707	1889.65	595.351	2429.14	1.94813	2.78734e-09	2.02863	5.31049e-08	0.281822	0.989809	0.362328	0.576877	2.31046	6.41108e-14	glutathione S-transferase, putative, expressed		YES
Oryza_sativa_GLEAN_10001821	Os10g38870		Infection by M. oryzae specific DEG Induce	1349.19	2518.14	1299.99	1793.99	0.900265	0.0428061	0.464667	0.435933	-0.0535912	1	-0.489189	0.309404	0.411076	0.462433	heavy metal-associated domain containing protein, expressed
Oryza_sativa_GLEAN_10001830	Os10g38950	OsMAPK6/OsMPK1/OsMPK6	Nitrogen specific DEG Induce	888.761	1019.99	1029.24	1863.39	0.198688	1	0.856356	0.0715524	0.211707	1	0.869375	0.0141454	1.06806	0.00239512	CGMC_MAPKCMGC_2_ERK.14 - CGMC includes CDA, MAPK, GSK3, and CLKC kinases, expressed		YES			YES
Oryza_sativa_GLEAN_10001837	Os10g39010		Infection by M. oryzae specific DEG Induce	1346.34	2565.82	2032.75	3924.06	0.930378	0.0297187	0.948916	0.0299512	0.594394	0.599508	0.612931	0.13856	1.54331	8.66951e-07	TKL_IRAK_CrRLK1L-1.16 - The CrRLK1L-1 subfamily has homology to the CrRLK1L homolog, expressed
Oryza_sativa_GLEAN_10001838	Os10g39020		Infection by M. oryzae specific DEG Induce	45.8895	225.132	139.896	608.689	2.29454	0.0155046	2.12135	0.0370869	1.60812	0.384441	1.43493	0.106291	3.72947	4.15189e-07	fringe-related protein, putative, expressed
Oryza_sativa_GLEAN_10001841	Os10g39044		Infection by M. oryzae specific DEG Induce	1.23164	19.1059	7.13494	21.1692	3.95537	0.00305541	1.56899	0.259583	2.53432	0.719802	0.147945	0.989275	4.10332	0.000345761	expressed protein
Oryza_sativa_GLEAN_10001848	Os10g39100		Enhanced	3.10118	29.072	6.20067	105.176	3.22874	0.00055822	4.08424	2.83174e-07	0.999608	1	1.8551	0.000536028	5.08384	4.86129e-13	uncharacterized Cys-rich domain containing protein, putative, expressed		YES
Oryza_sativa_GLEAN_10001852	Os10g39140		Enhanced	947.914	5007.43	1915.36	13431.5	2.40124	9.63204e-11	2.80993	4.52356e-11	1.01479	0.10987	1.42347	0.000121863	3.82472	8.3567e-27	flavonol synthase/flavanone 3-hydroxylase, putative, expressed		YES
Oryza_sativa_GLEAN_10001864			Infection by M. oryzae specific DEG Induce	2.35551	83.7262	2.6332	269.228	5.15157	1.00749e-05	6.67586	3.43216e-07	0.160782	1	1.68508	0.0984349	6.83665	4.78205e-11
Oryza_sativa_GLEAN_10001875	Os10g39380		Infection by M. oryzae specific DEG Induce	0	5.00167	0	9.9683	15.6101	0.213611	16.6051	0.0430901		1	0.994938	0.500078	16.6051	0.00481961	aspartic proteinase nepenthesin-1 precursor, putative, expressed
Oryza_sativa_GLEAN_10001907	Os10g39680	CHIT14	Infection by M. oryzae specific DEG Induce	873.783	5193.39	978.463	16648.1	2.57133	0.0663178	4.0887	0.0023932	0.163243	1	1.68061	0.215764	4.25194	3.34268e-05	CHIT14 - Chitinase family protein precursor, expressed		YES	PR3, PR4, PR8, PR11					0.781
Oryza_sativa_GLEAN_10001910	Os10g39700	CHIT15	Infection by M. oryzae specific DEG Induce	177.296	1082.16	172.82	2453.47	2.60968	0.000538583	3.82748	4.71412e-06	-0.0368915	1	1.1809	0.186663	3.79059	1.03029e-08	CHIT15 - Chitinase family protein precursor, putative, expressed			PR3, PR4, PR8, PR11
Oryza_sativa_GLEAN_10001920	Os10g39780		Infection by M. oryzae specific DEG Induce	920.812	1197.03	741.601	1528.72	0.378484	0.924836	1.04361	0.0177335	-0.312262	0.976273	0.352866	0.589169	0.73135	0.0745852	protein phosphatase 2C, putative, expressed		YES
Oryza_sativa_GLEAN_10001928	Os10g39870		Infection by M. oryzae specific DEG Induce	121.796	249.434	153.743	423.931	1.03419	0.0877035	1.46331	0.00438456	0.336057	0.996733	0.765173	0.117186	1.79936	6.63415e-06	ATG1, putative, expressed		YES
Oryza_sativa_GLEAN_10001965	Os10g40290		Infection by M. oryzae specific DEG Repress	7.21845	5.50867	14.1003	1.99367	-0.389985	1	-2.82223	0.0237464	0.965962	0.95818	-1.46628	0.335298	-1.85626	0.216503	pectinacetylesterase domain containing protein, expressed
Oryza_sativa_GLEAN_10001987	Os10g40550	CPuORF23	Enhanced	55.8635	96.8548	79.0978	261.186	0.793919	0.664928	1.72337	0.00974638	0.501733	0.965705	1.43118	0.0051	2.2251	1.11043e-05	CPuORF23 - conserved peptide uORF-containing transcript, expressed		YES						0.83
Oryza_sativa_GLEAN_10001999	Os10g40640		Enhanced	111.658	271.756	205.627	697.682	1.28322	0.0829708	1.76254	0.00567282	0.880938	0.655339	1.36026	0.00822579	2.64348	3.77652e-08	glycosyl transferase 8 domain containing protein, putative, expressed		YES
Oryza_sativa_GLEAN_10002027	Os10g40934		Enhanced	100.231	274.863	231.466	1164.12	1.45539	0.0008719	2.33036	1.99368e-08	1.20748	0.0342182	2.08245	3.18104e-10	3.53784	5.53229e-24	flavonol synthase/flavanone 3-hydroxylase, putative, expressed		YES
Oryza_sativa_GLEAN_10002029	Os10g41020		Nitrogen specific DEG Induce	23.2574	25.2976	29.2366	74.9733	0.121308	1	1.3586	0.119619	0.330084	1	1.56738	0.00592396	1.68869	0.0110217	flavonol synthase/flavanone 3-hydroxylase, putative, expressed								0.904
Oryza_sativa_GLEAN_10002045	Os10g41190		Infection by M. oryzae specific DEG Induce	446.337	887.649	351.622	886.641	0.991855	0.0374824	1.33432	0.00219706	-0.344108	0.960709	-0.00163962	1	0.990215	0.0121698	transporter family protein, putative, expressed		YES
Oryza_sativa_GLEAN_10002059	Os10g41330		Enhanced	33.7377	476.342	85.2646	1122.47	3.81956	4.97124e-11	3.71859	2.44344e-08	1.33758	0.328362	1.23661	0.0468951	5.05617	2.40023e-19	AP2 domain containing protein, expressed	AP2-EREBP	YES
Oryza_sativa_GLEAN_10002067	Os10g41410		Infection by M. oryzae specific DEG Induce	827.729	916.453	371.63	1062.91	0.146903	1	1.51607	0.024633	-1.15529	0.339716	0.21388	0.933647	0.360783	0.777634	nucleoside diphosphate kinase, putative, expressed		YES
Oryza_sativa_GLEAN_10002068	Os10g41420		Infection by M. oryzae specific DEG Induce	44.2258	119.76	46.9722	185.336	1.43719	0.11713	1.98027	0.0155588	0.0869187	1	0.629992	0.575309	2.06718	0.000885327	expressed protein
Oryza_sativa_GLEAN_10002073	Os10g41470		Infection by M. oryzae specific DEG Induce	3526.07	5120.29	2716.89	5769.94	0.538162	0.693738	1.0866	0.0294149	-0.376104	0.949386	0.172333	0.926584	0.710495	0.140378	60S ribosomal protein L27-3, putative, expressed		YES
Oryza_sativa_GLEAN_10002076	Os10g41510		Infection by M. oryzae specific DEG Induce	495.766	563.213	429.339	880.445	0.18402	1	1.03612	0.028528	-0.207544	1	0.644553	0.152458	0.828573	0.0502314	calcineurin B, putative, expressed
Oryza_sativa_GLEAN_10002079	Os10g41550		Infection by M. oryzae specific DEG Induce	33.6144	102.678	39.7355	54.7803	1.61098	0.0171301	0.463229	0.732736	0.241349	1	-0.906406	0.155398	0.704578	0.432354	beta-amylase, putative, expressed
Oryza_sativa_GLEAN_10002102	Os10g41780		Infection by M. oryzae specific DEG Repress	3740.44	4037.26	6804.7	2850.01	0.110166	1	-1.25556	0.0012527	0.863321	0.125375	-0.502408	0.298671	-0.392243	0.500423	chlorophyllide a oxygenase, chloroplast precursor, putative, expressed		YES				YES
Oryza_sativa_GLEAN_10002123	Os10g41980	RALFL26	Infection by M. oryzae specific DEG Induce	188.168	525.225	140.46	998.265	1.48091	0.197215	2.82926	0.00107067	-0.421863	1	0.926487	0.379159	2.4074	0.000566731	RALFL26 - Rapid ALkalinization Factor RALF family protein precursor, expressed		YES
Oryza_sativa_GLEAN_10002127			Enhanced	81.6458	1302.75	44.1355	5584.33	3.99603	2.76649e-07	6.9833	1.61344e-12	-0.88744	0.936751	2.09983	0.00736113	6.09586	1.03535e-15
Oryza_sativa_GLEAN_10002128	Os10g42060		Enhanced	9.30353	262.945	6.09891	787.77	4.82084	1.27913e-10	7.01308	1.13315e-13	-0.609226	1	1.58301	0.0275939	6.40385	8.45065e-19	ribosome inactivating protein, putative, expressed
Oryza_sativa_GLEAN_10002135	Os10g42130	ONAC121	Infection by M. oryzae specific DEG Induce	95.5628	783.228	152.504	380.771	3.03491	1.6424e-06	1.32008	0.15613	0.674325	0.920579	-1.04051	0.196528	1.9944	0.0019655	no apical meristem protein, putative, expressed	NAC	YES
Oryza_sativa_GLEAN_10002143	Os10g42240		Nitrogen specific DEG Repress	5009.65	4954.12	4568.42	2792.26	-0.0160811	1	-0.710258	0.133217	-0.133016	1	-0.827193	0.0222551	-0.843274	0.028843	kinase, pfkB family, putative, expressed		YES
Oryza_sativa_GLEAN_10002146	Os10g42299		Nitrogen specific DEG Repress	9725.24	12694.5	7936.56	5600.46	0.384395	0.894196	-0.502971	0.373189	-0.29322	0.996733	-1.18059	0.00053684	-0.79619	0.0637639	mitochondrial carrier protein, putative, expressed		YES
Oryza_sativa_GLEAN_10002147	Os10g42299		Infection by M. oryzae specific DEG Induce	178.37	204.615	109.642	371.293	0.198036	1	1.75976	0.000467357	-0.702078	0.762549	0.859645	0.0653263	1.05768	0.0230804	mitochondrial carrier protein, putative, expressed		YES
Oryza_sativa_GLEAN_10002158			Infection by M. oryzae specific DEG Repress	3316.1	2765.95	3972.31	2100.98	-0.261713	1	-0.918913	0.0304202	0.260489	0.991213	-0.39671	0.496937	-0.658423	0.120954
Oryza_sativa_GLEAN_10002165	Os10g42610		Nitrogen specific DEG Repress	375.554	821.718	328.497	139.06	1.12962	0.821129	-1.24017	0.408741	-0.193142	1	-2.56294	0.00811449	-1.43332	0.258083	expressed protein
Oryza_sativa_GLEAN_10002173	Os10g42690		Nitrogen specific DEG Induce	85.2024	214.659	247.777	679.622	1.33308	0.258191	1.45569	0.129785	1.54008	0.220461	1.66269	0.0141613	2.99577	1.85816e-06	jmjC domain containing protein, expressed	Jumonji	YES
Oryza_sativa_GLEAN_10002194	Os10g42960		Infection by M. oryzae specific DEG Induce	872.299	2022.64	1109.99	3172.73	1.21334	0.0389646	1.51517	0.00624782	0.347657	0.996733	0.649484	0.294892	1.86283	1.32832e-05	urea active transporter, putative, expressed
Oryza_sativa_GLEAN_10002199	Os10g43060		Enhanced	600.279	1138.25	668.282	3504.02	0.923112	0.559759	2.39048	0.000712418	0.154822	1	1.62219	0.00683115	2.54531	4.93154e-06	expressed protein		YES
Oryza_sativa_GLEAN_10002281	Os09g02650		Infection by M. oryzae specific DEG Repress	226.602	188.573	408.316	105.209	-0.265036	1	-1.95643	0.0130733	0.849525	0.851633	-0.841873	0.390422	-1.10691	0.206525	kinesin motor domain containing protein, putative, expressed		YES
Oryza_sativa_GLEAN_10002331			Infection by M. oryzae specific DEG Repress	35.4505	20.2868	68.3615	16.2967	-0.805262	0.960352	-2.06861	0.0380191	0.94738	0.888288	-0.315964	0.950539	-1.12123	0.349048
Oryza_sativa_GLEAN_10002352	Os09g04310		Enhanced	66.2341	222.795	83.9388	611.713	1.75007	0.0335191	2.86545	0.000118673	0.341763	1	1.45714	0.0267911	3.20721	6.50431e-08	expressed protein		YES				YES
Oryza_sativa_GLEAN_10002361	Os09g04430		Infection by M. oryzae specific DEG Induce	65.4413	274.116	58.541	286.906	2.06651	0.000517773	2.29306	0.000521903	-0.160754	1	0.0657905	1	2.1323	6.68353e-05	expressed protein
Oryza_sativa_GLEAN_10002365	Os09g04490		Infection by M. oryzae specific DEG Repress	424.557	246.794	442.511	189.431	-0.782652	0.269375	-1.22404	0.0128723	0.0597541	1	-0.381635	0.664928	-1.16429	0.00645591	inactive receptor kinase At1g27190 precursor, putative, expressed
Oryza_sativa_GLEAN_10002417	Os09g06464		Nitrogen specific DEG Repress	1535.84	2295.5	1257.83	1223.38	0.579788	0.446249	-0.0400673	1	-0.288088	0.993331	-0.907943	0.00881972	-0.328155	0.615348	CCT/B-box zinc finger protein, putative, expressed	C2C2-CO-like
Oryza_sativa_GLEAN_10002431			Infection by M. oryzae specific DEG Repress	207.988	134.051	322.728	143.99	-0.633716	0.663147	-1.16435	0.0340649	0.633819	0.787698	0.10319	0.989837	-0.530526	0.449133
Oryza_sativa_GLEAN_10002461	Os09g07350		Nitrogen specific DEG Repress	2234.09	1547.22	540.865	959.331	-0.530011	0.758203	0.826762	0.151213	-2.04635	8.44755e-06	-0.689577	0.187342	-1.21959	0.00446719	fasciclin-like arabinogalactan protein 8 precursor, putative, expressed
Oryza_sativa_GLEAN_10002499	Os09g08130		Enhanced	35.4869	461.658	50.0648	5865.54	3.70147	0.00158634	6.87232	4.32073e-07	0.496511	1	3.66737	0.000374015	7.36884	7.43158e-12	indole-3-glycerol phosphate synthase, chloroplast precursor, putative, expressed		YES		IGPS Triptophan Pathway
Oryza_sativa_GLEAN_10002592	Os09g09830		Enhanced	1828.83	3186.46	3382.06	7768.88	0.801032	0.335068	1.1998	0.0290326	0.88698	0.378673	1.28575	0.0025211	2.08678	1.12896e-07	heavy-metal-associated domain-containing protein, putative, expressed		YES
Oryza_sativa_GLEAN_10002597	Os09g10010		Infection by M. oryzae specific DEG Induce	126.449	475.643	211.637	382.899	1.91133	2.29915e-05	0.855372	0.181179	0.74304	0.719802	-0.312916	0.797343	1.59841	0.000256187	expressed protein
Oryza_sativa_GLEAN_10002603	Os09g10274		Infection by M. oryzae specific DEG Induce	1181.98	1372.24	851.626	2048.43	0.215322	1	1.26623	0.00528722	-0.472919	0.887755	0.577989	0.254192	0.79331	0.0673307	expressed protein		YES
Oryza_sativa_GLEAN_10002637	Os09g10840		Nitrogen specific DEG Induce	61.0682	38.3269	116.946	88.7635	-0.672065	0.821129	-0.397809	0.716373	0.937353	0.598436	1.21161	0.0275939	0.539544	0.583389	transcription factor, putative, expressed	bZIP
Oryza_sativa_GLEAN_10002729	Os09g12600		Infection by M. oryzae specific DEG Induce	488.053	559.134	326.853	880.297	0.196157	1	1.42935	0.00104228	-0.578394	0.783571	0.654796	0.140032	0.850953	0.040005	phosphate/phosphate translocator, putative, expressed		YES
Oryza_sativa_GLEAN_10002736	Os09g12660		Nitrogen specific DEG Repress	1937.59	1682.26	1200.82	747.95	-0.20386	1	-0.683008	0.4204	-0.69024	0.854528	-1.16939	0.0320311	-1.37325	0.0131665	glucose-1-phosphate adenylyltransferase large subunit, chloroplast precursor, putative, expressed		YES
Oryza_sativa_GLEAN_10002754	Os09g13400		Enhanced	1.17192	2.68303	0	14.6422	1.19499	1	17.1598	0.00932836	-13.5166	1	2.4482	0.00691295	3.64319	0.00904423	expressed protein
Oryza_sativa_GLEAN_10002769			Nitrogen specific DEG Repress	242.702	195.384	58.2696	83.1291	-0.312876	1	0.512609	0.616788	-2.05837	0.000937852	-1.23288	0.0120998	-1.54576	0.00163903
Oryza_sativa_GLEAN_10002866	Os09g15670	PP2C (ABA)	Infection by M. oryzae specific DEG Induce	61.7231	162.945	69.6689	120.703	1.40051	0.0396684	0.792876	0.384385	0.174705	1	-0.432926	0.677284	0.967581	0.153121	protein phosphatase 2C, putative, expressed		YES				YES
Oryza_sativa_GLEAN_10002925	Os09g16950		Infection by M. oryzae specific DEG Induce	57.15	223.989	44.6966	253.922	1.9706	5.23946e-05	2.50615	3.35584e-06	-0.354588	1	0.180954	0.9277	2.15156	1.02463e-06	cysteine-rich receptor-like protein kinase 25 precursor, putative, expressed
Oryza_sativa_GLEAN_10002972			Enhanced	93.4422	211.464	296.904	639.51	1.17826	0.0297372	1.10697	0.0364752	1.66785	0.00059019	1.59655	1.19807e-05	2.77482	8.80673e-14
Oryza_sativa_GLEAN_10002996	Os09g19734	ICS1	Infection by M. oryzae specific DEG Repress	508.545	392.489	696.177	352.157	-0.373724	0.98227	-0.983235	0.044682	0.453079	0.888477	-0.156431	0.93378	-0.530155	0.358	isochorismate synthase 1, chloroplast precursor, putative, expressed		YES					Isochorismate synthase
Oryza_sativa_GLEAN_10003015	Os09g20000		Infection by M. oryzae specific DEG Induce	187.461	225.103	73.4399	187.148	0.263994	1	1.34954	0.0238047	-1.35195	0.0673068	-0.266406	0.866145	-0.00241173	1	heavy metal-associated domain containing protein, expressed
Oryza_sativa_GLEAN_10003023	Os09g20220		Nitrogen specific DEG Repress	78.8271	71.2757	69.7367	29.5491	-0.145282	1	-1.2388	0.100901	-0.176773	1	-1.2703	0.0223536	-1.41558	0.0200831	glutathione S-transferase, putative, expressed		YES
Oryza_sativa_GLEAN_10003046			Enhanced	112.081	208.366	109.574	417.503	0.894573	0.32771	1.92988	0.00052007	-0.0326415	1	1.00267	0.0456574	1.89724	2.24645e-05
Oryza_sativa_GLEAN_10003048			Infection by M. oryzae specific DEG Induce	53.8303	99.3197	77.7042	193.501	0.883661	0.434081	1.31628	0.0427809	0.529573	0.936751	0.962189	0.0661737	1.84585	0.000119108
Oryza_sativa_GLEAN_10003072	Os09g20880		Enhanced	570.272	269.645	165.802	131.391	-1.08059	0.0435755	-0.335595	0.726043	-1.78218	0.000342322	-1.03719	0.0142208	-2.11778	4.34872e-08	serine/threonine-protein kinase, putative, expressed
Oryza_sativa_GLEAN_10003094	Os09g21120		Nitrogen specific DEG Repress	18.2954	35.5142	8.0692	9.52983	0.956915	0.725374	0.240024	1	-1.18098	0.883853	-1.89788	0.00531703	-0.94096	0.473048	armadillo/beta-catenin repeat family protein, putative, expressed						YES
Oryza_sativa_GLEAN_10003102	Os09g21180		Infection by M. oryzae specific DEG Induce	122.976	256.099	145.113	373.568	1.05833	0.0830055	1.36419	0.0103687	0.238798	1	0.544666	0.384152	1.60299	0.000116974	homeobox associated leucine zipper, putative, expressed	HB
Oryza_sativa_GLEAN_10003105	Os09g21230		Nitrogen specific DEG Induce	1021.88	948.34	1408.25	1616.27	-0.107756	1	0.198763	0.827201	0.462673	0.856733	0.769193	0.0411975	0.661436	0.123453	AMP-binding enzyme, putative, expressed		YES
Oryza_sativa_GLEAN_10003157	Os09g23084		Infection by M. oryzae specific DEG Induce	402.382	778.28	398.542	1152.46	0.951722	0.0408464	1.53191	0.000220319	-0.0138359	1	0.566356	0.234959	1.51808	6.90765e-06	endoglucanase, putative, expressed
Oryza_sativa_GLEAN_10003174	Os09g23420		Infection by M. oryzae specific DEG Induce	0.58596	12.4419	0	40.9819	4.40826	0.0348004	18.6446	8.01044e-05	-12.5166	1	1.71978	0.0619735	6.12804	2.43538e-06	expressed protein
Oryza_sativa_GLEAN_10003175	Os09g23430		Infection by M. oryzae specific DEG Induce	0	11.1435	0	25.3468	16.7658	0.00608029	17.9514	0.000312323		1	1.1856	0.20463	17.9514	2.6023e-06	hypothetical protein
Oryza_sativa_GLEAN_10003176	Os09g23450		Infection by M. oryzae specific DEG Induce	0	4.59484	0	18.1663	15.4877	0.382215	17.4709	0.0166016		1	1.98318	0.119789	17.4709	0.000974812	expressed protein
Oryza_sativa_GLEAN_10003203	Os09g23820	CYP735A	Suppressed	156.885	524.097	280.868	208.878	1.74013	0.0038123	-0.427228	0.687747	0.840182	0.718261	-1.32717	0.0154078	0.412954	0.734636	cytochrome P450 72A1, putative, expressed
Oryza_sativa_GLEAN_10003222			Infection by M. oryzae specific DEG Induce	243.751	487.932	308.794	674.859	1.00127	0.0468771	1.12794	0.0220986	0.341237	0.969911	0.467908	0.451345	1.46918	6.41967e-05
Oryza_sativa_GLEAN_10003239	Os09g24580		Enhanced	614.063	1800.13	897.386	3367.48	1.55164	3.96596e-05	1.90787	3.38964e-06	0.547342	0.774844	0.903571	0.0187324	2.45521	1.19579e-13	EF hand family protein, putative, expressed		YES
Oryza_sativa_GLEAN_10003248			Infection by M. oryzae specific DEG Induce	506.845	599.466	360.524	758.525	0.242134	1	1.0731	0.0254405	-0.49145	0.875496	0.339519	0.657801	0.581653	0.246217
Oryza_sativa_GLEAN_10003265	Os09g24924		Infection by M. oryzae specific DEG Induce	2727.47	5583.17	3036.2	6056.02	1.03352	0.0109113	0.996103	0.0241305	0.154702	1	0.117285	0.960025	1.15081	0.000685961	transporter family protein, putative, expressed						YES
Oryza_sativa_GLEAN_10003268	Os09g24970		Infection by M. oryzae specific DEG Induce	114.704	278.454	180.686	403.092	1.27952	0.0110365	1.15762	0.0351747	0.655564	0.762549	0.533671	0.400411	1.81319	4.77583e-06	expressed protein		YES
Oryza_sativa_GLEAN_10003279	Os09g25070	OsWRKY62	Enhanced	195.99	957.48	449.079	2821.31	2.28846	0.000922481	2.65133	0.000453831	1.19619	0.496407	1.55905	0.019687	3.84751	8.73429e-11	WRKY62, expressed	WRKY	YES			YES
Oryza_sativa_GLEAN_10003283	Os09g25100		Nitrogen specific DEG Repress	220.812	205.95	142.785	72.5329	-0.100525	1	-0.977138	0.132266	-0.628974	0.861351	-1.50559	0.000381988	-1.60611	0.000510231	CAMK_KIN1/SNF1/Nim1_like.35 - CAMK includes calcium/calmodulin depedent protein kinases, expressed
Oryza_sativa_GLEAN_10003304	Os09g25490	CESA9	Nitrogen specific DEG Repress	579.134	488.524	233.421	191.887	-0.245469	1	-0.282679	0.748707	-1.31096	0.0179471	-1.34817	0.000329032	-1.59364	3.43986e-05	CESA9 - cellulose synthase, expressed
Oryza_sativa_GLEAN_10003319	Os09g25690		Nitrogen specific DEG Repress	317.31	631.205	116.249	129.547	0.992216	0.318224	0.156246	0.960105	-1.44867	0.102446	-2.28464	1.68077e-06	-1.29242	0.0229145	retrotransposon protein, putative, unclassified, expressed
Oryza_sativa_GLEAN_10003325			Enhanced	1680.98	3273.79	2548.98	6345.38	0.961659	0.024624	1.31579	0.000875322	0.600615	0.598436	0.954744	0.00504547	1.9164	4.39109e-10
Oryza_sativa_GLEAN_10003329	Os09g25810		Nitrogen specific DEG Repress	4810.21	3490.19	2107.46	1271.58	-0.462795	0.81712	-0.728882	0.18514	-1.19059	0.0259196	-1.45668	2.70844e-05	-1.91947	7.72184e-08	nodulin, putative, expressed
Oryza_sativa_GLEAN_10003359			Enhanced	59.2142	176.859	93.9443	344.846	1.57858	0.0026342	1.87607	0.000310868	0.665862	0.855721	0.963351	0.0389112	2.54194	1.22339e-09
Oryza_sativa_GLEAN_10003362	Os09g26190		Infection by M. oryzae specific DEG Repress	711.456	470.392	860.561	371.15	-0.596912	0.520695	-1.21327	0.00533408	0.274502	0.996733	-0.341859	0.659332	-0.938771	0.0230652	CBS domain containing protein, expressed
Oryza_sativa_GLEAN_10003363	Os09g26200	ZOS9-11	Infection by M. oryzae specific DEG Induce	34.9645	41.1355	10.4989	54.5649	0.234493	1	2.37774	0.00607647	-1.73565	0.308906	0.407591	0.775707	0.642083	0.561194	ZOS9-11 - C2H2 zinc finger protein, expressed
Oryza_sativa_GLEAN_10003364	Os09g26210	ZOS9-12	Infection by M. oryzae specific DEG Induce	53.7361	135.242	65.6081	213.975	1.33158	0.0297088	1.7055	0.00370525	0.287982	1	0.661894	0.309404	1.99348	1.21881e-05	ZOS9-12 - C2H2 zinc finger protein, expressed	C2H2
Oryza_sativa_GLEAN_10003366			Infection by M. oryzae specific DEG Induce	25.2915	170.155	38.869	116.045	2.75013	7.38788e-05	1.57799	0.0973137	0.619969	0.977056	-0.552165	0.696782	2.19796	0.00115773
Oryza_sativa_GLEAN_10003377	Os09g26460		Enhanced	87.9709	184.622	91.4468	354.004	1.06948	0.100621	1.95276	0.000130802	0.0559057	1	0.939188	0.0471713	2.00866	1.35695e-06	protein binding protein, putative, expressed		YES
Oryza_sativa_GLEAN_10003393	Os09g26660		Nitrogen specific DEG Repress	930.675	743.912	392.236	625.067	-0.323146	1	0.672286	0.216706	-1.24655	0.0116654	-0.251121	0.825752	-0.574267	0.258107	ferric reductase, putative, expressed		YES
Oryza_sativa_GLEAN_10003414			Nitrogen specific DEG Repress	18.7139	25.6478	9.66638	8.66952	0.454727	1	-0.157024	1	-0.953061	0.936751	-1.56481	0.0450006	-1.11009	0.338682
Oryza_sativa_GLEAN_10003435			Nitrogen specific DEG Repress	6.14653	5.93133	1.80069	0.835512	-0.0514148	1	-1.10782	0.914622	-1.77122	0.951742	-2.82762	0.0301082	-2.87904	0.0736303
Oryza_sativa_GLEAN_10003443	Os09g27260		Enhanced	6.58444	45.3514	4.36606	314.395	2.78402	0.021664	6.1701	7.68809e-08	-0.592729	1	2.79336	0.000498975	5.57738	1.48776e-10	plant viral response family protein, putative, expressed		YES
Oryza_sativa_GLEAN_10003455	Os09g27420		Infection by M. oryzae specific DEG Repress	3437.35	2016.74	3467.85	1847.45	-0.769273	0.135272	-0.908505	0.0336366	0.0127417	1	-0.126491	0.947455	-0.895763	0.0156594	formate--tetrahydrofolate ligase, putative, expressed		YES
Oryza_sativa_GLEAN_10003457			Infection by M. oryzae specific DEG Induce	4.1731	27.9737	4.46782	61.2576	2.74488	0.0515273	3.77725	0.00236733	0.0984487	1	1.13082	0.322503	3.8757	6.70997e-05
Oryza_sativa_GLEAN_10003466	Os09g27580		Enhanced	300.73	1218.52	528.198	5702.6	2.01859	0.136113	3.43247	0.00275594	0.812612	0.95531	2.22649	0.0202716	4.24508	1.26285e-06	potassium transporter, putative, expressed
Oryza_sativa_GLEAN_10003472	Os09g27660	OsFBO21	Infection by M. oryzae specific DEG Repress	757.775	440.987	817.526	409.015	-0.781033	0.184619	-0.999113	0.0326399	0.109496	1	-0.108584	0.974578	-0.889616	0.0313095	OsFBO21 - F-box and other domain containing protein, expressed		YES
Oryza_sativa_GLEAN_10003473			Infection by M. oryzae specific DEG Repress	566.045	254.003	272.099	214.149	-1.15607	0.0213926	-0.345516	0.678149	-1.05679	0.143598	-0.246228	0.839671	-1.4023	0.000492483
Oryza_sativa_GLEAN_10003488	Os09g27830		Infection by M. oryzae specific DEG Induce	516.665	742.173	472.392	1097.94	0.522525	0.674004	1.21675	0.00573648	-0.129247	1	0.564975	0.232378	1.0875	0.00335508	OsPDIL2-3 protein disulfide isomerase PDIL2-3, expressed		YES
Oryza_sativa_GLEAN_10003504	Os09g28000	OsSigP6	Infection by M. oryzae specific DEG Induce	339.374	784.807	540.315	1645.15	1.20946	0.154867	1.60634	0.0251173	0.670924	0.878688	1.06781	0.0906342	2.27727	1.21809e-05	OsSigP6 - Putative Type I Signal Peptidase homologue; employs a putative Ser/Lys catalytic dyad, expressed
Oryza_sativa_GLEAN_10003506	Os09g28040	OsPOP18	Infection by M. oryzae specific DEG Repress	94.9015	69.45	135.431	53.9197	-0.450457	1	-1.32867	0.0391681	0.513056	0.936751	-0.365161	0.78373	-0.815618	0.234423	OsPOP18 - Putative Prolyl Oligopeptidase homologue, expressed
Oryza_sativa_GLEAN_10003520	Os09g28230		Infection by M. oryzae specific DEG Induce	204.423	460.443	232.891	313.832	1.17146	0.018254	0.430342	0.587022	0.188091	1	-0.55303	0.343729	0.618433	0.279393	gibberellin receptor GID1L2, putative, expressed
Oryza_sativa_GLEAN_10003525	Os09g28310	OsbZIP72	Nitrogen specific DEG Repress	1345.73	1533.63	1578.55	883.595	0.188564	1	-0.837145	0.0649637	0.230216	1	-0.795494	0.0309929	-0.606929	0.179057	bZIP transcription factor, putative, expressed	bZIP
Oryza_sativa_GLEAN_10003530	Os09g28354	HSF23	Enhanced	202.606	474.143	263.095	1551.7	1.22665	0.0502268	2.56019	8.72671e-07	0.376909	0.996138	1.71045	8.73668e-05	2.9371	4.48937e-12	CPuORF39 - conserved peptide uORF-containing transcript, expressed	HSF	YES
Oryza_sativa_GLEAN_10003531			Infection by M. oryzae specific DEG Induce	403.546	904.397	679.009	627.183	1.16422	0.00431403	-0.114544	0.921772	0.750697	0.342343	-0.52807	0.298269	0.636153	0.161001
Oryza_sativa_GLEAN_10003553	Os09g28570		Nitrogen specific DEG Induce	794.51	842.066	1018.95	1476.34	0.083868	1	0.534932	0.350813	0.358951	0.935248	0.810015	0.0298771	0.893883	0.0202379	zinc-binding alcohol dehydrogenase domain-containing protein 2, putative, expressed
Oryza_sativa_GLEAN_10003556	Os09g28600		Nitrogen specific DEG Repress	686.757	519.213	231.429	258.712	-0.403472	0.934748	0.160778	0.907702	-1.56923	0.00113456	-1.00498	0.0105806	-1.40845	0.000251627	expressed protein
Oryza_sativa_GLEAN_10003559	Os09g28650		Infection by M. oryzae specific DEG Induce	1283.56	2270.12	1210.56	3601.2	0.822612	0.0792958	1.5728	3.29333e-05	-0.0844835	1	0.665708	0.0911559	1.48832	2.22012e-06	gibberellin receptor, putative, expressed		YES
Oryza_sativa_GLEAN_10003570	Os09g28760		Infection by M. oryzae specific DEG Induce	26.0479	33.4796	16.0706	56.5753	0.362115	1	1.81575	0.0384317	-0.696746	0.972459	0.75689	0.38325	1.119	0.159426	CXE carboxylesterase, putative, expressed
Oryza_sativa_GLEAN_10003602	Os09g29200		Infection by M. oryzae specific DEG Induce	7456.56	21168	8030.6	31548.9	1.50531	0.000160333	1.97401	3.45565e-06	0.106998	1	0.575703	0.287466	2.08101	2.19742e-09	glutathione S-transferase, putative, expressed		YES
Oryza_sativa_GLEAN_10003603	Os09g29210		Infection by M. oryzae specific DEG Induce	25.1633	78.1021	23.0359	109.924	1.63404	0.025678	2.25456	0.00104432	-0.127439	1	0.493079	0.628494	2.12712	0.000134053	purine permease, putative, expressed
Oryza_sativa_GLEAN_10003608	Os09g29310		Enhanced	46.891	105.886	37.0344	530.554	1.17513	0.349708	3.84056	1.01754e-07	-0.340445	1	2.32499	4.37735e-05	3.50012	1.04726e-09	zinc finger, C3HC4 type domain containing protein, expressed
Oryza_sativa_GLEAN_10003622	Os09g29510	OsWAK80	Enhanced	1.22775	9.8772	1.73286	106.45	3.00809	0.424498	5.94088	0.000926052	0.497135	1	3.42993	0.00337082	6.43802	4.33985e-06	OsWAK80 - OsWAK receptor-like protein kinase, expressed
Oryza_sativa_GLEAN_10003624	Os09g29540	OsWAK82	Infection by M. oryzae specific DEG Induce	78.0359	253.59	71.522	241.811	1.70029	0.00791109	1.75742	0.013518	-0.125752	1	-0.0686173	1	1.63167	0.00395214	OsWAK82 - OsWAK receptor-like cytoplasmic kinase OsWAK-RLCK, expressed
Oryza_sativa_GLEAN_10003625	Os09g29560	OsWAK83 - OsWAK pseudogene, expressed	Infection by M. oryzae specific DEG Induce	36.9617	148.941	46.2599	159.045	2.01064	0.0251483	1.78161	0.0748495	0.32373	1	0.0946966	1	2.10534	0.00465036	OsWAK83 - OsWAK pseudogene, expressed
Oryza_sativa_GLEAN_10003638			Enhanced	99.03	149.774	38.1044	574.868	0.596854	0.973009	3.9152	1.23652e-08	-1.37791	0.388651	1.94044	0.000420699	2.53729	4.18588e-06
Oryza_sativa_GLEAN_10003659			Nitrogen specific DEG Induce	204.925	226.47	239.381	499.391	0.144224	1	1.06086	0.0507119	0.224213	1	1.14085	0.00407017	1.28507	0.00172106
Oryza_sativa_GLEAN_10003699	Os09g30350		Infection by M. oryzae specific DEG Induce	600.736	690.869	590.205	1138.31	0.201681	1	0.947613	0.0474721	-0.0255165	1	0.720415	0.0767424	0.922096	0.0173396	expressed protein
Oryza_sativa_GLEAN_10003713	Os09g30466		Infection by M. oryzae specific DEG Repress	1162.64	991.456	1302.67	694.892	-0.229786	1	-0.906608	0.0410282	0.164063	1	-0.512759	0.286283	-0.742545	0.0789634	nuclear ribonuclease Z, putative, expressed		YES
Oryza_sativa_GLEAN_10003719	Os09g30486		Enhanced	810.002	667.776	120.649	256.014	-0.27856	1	1.0854	0.0351443	-2.7471	1.16793e-10	-1.38314	0.000130342	-1.6617	7.69992e-06	fasciclin domain containing protein, expressed
Oryza_sativa_GLEAN_10003727	Os09g30980		Nitrogen specific DEG Repress	348.99	446.046	368.51	241.083	0.354007	1	-0.61217	0.319515	0.0785162	1	-0.887661	0.0329552	-0.533654	0.351256	UDP-glucoronosyl and UDP-glucosyl transferase domain containing protein, expressed
Oryza_sativa_GLEAN_10003739	Os09g31130		Nitrogen specific DEG Repress	355.335	715.719	404.255	346.409	1.01021	0.11696	-0.222792	0.836987	0.186086	1	-1.04692	0.0254035	-0.0367055	1	citrate transporter, putative, expressed
Oryza_sativa_GLEAN_10003744	Os09g31180		Infection by M. oryzae specific DEG Induce	8426.15	11915.3	5953	11921.5	0.499875	0.704549	1.00188	0.03297	-0.501256	0.851633	0.000750374	1	0.500625	0.342756	ribosomal protein L6, putative, expressed
Oryza_sativa_GLEAN_10003779	Os09g31478		Infection by M. oryzae specific DEG Induce	66.3483	226.287	106.602	674.966	1.77002	0.266284	2.66259	0.0266339	0.684098	0.996733	1.57666	0.145546	3.34668	0.000153581	auxin efflux carrier component, putative, expressed
Oryza_sativa_GLEAN_10003781	Os09g31486	OsmtHsp70-3	Enhanced	525.116	832.912	534.047	1552.62	0.665529	0.415072	1.53967	0.000374047	0.0243309	1	0.89847	0.020991	1.564	9.06811e-06	DnaK family protein, putative, expressed
Oryza_sativa_GLEAN_10003793	Os09g32040	ONAC042	Enhanced	242.992	454.697	369.207	1002	0.903997	0.0991648	1.44038	0.00104228	0.603519	0.723866	1.1399	0.00140005	2.0439	2.13999e-09	no apical meristem protein, putative, expressed	NAC	YES
Oryza_sativa_GLEAN_10003796	Os09g32080	CHIT13	Nitrogen specific DEG Repress	2979.88	2560.83	1004.37	1306.13	-0.218644	1	0.379012	0.541993	-1.56896	8.29746e-05	-0.971306	0.00474035	-1.18995	0.000597811	CHIT13 - Chitinase family protein precursor, expressed			PR3, PR4, PR8, PR11
Oryza_sativa_GLEAN_10003798	Os09g32100		Nitrogen specific DEG Repress	2316.65	1422.02	767.443	991.702	-0.7041	0.375334	0.369847	0.657201	-1.59391	0.00133299	-0.519959	0.422675	-1.22406	0.0029556	expressed protein
Oryza_sativa_GLEAN_10003799	Os09g32120		Infection by M. oryzae specific DEG Induce	24.3939	21.5485	9.7003	39.716	-0.178933	1	2.03362	0.0433668	-1.33042	0.764714	0.882134	0.300712	0.703201	0.542445	expressed protein
Oryza_sativa_GLEAN_10003831	Os09g32470		Nitrogen specific DEG Repress	860.716	604.184	230.375	282.496	-0.510548	0.866	0.294248	0.795199	-1.90156	0.000799037	-1.09676	0.0242376	-1.60731	0.000438188	membrane protein, putative, expressed
Oryza_sativa_GLEAN_10003833	Os09g32500		Infection by M. oryzae specific DEG Induce	1259.17	1462.79	602.214	1810.84	0.216242	1	1.58831	0.000155368	-1.06413	0.0705285	0.307942	0.716746	0.524184	0.320611	60S ribosomal protein L32, putative, expressed
Oryza_sativa_GLEAN_10003834	Os09g32510	OsbHLH092	Nitrogen specific DEG Repress	1240.95	1021.84	616.074	589.702	-0.280268	1	-0.0631177	1	-1.01027	0.0792074	-0.793116	0.0399013	-1.07338	0.00449391	BHLH transcription factor, putative, expressed	bHLH					YES
Oryza_sativa_GLEAN_10003835	Os09g32532		Infection by M. oryzae specific DEG Induce	1775.14	1927.05	1072.94	2524.92	0.118463	1	1.23467	0.00222359	-0.726363	0.386852	0.389844	0.502851	0.508307	0.28492	60S ribosomal protein L32, putative, expressed
Oryza_sativa_GLEAN_10003839	Os09g32570		Enhanced	10.3793	108.069	11.2975	316.404	3.38016	1.8069e-09	4.8077	4.1126e-15	0.122285	1	1.54982	0.00037553	4.92998	1.24089e-22	alcohol dehydrogenase GroES-like domain containing protein, expressed		YES
Oryza_sativa_GLEAN_10003861			Infection by M. oryzae specific DEG Repress	447.751	251.962	453.145	224.588	-0.829493	0.212393	-1.01269	0.0497373	0.0172771	1	-0.165921	0.933647	-0.995414	0.0255257
Oryza_sativa_GLEAN_10003876			Infection by M. oryzae specific DEG Induce	7059.92	9324.47	5361.52	10697.7	0.40137	0.900135	0.996591	0.0309684	-0.39701	0.913666	0.198211	0.872117	0.599581	0.200469
Oryza_sativa_GLEAN_10003916	Os09g33850	OsFT-Like4	Infection by M. oryzae specific DEG Repress	83.7294	34.2705	115.096	35.5632	-1.28877	0.136071	-1.69438	0.0135385	0.459035	0.984553	0.0534203	1	-1.23535	0.0671326	osFTL4 FT-Like4 homologous to Flowering Locus T gene; contains Pfam profile PF01161: Phosphatidylethanolamine-binding protein, expressed
Oryza_sativa_GLEAN_10003920			Infection by M. oryzae specific DEG Induce	31.2618	51.7301	34.6726	112.473	0.726602	0.898341	1.69771	0.0348051	0.149394	1	1.1205	0.0902736	1.8471	0.00335018
Oryza_sativa_GLEAN_10003940			Infection by M. oryzae specific DEG Repress	692.863	525.705	1130.61	592.695	-0.398319	0.900932	-0.931738	0.0475549	0.706457	0.460262	0.173038	0.910558	-0.225281	0.801255
Oryza_sativa_GLEAN_10003952			Nitrogen specific DEG Induce	775.388	1398.13	1932.57	1872.51	0.850504	0.223735	-0.0455485	1	1.31753	0.0166623	0.421479	0.636414	1.27198	0.00310625
Oryza_sativa_GLEAN_10003953	Os09g34230		Infection by M. oryzae specific DEG Induce	422.332	1746.88	561.036	1031.74	2.04833	0.000188962	0.878921	0.302599	0.409716	0.991536	-0.759691	0.304711	1.28864	0.0259345	UDP-glucoronosyl/UDP-glucosyl transferase, putative, expressed		YES
Oryza_sativa_GLEAN_10003954	Os09g34250	OsSGT1/SA	Infection by M. oryzae specific DEG Induce	390.281	1006.14	665.044	896.31	1.36625	0.000307073	0.430549	0.530541	0.768936	0.31472	-0.166765	0.911189	1.19949	0.000786401	UDP-glucoronosyl and UDP-glucosyl transferase domain containing protein, expressed		YES			YES
Oryza_sativa_GLEAN_10003974	Os09g34960		Infection by M. oryzae specific DEG Induce	123.918	267.085	143.719	413.797	1.10792	0.0516128	1.52567	0.00246534	0.213872	1	0.631623	0.254459	1.73954	1.50885e-05	hydroxymethylglutaryl-CoA synthase, putative, expressed		YES
Oryza_sativa_GLEAN_10003991	Os09g35630		Conserved	932.113	757.606	232.684	612.483	-0.299057	1	1.3963	0.00275656	-2.00213	7.04978e-06	-0.306778	0.769592	-0.605835	0.250717	BAG domain-containing protein, putative, expressed
Oryza_sativa_GLEAN_10004004	Os09g35780		Infection by M. oryzae specific DEG Induce	0.58596	9.95131	1.76677	23.7503	4.08601	0.0537409	3.74875	0.00861508	1.59224	1	1.25499	0.168458	5.341	4.18566e-05	BAP2, putative, expressed
Oryza_sativa_GLEAN_10004013	Os09g35860		Infection by M. oryzae specific DEG Induce	82.3074	140.445	90.0716	237.609	0.770911	0.492172	1.39945	0.0202903	0.130049	1	0.758587	0.195722	1.5295	0.000986919	ras-related protein, putative, expressed
Oryza_sativa_GLEAN_10004021	Os09g35940		Infection by M. oryzae specific DEG Repress	1981.77	1327.86	2968.93	834.258	-0.577684	0.752076	-1.83138	7.10896e-05	0.583155	0.803453	-0.67054	0.224589	-1.24822	0.00640009	cytochrome P450, putative, expressed						YES
Oryza_sativa_GLEAN_10004040	Os09g36240		Infection by M. oryzae specific DEG Repress	3317.9	2393.25	4194.76	1811.82	-0.471297	0.700668	-1.21115	0.00177065	0.338319	0.930935	-0.401531	0.483928	-0.872828	0.0203527	deoxyribodipyrimidine photolyase family protein, expressed
Oryza_sativa_GLEAN_10004045	Os09g36290		Infection by M. oryzae specific DEG Induce	301.206	573.154	337.676	714.921	0.928172	0.0810321	1.08214	0.027483	0.164888	1	0.318861	0.703721	1.24703	0.000988228	Ser/Thr protein phosphatase family protein, putative, expressed
Oryza_sativa_GLEAN_10004048	Os09g36320	BSR1	Enhanced	69.5819	141.621	78.2653	281.644	1.02525	0.175145	1.84743	0.000781452	0.169661	1	0.991841	0.0394065	2.01709	4.20281e-06	tyrosine protein kinase domain containing protein, putative, expressed		YES			YES
Oryza_sativa_GLEAN_10004051	Os09g36350		Nitrogen specific DEG Repress	3086.39	2400.43	1012.61	1126.92	-0.362626	0.917833	0.154311	0.869515	-1.60785	4.08637e-05	-1.09091	0.00104482	-1.45354	1.19787e-05	endoglucanase, putative, expressed		YES
Oryza_sativa_GLEAN_10004069	Os09g36580		Repressed	564.911	392.885	458.732	219.864	-0.523915	0.752076	-1.06104	0.0313307	-0.30037	0.996733	-0.837494	0.0476625	-1.36141	0.000585025	thaumatin			PR5
Oryza_sativa_GLEAN_10004095	Os09g36860		Infection by M. oryzae specific DEG Induce	413.896	402.226	267.85	633.662	-0.0412621	1	1.24229	0.00842682	-0.627843	0.719802	0.655708	0.162795	0.614445	0.23664	acyl carrier protein, putative, expressed		YES
Oryza_sativa_GLEAN_10004102	Os09g36940		Infection by M. oryzae specific DEG Induce	34.8655	95.1922	44.4407	152.594	1.44905	0.0340274	1.77974	0.00553917	0.350084	1	0.680781	0.330604	2.12983	2.08877e-05	plastocyanin-like domain containing protein, putative, expressed
Oryza_sativa_GLEAN_10004117	Os09g37080		Nitrogen specific DEG Induce	12.2969	25.4412	30.2726	72.3509	1.04887	0.637443	1.257	0.164276	1.29971	0.596208	1.50784	0.00957427	2.55671	5.4363e-05	expressed protein		YES						1.35
Oryza_sativa_GLEAN_10004137	Os09g37330	OsSAUR39	Infection by M. oryzae specific DEG Induce	65.3326	67.6234	44.6103	136.553	0.0497206	1	1.61402	0.0151585	-0.550426	0.941989	1.01387	0.0664519	1.06359	0.0871081	OsSAUR39 - Auxin-responsive SAUR gene family member, expressed		YES
Oryza_sativa_GLEAN_10004163			Infection by M. oryzae specific DEG Induce	15.8283	77.6823	19.4006	165.201	2.29508	0.000970344	3.09005	1.10663e-05	0.293599	1	1.08857	0.0833499	3.38365	2.97739e-09
Oryza_sativa_GLEAN_10004169	Os09g37620		Infection by M. oryzae specific DEG Repress	1194.74	686.313	1504.65	746.776	-0.799759	0.136113	-1.01068	0.0199567	0.332733	0.948051	0.121809	0.960872	-0.67795	0.11841	flavin-containing monooxygenase family protein, putative, expressed
Oryza_sativa_GLEAN_10004181	Os09g37840		Nitrogen specific DEG Induce	1.76566	0.197467	0	3.73915	-3.16052	0.850643	15.1904	0.361147	-14.1079	1	4.24302	0.023802	1.08251	0.832575	carbohydrate binding protein, putative, expressed
Oryza_sativa_GLEAN_10004184	Os09g37880		Enhanced	0	5.61555	0	45.0432	15.7771	0.402796	18.781	0.00706851		1	3.00381	0.0442124	18.781	0.000203667	serine/threonine-protein kinase receptor precursor, putative, expressed
Oryza_sativa_GLEAN_10004196	Os09g38090		Nitrogen specific DEG Repress	3768.76	5141.65	3365.19	1974.83	0.44814	0.752076	-0.768961	0.0923134	-0.163403	1	-1.3805	9.3183e-06	-0.932364	0.0114491	expressed protein		YES
Oryza_sativa_GLEAN_10004201	Os09g38130		Enhanced	513.652	515.334	487.679	1056.09	0.00471515	1	1.11473	0.0144395	-0.0748595	1	1.03516	0.00372997	1.03987	0.0056828	auxin efflux carrier component, putative, expressed
Oryza_sativa_GLEAN_10004204	Os09g38239		Infection by M. oryzae specific DEG Induce	50.9621	32.095	8.93563	75.809	-0.667076	1	3.08473	0.0391279	-2.51178	0.393519	1.24002	0.422002	0.572943	0.818014	sulfotransferase domain containing protein, expressed		YES
Oryza_sativa_GLEAN_10004208	Os09g38320		Nitrogen specific DEG Repress	1302.55	1585.18	1028.21	837.097	0.283301	1	-0.296669	0.673614	-0.341208	0.955413	-0.921178	0.0094447	-0.637877	0.158044	phytoene synthase, chloroplast precursor, putative, expressed						YES
Oryza_sativa_GLEAN_10004211	Os09g38350		Enhanced	4.33671	25.34	2.59928	354.955	2.54674	0.215803	7.09338	3.59375e-06	-0.738485	1	3.80815	0.000206971	6.35489	1.46411e-08	AMP-binding domain containing protein, expressed
Oryza_sativa_GLEAN_10004213	Os09g38370		Infection by M. oryzae specific DEG Induce	1074.16	1822.69	974.233	2835.64	0.762853	0.144241	1.54134	5.60553e-05	-0.140876	1	0.637607	0.114581	1.40046	1.38347e-05	signal peptidase complex subunit 3, putative, expressed
Oryza_sativa_GLEAN_10004214	Os09g38390		Nitrogen specific DEG Induce	381.022	364.862	485.832	681.922	-0.0625262	1	0.489149	0.464342	0.350582	0.965705	0.902257	0.0211275	0.839731	0.0594119	octicosapeptide/Phox/Bem1p, putative, expressed
Oryza_sativa_GLEAN_10004215	Os09g38400		Infection by M. oryzae specific DEG Induce	533.528	651.913	371.92	855.661	0.289116	1	1.20205	0.00769295	-0.520571	0.837734	0.39236	0.554862	0.681476	0.143021	prostatic spermine-binding protein precursor, putative, expressed
Oryza_sativa_GLEAN_10004218	Os09g38440		Infection by M. oryzae specific DEG Repress	114.433	42.4341	82.5296	20.3005	-1.43121	0.0431812	-2.0234	0.00117058	-0.471524	0.983699	-1.06371	0.0820459	-2.49492	1.53784e-06	ATXR, putative, expressed	PHD
Oryza_sativa_GLEAN_10004225	Os09g38530		Nitrogen specific DEG Induce	3264.51	3054.22	2962.82	5500.47	-0.0960596	1	0.892584	0.092432	-0.139894	1	0.84875	0.0388721	0.75269	0.10686	transmembrane 9 superfamily member, putative, expressed		YES				YES
Oryza_sativa_GLEAN_10004238	Os09g38670		Nitrogen specific DEG Repress	1326.77	1831.83	1375.64	850.82	0.465364	0.715248	-0.693173	0.155143	0.0521759	1	-1.10636	0.000741693	-0.640997	0.145458	thioredoxin, putative, expressed
Oryza_sativa_GLEAN_10004269	Os09g39034		Infection by M. oryzae specific DEG Repress	311.549	182.154	374.424	151.965	-0.774303	0.360295	-1.30093	0.00896723	0.265211	1	-0.261417	0.834205	-1.03572	0.0273624	expressed protein
Oryza_sativa_GLEAN_10004271	Os09g39060		Infection by M. oryzae specific DEG Repress	2154.71	1693.97	2248.71	1194.38	-0.347087	0.937141	-0.912837	0.0351137	0.0616046	1	-0.504145	0.310261	-0.851232	0.0249904	vignain precursor, putative, expressed
Oryza_sativa_GLEAN_10004285	Os09g39320		Infection by M. oryzae specific DEG Repress	319.373	152.386	413.379	168.179	-1.06751	0.151082	-1.29747	0.0301663	0.372222	0.990715	0.142263	0.966909	-0.925249	0.122053	CTR1-like protein kinase, putative, expressed						YES
Oryza_sativa_GLEAN_10004300	Os09g39500		Infection by M. oryzae specific DEG Induce	528.113	524.8	304.971	702.936	-0.00907997	1	1.20472	0.0101015	-0.792177	0.417604	0.421626	0.505708	0.412547	0.523012	ubiquitin fusion protein, putative, expressed
Oryza_sativa_GLEAN_10004302	Os09g39540		Infection by M. oryzae specific DEG Induce	898.456	1132.81	578.904	1230.73	0.334391	0.985926	1.08812	0.0136338	-0.634124	0.609346	0.119608	0.960256	0.453999	0.406	40S ribosomal protein S25, putative, expressed
Oryza_sativa_GLEAN_10004311	Os09g39620		Enhanced	18.6581	34.4239	25.4656	125.89	0.883612	0.733395	2.30554	0.00083984	0.448751	1	1.87068	0.000190425	2.75429	6.52935e-07	protein kinase family protein, putative, expressed		YES
Oryza_sativa_GLEAN_10004313	Os09g39650		Infection by M. oryzae specific DEG Induce	76.094	236.133	98.039	512.752	1.63375	0.110358	2.38683	0.00561769	0.365573	1	1.11866	0.187634	2.75241	3.58772e-05	protein kinase family protein, putative, expressed
Oryza_sativa_GLEAN_10004330	Os09g39770		Infection by M. oryzae specific DEG Induce	179.967	870.49	219.795	2506.27	2.2741	0.074196	3.51131	0.00331191	0.288432	1	1.52564	0.198582	3.79974	2.88479e-05
Oryza_sativa_GLEAN_10004331	Os09g39780		Infection by M. oryzae specific DEG Induce	1440.83	2101.13	985.993	2432.97	0.54426	0.737951	1.30307	0.00941609	-0.547255	0.862286	0.211552	0.889641	0.755812	0.133828	peptidyl-prolyl cis-trans isomerase, putative, expressed
Oryza_sativa_GLEAN_10004337	Os09g39850		Nitrogen specific DEG Induce	2.40356	17.9942	27.7596	215.903	2.90429	0.548027	2.95933	0.243016	3.52974	0.403582	3.58478	0.0376088	6.48907	0.000253033	AP2 domain containing protein, expressed	AP2-EREBP
Oryza_sativa_GLEAN_10004345	Os09g39940		Infection by M. oryzae specific DEG Induce	2670.45	5913.25	3113.42	10551.6	1.14687	0.0748658	1.76089	0.00176068	0.221415	1	0.835443	0.153288	1.98231	7.144e-06	plastocyanin-like domain containing protein, putative, expressed		YES
Oryza_sativa_GLEAN_10004347	Os09g39960		Nitrogen specific DEG Induce	126.039	246.676	302.75	521.552	0.968753	0.312499	0.784682	0.334559	1.26426	0.140652	1.08019	0.0439306	2.04895	1.54965e-05	dynamin family protein, putative, expressed		YES
Oryza_sativa_GLEAN_10004354			Enhanced	0	6.37658	0.866428	26.4802	15.9605	0.0851834	4.93369	0.00147421	13.0809	1	2.05406	0.00769843	18.0146	1.92827e-06
Oryza_sativa_GLEAN_10004383	Os11g01390	OsCML25	Enhanced	0.58596	7.64739	0.866428	48.8738	3.70609	0.201904	5.81784	0.000119901	0.564279	1	2.67602	0.000875436	6.38211	3.2424e-07	OsCML25 - Calmodulin-related calcium sensor protein, expressed
Oryza_sativa_GLEAN_10004394	Os12g01570		Repressed	1213.24	1148.54	1474.17	610.224	-0.0790608	1	-1.27249	0.00138538	0.281031	0.983578	-0.912395	0.0111882	-0.991456	0.0084375	nodulin
Oryza_sativa_GLEAN_10004395	Os12g01580		Infection by M. oryzae specific DEG Repress	631.194	524.762	872.13	403.422	-0.26642	1	-1.11225	0.0128959	0.466459	0.873112	-0.379374	0.585521	-0.645794	0.176177	MATE efflux protein, putative, expressed		YES
Oryza_sativa_GLEAN_10004428	Os12g02060		Infection by M. oryzae specific DEG Induce	6.74026	11.4354	0.866428	78.2494	0.762632	1	6.49686	0.0114576	-2.95965	0.914105	2.77457	0.0991942	3.5372	0.0350389	peroxidase precursor, putative, expressed			PR9
Oryza_sativa_GLEAN_10004463	Os12g02450	WRKY64	Enhanced	16.4817	38.0388	14.1681	281.587	1.2066	0.994374	4.31286	0.0162602	-0.218218	1	2.88804	0.0391005	4.09464	0.00208997	WRKY64, expressed	WRKY	YES
Oryza_sativa_GLEAN_10004499			Enhanced	103.978	140.882	113.854	321.691	0.438201	0.977035	1.49849	0.00609189	0.130898	1	1.19119	0.00669667	1.62939	0.000166534
Oryza_sativa_GLEAN_10004508	Os12g03040	ONAC131	Nitrogen specific DEG Repress	692.686	1233.04	801.912	433.02	0.831946	0.120322	-0.889011	0.0652024	0.211243	1	-1.50971	4.79275e-06	-0.677768	0.132708	no apical meristem protein, putative, expressed	NAC
Oryza_sativa_GLEAN_10004570	Os12g04170		Nitrogen specific DEG Repress	49.0115	30.25	4.39998	15.1468	-0.696185	0.900932	1.78345	0.231269	-3.47755	0.00129637	-0.997923	0.248392	-1.69411	0.0176247	domain of unknown function, DUF250 domain containing protein, expressed
Oryza_sativa_GLEAN_10004578			Nitrogen specific DEG Induce	304.355	326.437	387.978	604.269	0.101049	1	0.639216	0.303045	0.350218	0.969315	0.888386	0.0292197	0.989435	0.019235
Oryza_sativa_GLEAN_10004586	Os12g04360		Enhanced	42.331	204.153	34.3673	658.39	2.26986	0.0119066	4.25983	2.01953e-06	-0.300678	1	1.68929	0.0306826	3.95915	1.95566e-08	calmodulin-like protein 1, putative, expressed
Oryza_sativa_GLEAN_10004625	Os12g05040		Nitrogen specific DEG Repress	92.3742	61.8761	47.8725	24.6436	-0.578108	0.917833	-0.957986	0.296799	-0.948292	0.702872	-1.32817	0.0208275	-1.90628	0.000660916	heavy-metal-associated domain-containing protein, putative, expressed
Oryza_sativa_GLEAN_10004630	Os12g05110		Infection by M. oryzae specific DEG Induce	747.278	1020.12	669.574	1305.65	0.449016	0.794407	0.96345	0.0368504	-0.158403	1	0.356031	0.590905	0.805048	0.0444982	pyruvate kinase, putative, expressed		YES
Oryza_sativa_GLEAN_10004633			Nitrogen specific DEG Induce	41.5572	37.9771	41.604	91.7663	-0.129967	1	1.14124	0.176164	0.00162552	1	1.27283	0.0244517	1.14287	0.104458
Oryza_sativa_GLEAN_10004642	Os12g05260		Infection by M. oryzae specific DEG Induce	893.774	2559.89	760.333	4215	1.5181	0.0113514	2.47083	1.48935e-05	-0.233278	1	0.719448	0.302391	2.23755	1.98046e-06	phytosulfokines precursor, putative, expressed
Oryza_sativa_GLEAN_10004659	Os12g05440		Infection by M. oryzae specific DEG Induce	17.7731	78.4139	14.0324	304.568	2.14142	0.518353	4.43993	0.0196263	-0.340927	1	1.95759	0.272602	4.099	0.0033756	cytochrome P450, putative, expressed		YES				YES		0.982
Oryza_sativa_GLEAN_10004679	Os12g05690		Infection by M. oryzae specific DEG Induce	7.75247	95.1776	15.1702	176.121	3.61789	7.66451e-07	3.53725	4.23579e-06	0.968514	0.941553	0.88787	0.27645	4.50576	7.77334e-12	expressed protein		YES
Oryza_sativa_GLEAN_10004691	Os12g05870		Infection by M. oryzae specific DEG Induce	0	3.28279	0	10.1751	15.0026	0.517215	16.6347	0.0425423		1	1.63205	0.1644	16.6347	0.00472975	Cupin domain containing protein, expressed			PR15, PR16
Oryza_sativa_GLEAN_10004701	Os12g05990	ONAC134	Infection by M. oryzae specific DEG Induce	2.40745	38.4824	4.39998	59.4956	3.99862	0.000645928	3.75722	0.00188575	0.869992	1	0.628584	0.723389	4.62721	3.49778e-06	No apical meristem protein, putative, expressed	NAC
Oryza_sativa_GLEAN_10004713	Os12g06130		Infection by M. oryzae specific DEG Induce	1.81371	7.17099	0.866428	18.853	1.98323	0.637443	4.44357	0.0109481	-1.06579	1	1.39455	0.150674	3.37778	0.004304	expressed protein
Oryza_sativa_GLEAN_10004715	Os12g06180		Enhanced	134.852	163.102	100.416	378.126	0.274399	1	1.91287	0.000136917	-0.425381	0.965868	1.21309	0.00393329	1.48749	0.000511317	HVA22, putative, expressed
Oryza_sativa_GLEAN_10004774	Os12g07190		Infection by M. oryzae specific DEG Repress	4144.35	3803.76	5029.1	2741.38	-0.123719	1	-0.875396	0.0440351	0.279155	0.981382	-0.472522	0.34439	-0.596241	0.179435	CBS domain-containing protein, putative, expressed		YES
Oryza_sativa_GLEAN_10004785	Os12g07290		Infection by M. oryzae specific DEG Induce	350.511	481.425	316.422	783.831	0.457849	0.823552	1.30869	0.0041961	-0.14761	1	0.703232	0.108607	1.16108	0.00224942	alpha-1,4-fucosyltransferase, putative, expressed		YES
Oryza_sativa_GLEAN_10004788	Os12g07310		Infection by M. oryzae specific DEG Induce	94.4476	220.697	63.6039	305.212	1.22448	0.0340274	2.26263	1.15291e-05	-0.570399	0.907402	0.467744	0.539387	1.69223	8.88909e-05	citrate-binding protein precursor, putative, expressed		YES
Oryza_sativa_GLEAN_10004806	Os12g07580		Infection by M. oryzae specific DEG Induce	138.757	551.756	66.7459	1469.59	1.99147	0.0299285	4.46059	3.67544e-07	-1.05581	0.855721	1.41331	0.0936977	3.40478	7.77544e-07	dirigent, putative, expressed
Oryza_sativa_GLEAN_10004830	Os12g08200		Nitrogen specific DEG Repress	142.107	121.468	30.3065	38.9713	-0.226399	1	0.362783	0.807097	-2.22927	0.00113456	-1.64009	0.000753469	-1.86649	0.000261713	expressed protein
Oryza_sativa_GLEAN_10004831	Os12g08220		Infection by M. oryzae specific DEG Repress	2751.92	2372.41	2862.77	1550.84	-0.214087	1	-0.884362	0.0403419	0.0569715	1	-0.613303	0.136365	-0.82739	0.0309496	histone deacetylase, putative, expressed
Oryza_sativa_GLEAN_10004853	Os12g08900		Enhanced	0.58596	3.52946	0	16.3049	2.59057	0.848481	17.3149	0.00556315	-12.5166	1	2.20779	0.0119474	4.79836	0.00124074	expressed protein
Oryza_sativa_GLEAN_10004854	Os12g08930		Infection by M. oryzae specific DEG Induce	1.8176	7.79676	0	31.9814	2.10084	0.941422	18.2869	0.0322742	-14.1497	1	2.03629	0.346242	4.13713	0.0377082	expressed protein		YES
Oryza_sativa_GLEAN_10004932	Os12g10730		Nitrogen specific DEG Induce	1352.37	1491.15	1892.66	2755.17	0.140935	1	0.541726	0.314894	0.484924	0.816186	0.885714	0.0114678	1.02665	0.00322658	glutathione S-transferase, putative, expressed		YES
Oryza_sativa_GLEAN_10004948	Os12g11370		Enhanced	24.6604	57.8832	32.4309	292.357	1.23095	0.785841	3.17229	0.00864624	0.395173	1	2.33651	0.0136917	3.56746	0.000100701	verticillium wilt disease resistance protein, putative, expressed		YES
Oryza_sativa_GLEAN_10004949			Enhanced	0.64179	5.21386	0	26.4388	3.02218	0.522213	18.0123	0.000875322	-12.6479	1	2.34224	0.00814141	5.36441	8.11905e-05
Oryza_sativa_GLEAN_10004950	Os12g11500		Nitrogen specific DEG Induce	1.17581	2.86295	2.66712	19.5064	1.28385	1	2.8706	0.0563935	1.18163	1	2.76838	0.000837108	4.05223	0.00118417	resistance protein SlVe1 precursor, putative, expressed
Oryza_sativa_GLEAN_10005030	Os12g13380		Conserved	770.707	849.398	323.656	1031.73	0.140258	1	1.67253	3.35049e-05	-1.25172	0.0103945	0.280553	0.736894	0.420811	0.486214	adenylate kinase, putative, expressed
Oryza_sativa_GLEAN_10005050	Os12g13640		Enhanced	24.9085	30.1889	18.7038	81.1695	0.277381	1	2.11761	0.0148584	-0.413307	1	1.42692	0.029736	1.7043	0.0167671	glycosyltransferase, putative, expressed
Oryza_sativa_GLEAN_10005060	Os12g13910		Nitrogen specific DEG Repress	28.5514	51.548	27.5037	15.0393	0.852352	0.730578	-0.870892	0.45309	-0.0539366	1	-1.77718	0.00275513	-0.924829	0.349621	expressed protein		YES				YES
Oryza_sativa_GLEAN_10005133			Enhanced	46.0779	488.873	46.9043	3168.5	3.40731	5.18327e-07	6.07794	1.04134e-13	0.0256474	1	2.69627	1.38307e-05	6.10358	1.38459e-20
Oryza_sativa_GLEAN_10005142			Nitrogen specific DEG Repress	2332.57	2027.26	2124.18	1177.27	-0.202394	1	-0.85146	0.0541727	-0.135015	1	-0.78408	0.0326306	-0.986474	0.00672957
Oryza_sativa_GLEAN_10005184	Os12g18120		Enhanced	748.413	847.385	831.029	1766.41	0.179183	1	1.08785	0.0311532	0.151064	1	1.05973	0.00672317	1.23892	0.00153768	zinc finger C-x8-C-x5-C-x3-H type family protein, expressed	C3H
Oryza_sativa_GLEAN_10005202			Infection by M. oryzae specific DEG Induce	0.589849	11.7562	0	23.0719	4.31694	0.039315	17.8158	0.00151857	-12.5261	1	0.972709	0.457174	5.28965	0.000186698
Oryza_sativa_GLEAN_10005243	Os12g19381		Infection by M. oryzae specific DEG Repress	53793.6	22658.9	39228.3	24153.1	-1.24736	0.0463227	-0.699684	0.350532	-0.455539	0.94591	0.0921321	0.996708	-1.15522	0.0282293	ribulose bisphosphate carboxylase small chain, chloroplast precursor, putative, expressed		YES
Oryza_sativa_GLEAN_10005246			Infection by M. oryzae specific DEG Repress	1639.8	823.668	1681.92	595.112	-0.993386	0.0228656	-1.49888	7.66692e-05	0.0365915	1	-0.468902	0.359074	-1.46229	1.36093e-05
Oryza_sativa_GLEAN_10005317	Os12g23280		Nitrogen specific DEG Repress	1016.03	939.744	469.978	473.954	-0.11261	1	0.0121543	1	-1.11229	0.0361637	-0.987522	0.00672317	-1.10013	0.00324693	heavy metal-associated domain containing protein, expressed
Oryza_sativa_GLEAN_10005319			Infection by M. oryzae specific DEG Repress	48.4853	32.254	78.4349	27.9112	-0.588068	0.971149	-1.49065	0.0419905	0.693949	0.896507	-0.208634	0.951166	-0.796702	0.372439
Oryza_sativa_GLEAN_10005329	Os12g23700		Infection by M. oryzae specific DEG Induce	9.24382	13.693	3.60139	33.5118	0.566879	1	3.21804	0.00446239	-1.35994	0.933407	1.29123	0.10422	1.85811	0.031078	cyclin-dependent kinase G-2, putative, expressed
Oryza_sativa_GLEAN_10005341	Os12g24040		Infection by M. oryzae specific DEG Induce	4.75906	51.5173	3.53355	157.624	3.43631	0.0274133	5.47922	0.000473915	-0.42956	1	1.61336	0.254653	5.04966	1.60199e-05	glycosyl hydrolase family 9 protein, expressed
Oryza_sativa_GLEAN_10005355	Os12g24320		Infection by M. oryzae specific DEG Induce	30.0389	57.4334	24.0719	193.411	0.935059	1	3.00624	0.0474721	-0.31948	1	1.7517	0.191163	2.68676	0.0211309	ATPase 3, putative, expressed
Oryza_sativa_GLEAN_10005356	Os12g24330		Infection by M. oryzae specific DEG Induce	0.64179	22.0239	1.80069	46.0031	5.10082	0.00466976	4.67511	0.00363194	1.48838	1	1.06266	0.497998	6.16349	1.11536e-05	expressed protein
Oryza_sativa_GLEAN_10005366	Os12g24490		Enhanced	4.27699	26.5094	5.30032	130.928	2.63184	0.0491267	4.62655	1.69929e-05	0.309486	1	2.3042	0.00256829	4.93604	1.03501e-08	zinc finger, C3HC4 type domain containing protein, expressed		YES						0.889
Oryza_sativa_GLEAN_10005389			Nitrogen specific DEG Induce	0	0.826066	0.900347	6.21263	13.012	1	2.78665	0.352507	13.1363	1	2.91087	0.023729	15.9229	0.04079
Oryza_sativa_GLEAN_10005425	Os12g25660		Enhanced	5.50863	14.5032	8.90171	56.5341	1.39661	0.723333	2.66697	0.0196778	0.69239	1	1.96275	0.0138283	3.35936	0.000154325	cytochrome P450, putative, expressed								0.894
Oryza_sativa_GLEAN_10005429	Os12g25690		Nitrogen specific DEG Repress	1826.53	1890.67	875.321	1002.54	0.0497921	1	0.195778	0.834524	-1.06122	0.03622	-0.915233	0.0101557	-0.865441	0.0248468	UDP-glucose 6-dehydrogenase, putative, expressed		YES
Oryza_sativa_GLEAN_10005458	Os12g26290		Nitrogen specific DEG Induce	176.301	376.54	336.77	2189.52	1.09476	0.92148	2.70078	0.0518524	0.933718	0.948051	2.53973	0.0170436	3.6345	0.000285325	alpha-DOX2, putative, expressed		YES
Oryza_sativa_GLEAN_10005469			Nitrogen specific DEG Repress	133.121	181.804	39.31	88.5398	0.449651	0.999544	1.17143	0.147525	-1.75977	0.0331181	-1.03799	0.0688574	-0.588335	0.518571
Oryza_sativa_GLEAN_10005515	Os12g28100		Nitrogen specific DEG Induce	90.2687	119.874	144.57	318.854	0.409221	1	1.14112	0.0601611	0.679473	0.810366	1.41137	0.00074245	1.8206	2.86292e-05	NBS-LRR disease resistance protein, putative, expressed
Oryza_sativa_GLEAN_10005523			Nitrogen specific DEG Induce	0.64179	4.56882	6.13283	25.0243	2.83165	0.587933	2.0287	0.133385	3.25638	0.629743	2.45343	0.00139687	5.28508	2.95722e-05
Oryza_sativa_GLEAN_10005524	Os12g28550		Enhanced	30.5482	166.107	109.253	611.74	2.44295	0.00013285	2.48524	0.0002587	1.83852	0.0316805	1.88081	0.000560848	4.32376	4.72702e-15	ATPase, AAA family domain containing protein, expressed								0.822
Oryza_sativa_GLEAN_10005571	Os12g29670		Infection by M. oryzae specific DEG Induce	179.269	238.631	139.319	340.494	0.412651	0.980259	1.28924	0.0178411	-0.363733	0.991554	0.512851	0.453177	0.925502	0.0606079	expressed protein
Oryza_sativa_GLEAN_10005572	Os12g29690		Infection by M. oryzae specific DEG Repress	87.8671	69.3414	148.394	55.3675	-0.341606	1	-1.42232	0.0216486	0.756035	0.762403	-0.324678	0.821602	-0.666284	0.404573
Oryza_sativa_GLEAN_10005671	Os12g32190		Enhanced	67.6007	131.868	139.353	373.171	0.963988	0.26474	1.42109	0.0133723	1.04364	0.340578	1.50074	0.000425964	2.46473	1.03507e-08	expressed protein
Oryza_sativa_GLEAN_10005686	Os12g32360		Nitrogen specific DEG Repress	724.92	566.096	405.911	315.891	-0.356775	0.97452	-0.361737	0.640765	-0.836657	0.309425	-0.841619	0.0382061	-1.19839	0.00184124	expressed protein
Oryza_sativa_GLEAN_10005689	Os12g32390		Infection by M. oryzae specific DEG Induce	212.336	330.37	92.822	285.193	0.637735	0.68618	1.6194	0.00323986	-1.19381	0.161484	-0.212144	0.907679	0.425591	0.631593	expressed protein
Oryza_sativa_GLEAN_10005708	Os12g32620	OsWLIM1	Nitrogen specific DEG Repress	660.849	338.321	127.121	157.209	-0.96593	0.0789286	0.306473	0.739769	-2.37811	1.77948e-07	-1.10571	0.00687719	-2.07164	4.12327e-08	OsWLIM1 - LIM domain protein, putative actin-binding protein and transcription factor, expressed	LIM
Oryza_sativa_GLEAN_10005718	Os12g32760		Suppressed	690.951	1303.57	601.607	604.135	0.915811	0.0469557	0.00605098	1	-0.199762	1	-1.10952	0.00122353	-0.193711	0.872573	Putative sugar transporter PMT Family		YES
Oryza_sativa_GLEAN_10005725	Os12g32850		Infection by M. oryzae specific DEG Induce	1.87343	17.7113	3.49963	38.5082	3.24091	0.012376	3.45989	0.00163977	0.901522	1	1.1205	0.163313	4.36141	2.48924e-06	cytochrome P450, putative, expressed
Oryza_sativa_GLEAN_10005741	Os12g33100		Enhanced	878.942	1359.34	990.735	2878.06	0.629064	0.370117	1.53853	6.49983e-05	0.172732	1	1.08219	0.000926161	1.71126	4.61818e-08	guanylate kinase, putative, expressed		YES
Oryza_sativa_GLEAN_10005817	Os12g35270		Infection by M. oryzae specific DEG Induce	275.593	363.715	230.223	494.312	0.400266	0.969558	1.10239	0.0341477	-0.259506	1	0.442616	0.51016	0.842881	0.0706212	expressed protein						YES
Oryza_sativa_GLEAN_10005845			Nitrogen specific DEG Repress	40.0235	99.4272	29.3383	41.5691	1.31279	0.103651	0.502725	0.71685	-0.448062	1	-1.25813	0.0236138	0.0546633	1
Oryza_sativa_GLEAN_10005868			Enhanced	233.679	847.509	600.814	4016.13	1.8587	0.107831	2.74082	0.00708653	1.36239	0.587727	2.24451	0.00570162	4.1032	7.09644e-08
Oryza_sativa_GLEAN_10005898	Os12g36830	pbz1-like	Enhanced	152.002	871.515	92.8744	6796.17	2.51943	0.130398	6.1933	3.39843e-05	-0.710741	1	2.96312	0.0134694	5.48255	1.22519e-06	pathogenesis-related Bet v I family protein, putative, expressed		YES	PR10
Oryza_sativa_GLEAN_10005900	Os12g36850	PR10	Enhanced	100.711	839.287	51.8994	7418.69	3.05895	0.000575902	7.1593	1.9127e-11	-0.956427	0.924171	3.14393	9.05708e-05	6.20288	3.23629e-14	pathogenesis-related Bet v I family protein, putative, expressed		YES	PR10
Oryza_sativa_GLEAN_10005901	Os12g36860		Enhanced	0.589849	6.57858	0	55.591	3.47936	0.216406	19.0845	2.09117e-07	-12.5261	1	3.079	1.12864e-06	6.55836	6.78328e-10	pathogenesis-related protein 10, putative, expressed			PR10
Oryza_sativa_GLEAN_10005903	Os12g36880	PBZ1	Enhanced	444.157	1054.5	492.924	7662.09	1.24742	0.541738	3.9583	5.11832e-05	0.150296	1	2.86118	0.000287006	4.1086	7.74552e-08	pathogenesis-related Bet v I family protein, putative, expressed		YES	PR10
Oryza_sativa_GLEAN_10005906	Os12g36910		Enhanced	166.493	498.287	349.892	1218.03	1.58151	0.00025875	1.79956	8.10746e-05	1.07145	0.115315	1.2895	0.000729967	2.87101	3.10224e-15	calmodulin binding protein, putative, expressed		YES
Oryza_sativa_GLEAN_10005909	Os12g36940	CaMBP	Infection by M. oryzae specific DEG Induce	50.2825	207.272	125.697	379.895	2.0434	0.00117867	1.59565	0.0273744	1.32182	0.264489	0.874072	0.212876	2.91747	3.04517e-08	calmodulin binding protein, putative, expressed
Oryza_sativa_GLEAN_10005980			Infection by M. oryzae specific DEG Repress	384.515	263.162	422.244	199.175	-0.547092	0.724694	-1.08404	0.0337406	0.135034	1	-0.401913	0.595846	-0.949005	0.0391148
Oryza_sativa_GLEAN_10005991	Os12g37970		Nitrogen specific DEG Repress	1398.75	1617.31	737.784	683.576	0.209455	1	-0.110096	0.960105	-0.922868	0.320355	-1.24242	0.00269495	-1.03296	0.0251238	MYB family transcription factor, putative, expressed	MYB	YES
Oryza_sativa_GLEAN_10006008	Os12g38170		Enhanced	162.669	940.19	618.673	3178.7	2.53101	0.00233796	2.36119	0.0145395	1.92724	0.10585	1.75741	0.0302279	4.28842	1.5492e-09	osmotin, putative, expressed			PR5
Oryza_sativa_GLEAN_10006022	Os12g38310		Infection by M. oryzae specific DEG Induce	845.063	1153.06	546.948	1388.5	0.448342	0.81712	1.34405	0.00179179	-0.627655	0.668237	0.268054	0.786033	0.716397	0.105241	mitochondrial import inner membrane translocase subunit Tim, putative, expressed
Oryza_sativa_GLEAN_10006038	Os12g38490		Nitrogen specific DEG Induce	827.705	1062.22	1231.54	2038.94	0.359897	0.984643	0.727362	0.188559	0.573273	0.732695	0.940737	0.0123023	1.30063	0.000313443	SCARECROW, putative, expressed	GRAS	YES
Oryza_sativa_GLEAN_10006070	Os12g38920		Nitrogen specific DEG Induce	52.7662	64.7451	71.2661	197.911	0.295158	1	1.47356	0.12776	0.433602	1	1.61201	0.0170918	1.90716	0.00598098	heparanase-like protein precursor, putative, expressed		YES
Oryza_sativa_GLEAN_10006102	Os12g39380	BTBN24	Infection by M. oryzae specific DEG Repress	1714.38	1371.7	2043.17	1061.04	-0.321722	0.985681	-0.945328	0.0273322	0.253117	0.996733	-0.370489	0.539274	-0.692211	0.095946	BTBN24 - Bric-a-Brac, Tramtrack, Broad Complex BTB domain with non-phototropic hypocotyl 3 NPH3 domain, expressed		YES
Oryza_sativa_GLEAN_10006132	Os12g39860		Infection by M. oryzae specific DEG Induce	829.201	1008.58	700.334	1474.45	0.282532	1	1.07406	0.0142125	-0.24368	1	0.54785	0.247659	0.830382	0.0347405	phosphoribosyl transferase, putative, expressed						YES
Oryza_sativa_GLEAN_10006155			Nitrogen specific DEG Induce	0.589849	1.43884	1.73286	10.0428	1.28648	1	2.53493	0.249873	1.55474	1	2.80318	0.00786498	4.08967	0.0229728
Oryza_sativa_GLEAN_10006156	Os12g40180		Infection by M. oryzae specific DEG Induce	1.1797	12.5065	2.66712	31.0382	3.40619	0.0435755	3.54069	0.00377586	1.17687	1	1.31137	0.108267	4.71756	1.06444e-05	expressed protein		YES
Oryza_sativa_GLEAN_10006176	Os12g40419		Infection by M. oryzae specific DEG Induce	132.631	283.236	167.52	385.347	1.09458	0.0537409	1.20183	0.0274621	0.33691	0.996733	0.444152	0.554947	1.53874	0.000184884	protein kinase domain containing protein, expressed		YES
Oryza_sativa_GLEAN_10006182	Os12g40490		Nitrogen specific DEG Induce	497.21	479.938	615.417	843.303	-0.0510084	1	0.454486	0.494479	0.307709	0.981716	0.813203	0.0426219	0.762195	0.0841784	LIM domain-containing protein, putative, expressed	Orphans	YES
Oryza_sativa_GLEAN_10006188	Os12g40550		Infection by M. oryzae specific DEG Induce	959.025	1401.46	1005.11	2075.14	0.547296	0.554668	1.04585	0.0159563	0.0677132	1	0.56627	0.203567	1.11357	0.0013123	peptidase, putative, expressed
Oryza_sativa_GLEAN_10006257	Os12g41540		Enhanced	9.67006	30.134	3.49963	99.3439	1.6398	0.137376	4.82716	2.33386e-08	-1.46632	0.896563	1.72104	0.00144778	3.36083	4.61818e-08	expressed protein
Oryza_sativa_GLEAN_10006262	Os12g41630	OsFBX463	Enhanced	2.39967	9.06414	0.866428	33.8096	1.91734	0.573709	5.28621	0.000510424	-1.46968	1	1.89919	0.0184054	3.81653	0.000164007	OsFBX463 - F-box domain containing protein, expressed
Oryza_sativa_GLEAN_10006268	Os12g41710		Enhanced	278.401	293.794	229.749	574.049	0.077643	1	1.32112	0.0065701	-0.277106	1	0.966369	0.016674	1.04401	0.0154816	Protein kinase domain containing protein, expressed		YES
Oryza_sativa_GLEAN_10006287	Os12g41890		Infection by M. oryzae specific DEG Induce	5.50863	15.0039	2.66712	26.9186	1.44558	0.560698	3.33525	0.00828952	-1.04641	1	0.843262	0.435611	2.28884	0.0138181	amino acid permease family protein, putative, expressed							Transport des aa
Oryza_sativa_GLEAN_10006322	Os12g42250	ZOS12-10	Nitrogen specific DEG Repress	49.2859	39.249	12.537	11.0272	-0.328518	1	-0.185129	1	-1.97498	0.110375	-1.83159	0.00355707	-2.16011	0.000959692	ZOS12-10 - C2H2 zinc finger protein, expressed
Oryza_sativa_GLEAN_10006378	Os12g42910		Infection by M. oryzae specific DEG Induce	4.75906	16.0915	2.59928	51.6202	1.75754	0.651238	4.31175	0.00517502	-0.872563	1	1.68164	0.147017	3.43919	0.00228126	sodium/calcium exchanger protein, putative, expressed
Oryza_sativa_GLEAN_10006405			Enhanced	4.85906	233.798	28.8296	851.407	5.58844	5.49886e-26	4.88423	2.18541e-23	2.5688	0.00756154	1.86459	1.85583e-07	7.45303	1.10703e-50
Oryza_sativa_GLEAN_10006409	Os12g43440	TOND1	Enhanced	221.935	1517.52	150.463	8561.82	2.77351	0.035351	5.83044	1.38512e-05	-0.560731	1	2.4962	0.0257418	5.26971	2.67768e-07	thaumatin, putative, expressed			PR5
Oryza_sativa_GLEAN_10006416	Os12g43580		Infection by M. oryzae specific DEG Induce	37.9657	115.119	65.8979	224.308	1.60036	0.0191242	1.76718	0.00725923	0.795537	0.843333	0.962351	0.103941	2.56271	3.9601e-07	expressed protein
Oryza_sativa_GLEAN_10006421	Os12g43640		Infection by M. oryzae specific DEG Induce	507.932	1406.17	848.653	3274.85	1.46907	0.0572241	1.94818	0.00654137	0.740538	0.861338	1.21965	0.0559558	2.68872	5.72427e-07	receptor-like protein kinase HAIKU2 precursor, putative, expressed
Oryza_sativa_GLEAN_10006432	Os12g43750		Enhanced	35.097	101.913	24.8366	337.26	1.53792	0.0666979	3.76332	4.50372e-08	-0.49888	1	1.72652	0.00167291	3.26444	2.52967e-09	expressed protein
Oryza_sativa_GLEAN_10006439	Os12g43830		Infection by M. oryzae specific DEG Induce	53.6901	64.7029	21.966	84.2882	0.269176	1	1.94006	0.0093749	-1.28938	0.459447	0.381499	0.782495	0.650675	0.479354	NUC189 domain containing protein, expressed		YES
Oryza_sativa_GLEAN_10006441	Os12g43880		Enhanced	180.73	535.231	330.063	981.245	1.56633	5.69872e-05	1.57187	0.0002587	0.868905	0.261778	0.874451	0.0262579	2.44078	5.34343e-13	DNA binding protein, putative, expressed
Oryza_sativa_GLEAN_10006447	Os12g43970		Enhanced	19.5518	110.384	17.7017	589.163	2.49715	0.00377608	5.05671	8.88922e-09	-0.143415	1	2.41614	0.000312292	4.91329	1.61705e-12	hydrolase, alpha/beta fold family domain containing protein, expressed
Oryza_sativa_GLEAN_10006459	Os12g44100	OsPTR2	Conserved	195.533	289.636	473.548	225.276	0.566831	0.705551	-1.07182	0.0384446	1.2761	0.0185369	-0.36255	0.664962	0.204282	0.879149	peptide transporter PTR2, putative, expressed							Peptide transporter
Oryza_sativa_GLEAN_10006468	Os12g44190		Nitrogen specific DEG Induce	9.63757	25.8695	58.4732	131.259	1.42451	0.492954	1.16657	0.301077	2.60103	0.0153523	2.34309	0.000433666	3.76761	2.61209e-07	ATPase 3, putative, expressed
Oryza_sativa_GLEAN_10006471	Os12g44210		Infection by M. oryzae specific DEG Induce	8.55397	15.6133	8.00136	61.2743	0.868108	1	2.93696	0.0496149	-0.0963486	1	1.97251	0.0792031	2.84062	0.0120378	ATPase, AAA family domain containing protein, expressed
Oryza_sativa_GLEAN_10006472	Os12g44230		Infection by M. oryzae specific DEG Induce	67.9711	114.923	55.6364	302.905	0.757677	1	2.44476	0.0444408	-0.288892	1	1.39819	0.212876	2.15587	0.0265097	expressed protein
Oryza_sativa_GLEAN_10006475	Os12g44250		Enhanced	15.0345	43.2418	25.8387	167.145	1.52415	0.12853	2.6935	7.39905e-05	0.781254	0.933422	1.9506	0.000138441	3.47475	7.89604e-10	vesicle-associated membrane protein, putative, expressed
Oryza_sativa_GLEAN_10006496	Os08g01120		Nitrogen specific DEG Repress	104.365	115.605	87.9317	50.1971	0.147574	1	-0.808778	0.307426	-0.247179	1	-1.20353	0.0182849	-1.05596	0.0807806	sulfate transporter, putative, expressed
Oryza_sativa_GLEAN_10006498	Os08g01140		Infection by M. oryzae specific DEG Repress	2942.14	1843.18	3411.96	1401.07	-0.674673	0.2687	-1.28407	0.000748601	0.213735	1	-0.395664	0.481008	-1.07034	0.00230615	cytochrome b561, putative, expressed		YES
Oryza_sativa_GLEAN_10006499	Os08g01160		Infection by M. oryzae specific DEG Repress	66.2133	46.9452	69.5332	20.7059	-0.496143	1	-1.74766	0.0120796	0.0705821	1	-1.18094	0.0576976	-1.67708	0.00560026	membrane associated DUF588 domain containing protein, putative, expressed
Oryza_sativa_GLEAN_10006518	Os08g01410		Enhanced	548.987	779.322	745.403	1587.67	0.505447	0.694591	1.09081	0.012771	0.441249	0.888807	1.02662	0.00294993	1.53206	3.767e-06	phosphate/phosphoenolpyruvate translocator-related protein, putative, expressed
Oryza_sativa_GLEAN_10006566	Os08g02030		Enhanced	12.6154	188.843	56.8605	1694.62	3.90393	8.42891e-05	4.89739	7.5006e-06	2.17224	0.257478	3.1657	0.000218553	7.06963	1.87568e-14	transferase family protein, putative, expressed		YES
Oryza_sativa_GLEAN_10006570	Os08g02070	OsMADS26	Nitrogen specific DEG Repress	36.8302	39.5711	31.6663	13.0042	0.103559	1	-1.28396	0.189444	-0.21794	1	-1.60546	0.0118074	-1.50191	0.0479163	OsMADS26 - MADS-box family gene with MIKCc type-box, expressed	MADS	YES			YES
Oryza_sativa_GLEAN_10006572			Infection by M. oryzae specific DEG Induce	1624.87	2364.06	1395.58	2593.69	0.540949	0.543867	0.894143	0.0469018	-0.219459	1	0.133735	0.942541	0.674684	0.103227
Oryza_sativa_GLEAN_10006574	Os08g02110		Infection by M. oryzae specific DEG Induce	1350.96	3525.56	1198.3	2431.08	1.38387	0.000893308	1.0206	0.0454637	-0.17299	1	-0.536255	0.362643	0.847613	0.05881	peroxidase precursor, putative, expressed			PR9
Oryza_sativa_GLEAN_10006579			Infection by M. oryzae specific DEG Repress	5953.65	5920.41	6844.47	3638.49	-0.00807785	1	-0.911599	0.0365552	0.201164	1	-0.702358	0.0767424	-0.710436	0.0936777
Oryza_sativa_GLEAN_10006584	Os08g02230		Enhanced	203.693	434.628	138.333	1488.37	1.09338	0.423893	3.42752	2.28009e-06	-0.558257	0.980161	1.77588	0.00447391	2.86926	9.89248e-07	FAD-binding and arabino-lactone oxidase domains containing protein, putative, expressed		YES
Oryza_sativa_GLEAN_10006595			Infection by M. oryzae specific DEG Induce	5012.27	6418.67	3130.85	7495.53	0.356813	0.972879	1.25948	0.00375161	-0.678911	0.550085	0.223755	0.851832	0.580568	0.234349
Oryza_sativa_GLEAN_10006630	Os08g02700		Enhanced	169.232	509.257	292.723	2145.88	1.58939	0.038363	2.87396	3.02536e-05	0.790533	0.851633	2.0751	0.000252058	3.66449	2.64767e-11	fructose-bisphospate aldolase isozyme, putative, expressed		YES
Oryza_sativa_GLEAN_10006645	Os08g02990		Enhanced	12.0372	29.0006	13.2339	105.325	1.26858	0.618369	2.99254	0.00169556	0.136729	1	1.86069	0.00941884	3.12927	3.0535e-05	retrotransposon protein, putative, unclassified, expressed
Oryza_sativa_GLEAN_10006650	Os08g03240		Nitrogen specific DEG Induce	7.69664	26.5649	20.1992	64.707	1.78722	0.132577	1.67962	0.0604863	1.392	0.707693	1.2844	0.0417194	3.07162	7.41737e-06	lectin-like receptor kinase 1, putative, expressed
Oryza_sativa_GLEAN_10006659	Os08g03350	OsLHT1	Enhanced	1528.94	6987.54	3058.31	17450.6	2.19225	0.000267971	2.51247	0.000164353	1.0002	0.57407	1.32042	0.0302654	3.51267	2.20629e-11	amino acid transporter, putative, expressed		YES					Transport des aa
Oryza_sativa_GLEAN_10006664	Os08g03400		Infection by M. oryzae specific DEG Induce	48.3824	56.6599	34.503	102.38	0.227846	1	1.56914	0.0341839	-0.48776	0.999426	0.853532	0.19167	1.08138	0.0925478	expressed protein
Oryza_sativa_GLEAN_10006679	Os08g03579		Infection by M. oryzae specific DEG Induce	482.635	564.17	309.472	654.31	0.225198	1	1.08016	0.0264159	-0.64112	0.688259	0.213844	0.874493	0.439042	0.483956	expressed protein		YES
Oryza_sativa_GLEAN_10006680	Os08g03579		Infection by M. oryzae specific DEG Induce	8097.07	8790.3	5001.67	9968.86	0.118512	1	0.995018	0.0289734	-0.694989	0.485943	0.181517	0.902513	0.300028	0.682309	expressed protein		YES
Oryza_sativa_GLEAN_10006711	Os08g04180		Enhanced	2940.24	2890.82	3200.87	8590.84	-0.0244586	1	1.42433	0.00132479	0.12253	1	1.57132	4.92483e-06	1.54686	1.25559e-05	tryptophan synthase beta chain 1, putative, expressed		YES		TSB1 Triptophan Pathway
Oryza_sativa_GLEAN_10006722	Os08g04340		Infection by M. oryzae specific DEG Induce	12.8348	252.438	44.7644	669.102	4.29779	2.33305e-07	3.9018	3.02536e-05	1.80229	0.367451	1.4063	0.113184	5.70409	3.11527e-13	plastocyanin-like domain containing protein, putative, expressed		YES						1.44
Oryza_sativa_GLEAN_10006723	Os08g04350		Enhanced	4.27699	37.9596	29.7977	136.438	3.1498	0.00248065	2.19497	0.0233419	2.80054	0.0417131	1.84571	0.00989215	4.9955	4.36272e-10	plastocyanin-like domain containing protein, putative, expressed		YES
Oryza_sativa_GLEAN_10006725	Os08g04370		Enhanced	0	4.34706	0	22.4681	15.4078	0.349396	17.7775	0.00271494		1	2.36976	0.0136339	17.7775	6.30314e-05	plastocyanin-like domain containing protein, putative, expressed								1.16
Oryza_sativa_GLEAN_10006729	Os08g04430		Nitrogen specific DEG Repress	1648.85	2625.62	1445.72	1338.23	0.671195	0.252426	-0.111459	0.934968	-0.189675	1	-0.972329	0.00367199	-0.301133	0.660574	expressed protein		YES
Oryza_sativa_GLEAN_10006735	Os08g04540	TDC	Enhanced	10.2119	106.845	6.09891	1903.77	3.3872	0.000477288	8.28609	2.35445e-13	-0.743621	1	4.15527	7.02042e-08	7.54247	2.10706e-18	decarboxylase, putative, expressed		YES		AADC Phenylamide biosynthesis
Oryza_sativa_GLEAN_10006737	Os08g04560		Enhanced	13.4247	52.5778	7.10102	639.337	1.96956	0.0032397	6.49241	2.25482e-24	-0.918792	0.956214	3.60405	7.62185e-19	5.57361	6.45372e-31	decarboxylase, putative, expressed		YES						0.928
Oryza_sativa_GLEAN_10006741	Os08g04630		Enhanced	29.9938	89.1595	31.5984	405.813	1.57173	0.322218	3.68289	0.000182603	0.0751894	1	2.18635	0.00596906	3.75808	1.1406e-06	external NADH-ubiquinone oxidoreductase 1, mitochondrial precursor, putative, expressed		YES
Oryza_sativa_GLEAN_10006756	Os08g04800		Enhanced	3.73908	16.415	11.5688	106.119	2.13426	0.104233	3.19737	2.18496e-05	1.62949	0.758602	2.6926	3.49993e-07	4.82686	2.16219e-12	triacylglycerol lipase like protein, putative, expressed								1.23
Oryza_sativa_GLEAN_10006762	Os08g04840		Nitrogen specific DEG Repress	2279.99	2416.86	1797.76	1236.91	0.0841012	1	-0.53946	0.309924	-0.342828	0.941989	-0.966389	0.00447391	-0.882288	0.0200984	MYB family transcription factor, putative, expressed	MYB-related	YES
Oryza_sativa_GLEAN_10006790			Infection by M. oryzae specific DEG Induce	219.787	267.236	151.585	336.507	0.282009	1	1.15051	0.0386625	-0.535977	0.896507	0.332524	0.738181	0.614533	0.298482
Oryza_sativa_GLEAN_10006799	Os08g05620		Nitrogen specific DEG Repress	3223.01	3354.25	2320.32	1604.66	0.0575834	1	-0.532056	0.301335	-0.474082	0.851633	-1.06372	0.000987473	-1.00614	0.00472283	cytochrome P450, putative, expressed
Oryza_sativa_GLEAN_10006812	Os08g05780		Infection by M. oryzae specific DEG Induce	2.99341	3.69244	0	20.2758	0.302788	1	17.6294	0.0171512	-14.8695	0.936751	2.45711	0.0568036	2.7599	0.0839445	expressed protein		YES
Oryza_sativa_GLEAN_10006833	Os08g06040		Infection by M. oryzae specific DEG Induce	1377.55	1538.12	882.45	2132.62	0.159057	1	1.27304	0.0016293	-0.642521	0.550085	0.471462	0.35199	0.63052	0.14893	60S ribosomal protein L34, putative, expressed		YES
Oryza_sativa_GLEAN_10006836	Os08g06100		Conserved	32411.8	32024.9	10277.4	27610.6	-0.0173245	1	1.42574	0.00347447	-1.65704	0.00113456	-0.21397	0.901399	-0.231295	0.84124	O-methyltransferase, putative, expressed		YES		COMT Phenylpropanoid pathway
Oryza_sativa_GLEAN_10006842	Os08g06170		Infection by M. oryzae specific DEG Induce	462.311	916.94	415.876	894.549	0.987965	0.0330698	1.10501	0.0177486	-0.152707	1	-0.0356665	1	0.952298	0.0146121	berberine and berberine like domain containing protein, expressed		YES
Oryza_sativa_GLEAN_10006874	Os08g06540		Repressed	21.7073	12.8228	23.6988	3.68125	-0.759471	0.967448	-2.68655	0.00462037	0.126635	1	-1.80044	0.0359841	-2.55991	0.00223501	expressed protein
Oryza_sativa_GLEAN_10006880	Os08g06630		Infection by M. oryzae specific DEG Repress	3927.52	3612.43	5105.07	2622.61	-0.120647	1	-0.960925	0.0258066	0.378314	0.898449	-0.461964	0.379153	-0.582611	0.208953	RNA polymerase sigma factor, putative, expressed	Orphans	YES
Oryza_sativa_GLEAN_10006914	Os08g07080		Nitrogen specific DEG Induce	76.4533	270.747	321.211	1845.43	1.8243	0.548486	2.52237	0.151673	2.07087	0.535761	2.76894	0.0304407	4.59324	9.95085e-05	terpene synthase, putative, expressed		YES
Oryza_sativa_GLEAN_10006949	Os08g07690		Infection by M. oryzae specific DEG Induce	78.1349	129.513	89.051	242.433	0.729053	0.622203	1.44488	0.0142125	0.188664	1	0.904492	0.0827362	1.63355	0.000469584	expressed protein		YES
Oryza_sativa_GLEAN_10006953	Os08g07730		Enhanced	27.1887	80.2557	46.8026	173.366	1.5616	0.0246612	1.88916	0.00257551	0.783581	0.864934	1.11115	0.0349864	2.67274	7.29448e-08	transferase family protein, putative, expressed
Oryza_sativa_GLEAN_10007012	Os08g08850		Nitrogen specific DEG Repress	119.243	188.485	72.9989	47.3927	0.660543	0.923425	-0.62321	0.622358	-0.707957	0.948051	-1.99171	0.00190346	-1.33117	0.119292	carotenoid synthesis regulator CarF, putative, expressed
Oryza_sativa_GLEAN_10007021	Os08g09020		Infection by M. oryzae specific DEG Induce	2.93758	25.3784	2.6332	72.8718	3.1109	0.0222897	4.79047	9.50174e-05	-0.157808	1	1.52176	0.085366	4.63266	1.10261e-06	Cupin domain containing protein, expressed			PR15, PR16
Oryza_sativa_GLEAN_10007023	Os08g09060		Infection by M. oryzae specific DEG Induce	1.17581	14.153	2.70104	39.0874	3.58938	0.157094	3.85511	0.0365465	1.19986	1	1.4656	0.355715	5.05498	0.000712632	Cupin domain containing protein, expressed		YES	PR15, PR16
Oryza_sativa_GLEAN_10007079	Os08g09840	WRKY117	Nitrogen specific DEG Induce	151.961	211.051	315.05	436.752	0.473889	0.891857	0.471232	0.550351	1.05188	0.136752	1.04922	0.0122752	1.52311	0.000151491	WRKY117, expressed	WRKY
Oryza_sativa_GLEAN_10007096	Os08g10010		Infection by M. oryzae specific DEG Induce	12.4008	69.6853	29.0331	95.0334	2.49042	0.00031143	1.71074	0.0317778	1.22726	0.63787	0.44758	0.717555	2.938	9.81356e-07	acyl-desaturase, chloroplast precursor, putative, expressed
Oryza_sativa_GLEAN_10007107	Os08g10304		Nitrogen specific DEG Induce	0	0.405118	0.900347	5.03793	11.9841	1	2.48428	0.469361	13.1363	1	3.63642	0.0149602	15.6205	0.0790439	expressed protein
Oryza_sativa_GLEAN_10007118			Enhanced	1015.23	806.818	983.341	1908.73	-0.331486	0.9705	0.956848	0.0329377	-0.0460361	1	1.2423	0.000127393	0.910812	0.0156638
Oryza_sativa_GLEAN_10007124	Os08g10608		Infection by M. oryzae specific DEG Induce	444.462	453.473	286.76	676.355	0.028956	1	1.23794	0.00830913	-0.632215	0.719802	0.576765	0.259823	0.605721	0.233337	ribosomal protein S17, putative, expressed
Oryza_sativa_GLEAN_10007156	Os08g12840		Infection by M. oryzae specific DEG Induce	363.495	433.142	259.29	536.452	0.252905	1	1.04888	0.0418375	-0.487366	0.896563	0.30861	0.745427	0.561514	0.307016	FabA-like domain containing protein, expressed
Oryza_sativa_GLEAN_10007188	Os08g13350		Nitrogen specific DEG Repress	1103.48	728.226	485.999	514.198	-0.599605	0.47666	0.0813703	0.986322	-1.18304	0.0195562	-0.502063	0.372506	-1.10167	0.00377702	expressed protein		YES
Oryza_sativa_GLEAN_10007196	Os08g13440		Nitrogen specific DEG Induce	3.00118	2.28809	2.66712	13.3021	-0.391387	1	2.3183	0.196186	-0.170248	1	2.53944	0.00592396	2.14805	0.114304	cupin domain containing protein, expressed		YES	PR15, PR16
Oryza_sativa_GLEAN_10007201			Infection by M. oryzae specific DEG Induce	1556.32	1992.96	1048.72	2074.28	0.356771	0.951845	0.983985	0.0251173	-0.569517	0.699501	0.0576968	0.998725	0.414468	0.456177
Oryza_sativa_GLEAN_10007218	Os08g13920		Nitrogen specific DEG Repress	481.42	546.41	175.86	285.168	0.182688	1	0.697382	0.258975	-1.45286	0.00625025	-0.938171	0.0235894	-0.755483	0.130171	glycosyl hydrolases family 16, putative, expressed		YES
Oryza_sativa_GLEAN_10007250	Os08g14450		Infection by M. oryzae specific DEG Repress	2680.41	2238.5	3655.65	1545.55	-0.259923	1	-1.24201	0.00123788	0.447674	0.853445	-0.534416	0.236704	-0.794338	0.0405894	RNA polymerase sigma factor, putative, expressed	Sigma70-like
Oryza_sativa_GLEAN_10007279	Os08g14950		Infection by M. oryzae specific DEG Repress	118.729	82.749	264.44	112.364	-0.520857	0.900932	-1.23475	0.0337943	1.15527	0.152752	0.441372	0.632952	-0.0794848	1	receptor-like protein kinase 2 precursor, putative, expressed
Oryza_sativa_GLEAN_10007281	Os08g14990		Infection by M. oryzae specific DEG Repress	93.0888	53.2607	201.94	71.6972	-0.805536	0.55183	-1.49393	0.0109149	1.11724	0.25453	0.428845	0.714488	-0.37669	0.737569	receptor-like protein kinase 2 precursor, putative, expressed		YES
Oryza_sativa_GLEAN_10007305	Os08g15460		Infection by M. oryzae specific DEG Repress	1623.17	1175.32	1570.31	747.579	-0.46576	0.737951	-1.07076	0.0100213	-0.0477637	1	-0.652759	0.11027	-1.11852	0.0017773	preprotein translocase subunit secY, putative, expressed						YES
Oryza_sativa_GLEAN_10007311	Os08g15650		Enhanced	122.901	434.334	253.583	1193.78	1.82131	1.81826e-06	2.23501	4.41997e-08	1.04496	0.0957586	1.45866	1.72003e-05	3.27997	5.47649e-22	expressed protein
Oryza_sativa_GLEAN_10007314	Os08g15710		Enhanced	4.22505	114.094	13.2678	300.861	4.75512	3.45755e-09	4.5031	3.91732e-08	1.65089	0.761814	1.39887	0.0450541	6.15399	8.86737e-17	DC1 domain, putative, expressed
Oryza_sativa_GLEAN_10007332	Os08g16050		Nitrogen specific DEG Induce	90.2095	123.471	251.813	402.687	0.452819	1	0.677303	0.385296	1.481	0.026915	1.70549	0.000114088	2.15831	1.63951e-06	tetraspanin family protein, putative, expressed		YES
Oryza_sativa_GLEAN_10007378			Nitrogen specific DEG Repress	848.715	1187.69	667.045	591.586	0.4848	0.724431	-0.173196	0.847796	-0.347496	0.956825	-1.00549	0.00440665	-0.520692	0.300823
Oryza_sativa_GLEAN_10007400			Infection by M. oryzae specific DEG Repress	380.45	197.396	346.356	153.611	-0.946611	0.130993	-1.17297	0.0230714	-0.135452	1	-0.361813	0.673388	-1.30842	0.00220174
Oryza_sativa_GLEAN_10007450			Infection by M. oryzae specific DEG Repress	452.466	267.254	530.359	200.457	-0.759597	0.312599	-1.40367	0.00207919	0.229159	1	-0.414918	0.570297	-1.17451	0.00525153
Oryza_sativa_GLEAN_10007518	Os08g20570		Nitrogen specific DEG Repress	1652.35	1781.23	1226.7	971.731	0.108356	1	-0.336158	0.606493	-0.429731	0.886474	-0.874244	0.0136766	-0.765888	0.0551001	chloride channel protein, putative, expressed
Oryza_sativa_GLEAN_10007579	Os08g23180		Nitrogen specific DEG Repress	5151.44	3439.48	1569.22	1875.28	-0.582784	0.441792	0.257059	0.721802	-1.71493	7.04978e-06	-0.875084	0.014313	-1.45787	1.055e-05	fasciclin-like arabinogalactan protein 8 precursor, putative, expressed
Oryza_sativa_GLEAN_10007628	Os08g24310		Enhanced	23.421	90.5298	25.2282	405.763	1.95059	0.247142	4.00753	0.000926052	0.107232	1	2.16417	0.0294762	4.11476	9.71034e-06	receptor-like protein kinase precursor, putative, expressed		YES
Oryza_sativa_GLEAN_10007635			Infection by M. oryzae specific DEG Repress	1274.66	881.538	1646.86	742.252	-0.532016	0.804266	-1.14973	0.0293406	0.369603	0.96385	-0.248114	0.861653	-0.78013	0.147656
Oryza_sativa_GLEAN_10007645	Os08g24750		Enhanced	13.465	25.5969	2.6332	303.988	0.926756	0.870008	6.85105	4.83802e-12	-2.35432	0.562102	3.56997	7.30288e-09	4.49673	1.59741e-11	xyloglucan fucosyltransferase, putative, expressed
Oryza_sativa_GLEAN_10007694	Os08g25430		Nitrogen specific DEG Induce	373.013	404.997	481.395	844.344	0.118684	1	0.810609	0.130104	0.367996	0.940628	1.05992	0.00401681	1.1786	0.00175994	cysteine-rich receptor-like protein kinase 35 precursor, putative, expressed
Oryza_sativa_GLEAN_10007710	Os08g25700		Infection by M. oryzae specific DEG Repress	1375.08	1238.82	1681.18	895.564	-0.150552	1	-0.908608	0.0379183	0.289961	0.980161	-0.468094	0.364457	-0.618646	0.162507	expressed protein
Oryza_sativa_GLEAN_10007722			Infection by M. oryzae specific DEG Induce	5.38919	10.2999	1.80069	24.1804	0.934486	1	3.74721	0.00713685	-1.58151	0.980151	1.23121	0.182056	2.1657	0.0322539
Oryza_sativa_GLEAN_10007724			Enhanced	1.76177	64.8168	3.53355	181.961	5.20127	4.78239e-08	5.68637	1.46439e-09	1.00409	1	1.48919	0.0257418	6.69046	9.36196e-16
Oryza_sativa_GLEAN_10007730			Infection by M. oryzae specific DEG Induce	10.7978	450.931	37.426	1037.49	5.3841	2.22248e-05	4.79292	0.00136206	1.7933	0.764714	1.20212	0.528062	6.58622	2.97421e-08
Oryza_sativa_GLEAN_10007748	Os08g26820		Enhanced	300.629	637.863	358.652	1129.21	1.08526	0.017446	1.65465	6.79753e-05	0.254601	1	0.823992	0.035931	1.90925	1.66079e-08	plant protein of unknown function domain containing protein, expressed		YES
Oryza_sativa_GLEAN_10007772	Os08g27170		Conserved	8.38648	152.256	198.801	440.682	4.18229	1.48295e-05	1.14842	0.441888	4.56711	5.47509e-06	1.53324	0.118028	5.71553	8.21954e-11	calmodulin binding protein, putative, expressed		YES
Oryza_sativa_GLEAN_10007804	Os08g27720		Nitrogen specific DEG Repress	2466.73	4305.97	2654.87	2530.67	0.80374	0.0877035	-0.0691234	0.974756	0.106044	1	-0.76682	0.0332738	0.0369203	1	pirin, putative, expressed
Oryza_sativa_GLEAN_10007823	Os07g09450		Infection by M. oryzae specific DEG Induce	586.2	720.616	493.232	956.047	0.297838	1	0.954814	0.0467757	-0.249126	1	0.407851	0.515766	0.705689	0.111418	heat shock protein DnaJ, putative, expressed
Oryza_sativa_GLEAN_10007849			Enhanced	241.36	437.679	230.476	1829.13	0.858689	0.484811	2.98847	1.13461e-07	-0.0665653	1	2.06321	9.8844e-06	2.9219	2.37801e-10
Oryza_sativa_GLEAN_10007850	Os08g28400		Enhanced	93.6422	189.562	155.374	705.549	1.01744	0.101456	2.183	1.36173e-06	0.730518	0.666897	1.89608	1.35983e-07	2.91352	4.97088e-15	expressed protein		YES
Oryza_sativa_GLEAN_10007860			Infection by M. oryzae specific DEG Repress	120.047	105.803	183.304	73.4093	-0.182219	1	-1.3202	0.0267822	0.610638	0.863099	-0.527344	0.50455	-0.709563	0.319792
Oryza_sativa_GLEAN_10007865	Os08g28710		Infection by M. oryzae specific DEG Induce	11.91	19.6526	9.73422	50.6276	0.722542	1	2.37879	0.0351137	-0.291038	1	1.36521	0.120076	2.08775	0.0205782	receptor protein kinase CRINKLY4 precursor, putative, expressed		YES
Oryza_sativa_GLEAN_10007907			Nitrogen specific DEG Induce	576.011	658.036	769.79	1421.33	0.192069	1	0.884705	0.0671554	0.418368	0.896563	1.111	0.000987473	1.30307	0.000153293
Oryza_sativa_GLEAN_10007918	Os08g29660	WRKY69	Conserved	101.309	890.283	255.316	1366.28	3.1355	9.82192e-17	2.4199	2.3127e-08	1.33352	0.0138606	0.617921	0.236889	3.75342	6.75517e-25	WRKY69, expressed	WRKY	YES						1.5
Oryza_sativa_GLEAN_10008002	Os08g31140		Infection by M. oryzae specific DEG Induce	31.1735	87.2421	8.03528	49.6764	1.4847	0.105472	2.62814	0.00442575	-1.9559	0.250105	-0.812465	0.352398	0.67224	0.576846	heavy metal-associated domain containing protein, expressed
Oryza_sativa_GLEAN_10008010	Os08g31250		Infection by M. oryzae specific DEG Induce	3.74686	24.6034	3.46571	62.2501	2.7151	0.0153899	4.16685	5.32221e-05	-0.112529	1	1.33922	0.0678811	4.05432	3.65162e-07	C1-like domain containing protein, expressed
Oryza_sativa_GLEAN_10008053	Os08g31850		Infection by M. oryzae specific DEG Induce	7.90829	149.422	26.332	454.945	4.23988	0.0002118	4.1108	0.0012295	1.73538	0.738591	1.6063	0.187342	5.84618	1.1737e-08	expressed protein		YES						1.23
Oryza_sativa_GLEAN_10008055	Os08g31860		Infection by M. oryzae specific DEG Induce	4.10561	48.3389	12.4353	89.0612	3.55752	8.77161e-06	2.84036	0.000178702	1.59877	0.781179	0.881611	0.235273	4.43913	1.14554e-10	expressed protein		YES				YES		1.24
Oryza_sativa_GLEAN_10008130	Os08g32960		Nitrogen specific DEG Repress	164.5	104.402	67.6462	49.37	-0.655936	0.724694	-0.454374	0.66931	-1.28201	0.179669	-1.08044	0.0388766	-1.73638	0.000408877	endonuclease/exonuclease/phosphatase family domain containing protein, expressed
Oryza_sativa_GLEAN_10008131	Os08g32970		Infection by M. oryzae specific DEG Induce	14.5447	41.24	7.96745	35.0504	1.50355	0.171262	2.13724	0.0391279	-0.868302	0.980448	-0.234614	0.946301	1.26894	0.156361	annexin, putative, expressed
Oryza_sativa_GLEAN_10008146	Os08g33150		Conserved	207.75	507.048	75.478	717.527	1.28727	0.00424949	3.24891	8.99813e-14	-1.46072	0.0107243	0.500912	0.382496	1.78818	9.81658e-07	MYB family transcription factor, putative, expressed	MYB
Oryza_sativa_GLEAN_10008148	Os08g33160		Enhanced	347.615	493.168	498.027	987.243	0.504591	0.730578	0.987181	0.0425423	0.518735	0.824538	1.00132	0.00646627	1.50592	1.64723e-05	ZIM motif family protein, expressed	Tify
Oryza_sativa_GLEAN_10008182	Os08g33710	OsRNS1	Suppressed	760.942	1896.77	947.682	832.822	1.31768	0.000455294	-0.186395	0.846061	0.316616	0.966554	-1.18746	0.000421185	0.130221	0.933722	ribonuclease, phosphorus responsive gene
Oryza_sativa_GLEAN_10008183	Os08g33720		Enhanced	5204.03	7507.87	6670.22	17604.6	0.528775	0.638123	1.40014	0.000814304	0.358104	0.931254	1.22947	0.000287006	1.75825	7.99198e-08	lactate/malate dehydrogenase, putative, expressed		YES
Oryza_sativa_GLEAN_10008198	Os08g33920		Infection by M. oryzae specific DEG Induce	1960.89	2362.8	1277	2946.92	0.268985	1	1.20645	0.00278031	-0.618758	0.587183	0.318711	0.652906	0.587696	0.181705	60S ribosomal protein L34, putative, expressed
Oryza_sativa_GLEAN_10008221	Os08g34190		Infection by M. oryzae specific DEG Induce	226.869	325.149	177.612	402.662	0.519241	0.807879	1.18084	0.0264272	-0.353133	0.986016	0.308468	0.750186	0.827709	0.0927777	stromal cell-derived factor 2-like protein precursor, putative, expressed		YES				YES
Oryza_sativa_GLEAN_10008224	Os08g34210		Nitrogen specific DEG Repress	4804.51	6182.11	5230.65	3392.52	0.363709	0.950131	-0.62463	0.232891	0.122598	1	-0.865741	0.0207719	-0.502032	0.334856	aldehyde dehydrogenase, putative, expressed		YES
Oryza_sativa_GLEAN_10008229	Os08g34240		Infection by M. oryzae specific DEG Induce	129.883	261.734	105.02	300.489	1.01089	0.142571	1.51665	0.00766898	-0.306551	1	0.199215	0.924115	1.2101	0.0126652	CAMK_KIN1/SNF1/Nim1_like.33 - CAMK includes calcium/calmodulin depedent protein kinases, expressed
Oryza_sativa_GLEAN_10008231	Os08g34280		Enhanced	814.032	702.727	522.546	2167.63	-0.212121	1	2.05249	0.0113427	-0.639526	0.944282	1.62508	0.0149267	1.41296	0.0516042	cinnamoyl-CoA reductase, putative, expressed		YES
Oryza_sativa_GLEAN_10008234	Os07g09760		Infection by M. oryzae specific DEG Repress	4.21727	2.45501	11.3992	1.59658	-0.78058	1	-2.83588	0.0409162	1.43456	0.88414	-0.620741	0.937147	-1.40132	0.581465	retrotransposon protein, putative, unclassified, expressed
Oryza_sativa_GLEAN_10008259	Os08g34580		Enhanced	19.3076	45.4733	24.8705	159.46	1.23585	0.662681	2.68068	0.00946697	0.365266	1	1.8101	0.0268333	3.04595	0.000132163	trehalose-6-phosphate synthase, putative, expressed		YES						0.762
Oryza_sativa_GLEAN_10008274	Os08g34720		Enhanced	1657.51	2172.37	1709.21	8530.61	0.390252	1	2.31932	0.000418936	0.0443089	1	1.97338	0.000206971	2.36363	6.72097e-06	D-3-phosphoglycerate dehydrogenase, chloroplast precursor, putative, expressed		YES
Oryza_sativa_GLEAN_10008280	Os08g34790		Enhanced	68.8974	188.482	52.1707	795.464	1.45191	0.336796	3.93048	2.55376e-05	-0.401208	1	2.07737	0.00763614	3.52928	1.55382e-06	AMP-binding domain containing protein, expressed		YES						0.934
Oryza_sativa_GLEAN_10008281	Os08g34800		Infection by M. oryzae specific DEG Induce	2.51522	4.53999	0.900347	14.7581	0.852004	1	4.03488	0.0347124	-1.48213	1	1.70075	0.0779748	2.55275	0.0418953	expressed protein		YES
Oryza_sativa_GLEAN_10008314	Os08g35210	OsRBOHF	Infection by M. oryzae specific DEG Induce	257.738	322.253	139.828	382.823	0.322289	1	1.45302	0.00336461	-0.88225	0.405856	0.248486	0.830523	0.570774	0.32867	ferric reductase, putative, expressed
Oryza_sativa_GLEAN_10008333	Os08g35480		Infection by M. oryzae specific DEG Induce	1851.67	2824.73	1628.94	3668.46	0.609288	0.383317	1.17124	0.00388935	-0.18489	1	0.377061	0.521795	0.986349	0.00480139	cupin superfamily protein, putative, expressed			PR15, PR16
Oryza_sativa_GLEAN_10008342	Os08g35600		Enhanced	21.8151	53.256	35.8288	224.472	1.28762	0.446249	2.64735	0.00223651	0.715795	0.957357	2.07552	0.00168736	3.36314	6.22891e-07	tyrosine protein kinase domain containing protein, putative, expressed		YES
Oryza_sativa_GLEAN_10008343	Os08g35620		Infection by M. oryzae specific DEG Repress	2225.72	2075.25	2544.63	1382.74	-0.100986	1	-0.879923	0.043886	0.193187	1	-0.585751	0.180609	-0.686736	0.102834	HD domain containing protein, putative, expressed		YES
Oryza_sativa_GLEAN_10008356	Os08g35740		Infection by M. oryzae specific DEG Induce	2972.41	3831.37	2628.76	5435.03	0.366227	0.930361	1.04791	0.0138488	-0.177253	1	0.504427	0.285467	0.870654	0.0184693	12-oxophytodienoate reductase, putative, expressed
Oryza_sativa_GLEAN_10008378			Nitrogen specific DEG Repress	68.3711	82.201	24.9384	36.7546	0.265769	1	0.55956	0.680796	-1.45502	0.256849	-1.16123	0.0450854	-0.895461	0.23434
Oryza_sativa_GLEAN_10008395	Os08g36320		Nitrogen specific DEG Repress	1979.59	1960.72	1394.03	1163.37	-0.0138222	1	-0.260948	0.708832	-0.505947	0.796646	-0.753073	0.0430047	-0.766895	0.0489181	decarboxylase, putative, expressed
Oryza_sativa_GLEAN_10008439	Os08g36840		Infection by M. oryzae specific DEG Induce	828.169	942.223	708.338	1343.88	0.186144	1	0.92389	0.0482456	-0.225487	1	0.512259	0.305561	0.698404	0.0999607	glycoprotein 3-alpha-L-fucosyltransferase A, putative, expressed
Oryza_sativa_GLEAN_10008443	Os08g36910		Nitrogen specific DEG Induce	12.1931	12.3628	7.86569	34.8684	0.0199411	1	2.14827	0.0516589	-0.632415	1	1.49592	0.0386365	1.51586	0.0881076	alpha-amylase precursor, putative, expressed		YES				YES
Oryza_sativa_GLEAN_10008452	Os08g37040		Nitrogen specific DEG Repress	294.998	366.93	160.724	189.084	0.314803	1	0.234439	0.85716	-0.876116	0.507786	-0.956481	0.0466846	-0.641677	0.312775	gibberellin receptor GID1L2, putative, expressed
Oryza_sativa_GLEAN_10008453	Os08g37050		Infection by M. oryzae specific DEG Induce	3.74686	12.5659	1.73286	16.3629	1.74576	0.454082	3.23921	0.0489114	-1.11253	1	0.380921	0.891547	2.12668	0.0645817	gibberellin receptor GID1L2, putative, expressed
Oryza_sativa_GLEAN_10008454	Os08g37060		Infection by M. oryzae specific DEG Induce	366.633	570.339	221.05	537.602	0.637484	0.46993	1.28216	0.00705682	-0.729962	0.58759	-0.0852812	0.993125	0.552203	0.29991	gibberellin receptor GID1L2, putative, expressed
Oryza_sativa_GLEAN_10008514	Os08g37670		Infection by M. oryzae specific DEG Induce	1181.12	3684.44	1258.81	7910.44	1.64129	0.288814	2.6517	0.0197008	0.0919028	1	1.10231	0.398908	2.7436	0.00149162	plastocyanin-like domain containing protein, putative, expressed		YES
Oryza_sativa_GLEAN_10008521	Os08g37760		Infection by M. oryzae specific DEG Induce	21.0028	32.9987	12.537	57.8494	0.651826	0.9705	2.20611	0.0141959	-0.744391	0.983778	0.809891	0.379109	1.46172	0.0498571	zinc finger, C3HC4 type domain containing protein, expressed		YES				YES
Oryza_sativa_GLEAN_10008529	Os08g37820		Infection by M. oryzae specific DEG Repress	210.241	195.79	248.998	114.896	-0.102734	1	-1.11581	0.0493941	0.244091	1	-0.768982	0.146799	-0.871716	0.116032	expressed protein
Oryza_sativa_GLEAN_10008535	Os08g37874		Enhanced	92.3699	174.407	87.0129	712.978	0.916965	0.844811	3.03456	0.00129104	-0.086193	1	2.0314	0.00932277	2.94836	6.68872e-05	2-nitropropane dioxygenase family, putative, expressed		YES
Oryza_sativa_GLEAN_10008558	Os08g38110		Enhanced	1.8176	19.9162	0	151.419	3.45384	0.00220252	20.5301	1.35048e-14	-14.1497	1	2.92653	3.2818e-09	6.38037	2.34753e-18	cytokinin-O-glucosyltransferase 1, putative, expressed
Oryza_sativa_GLEAN_10008564	Os08g38210	BIM1	Enhanced	191.699	294.806	289.48	688.848	0.620923	0.646176	1.25072	0.0173969	0.59462	0.817145	1.22442	0.0021615	1.84534	2.08795e-06	transcription factor BIM2, putative, expressed	bHLH	YES
Oryza_sativa_GLEAN_10008610	Os08g38710		Infection by M. oryzae specific DEG Repress	93.8005	39.4664	109.37	34.8601	-1.24897	0.117048	-1.64957	0.0101064	0.221555	1	-0.179047	0.964106	-1.42802	0.0151561	uncharacterized glycosyltransferase, putative, expressed		YES
Oryza_sativa_GLEAN_10008627	Os08g38900		Conserved	4121.06	6840.13	1760.17	8744.81	0.731009	0.207774	2.31271	5.76677e-10	-1.2273	0.00909835	0.354402	0.590666	1.08541	0.00226566	caffeoyl-CoA O-methyltransferase, putative, expressed		YES
Oryza_sativa_GLEAN_10008665	Os08g39270		Nitrogen specific DEG Repress	94.8803	58.9984	21.4048	24.8835	-0.685431	0.797602	0.217252	0.956035	-2.14817	0.0102449	-1.24549	0.0390595	-1.93092	0.000670358	fasciclin domain containing protein, expressed
Oryza_sativa_GLEAN_10008672			Nitrogen specific DEG Repress	966.009	1116.19	1116.94	630.882	0.208472	1	-0.824106	0.0829633	0.20944	1	-0.823139	0.0267991	-0.614666	0.175398
Oryza_sativa_GLEAN_10008686	Os08g39490		Nitrogen specific DEG Repress	871.946	557.72	470.369	297.699	-0.644699	0.466862	-0.659939	0.248664	-0.890445	0.255208	-0.905685	0.020991	-1.55038	2.62029e-05	expressed protein		YES
Oryza_sativa_GLEAN_10008687	Os08g39500		Infection by M. oryzae specific DEG Induce	554.751	729.451	342.566	800.756	0.39497	0.937141	1.22498	0.00666702	-0.695457	0.550085	0.134552	0.95174	0.529523	0.32298	60S ribosomal protein L31, putative, expressed
Oryza_sativa_GLEAN_10008696	Os08g39590		Infection by M. oryzae specific DEG Repress	30.2418	21.1118	38.9369	8.29728	-0.518497	1	-2.23043	0.00667258	0.364592	1	-1.34734	0.0831628	-1.86584	0.0154395	inactive receptor kinase At2g26730 precursor, putative, expressed
Oryza_sativa_GLEAN_10008707	Os08g39660		Infection by M. oryzae specific DEG Induce	11.5474	66.2867	23.9363	79.8787	2.52115	0.000238595	1.73861	0.0273981	1.05163	0.840887	0.26909	0.911189	2.79025	4.52536e-06	cytochrome P450, putative, expressed		YES
Oryza_sativa_GLEAN_10008714	Os08g39730		Nitrogen specific DEG Induce	8.34232	11.3828	9.76814	37.6313	0.44834	1	1.94578	0.0691352	0.227635	1	1.72507	0.0115276	2.17341	0.00881132	cytochrome P450, putative, expressed		YES
Oryza_sativa_GLEAN_10008716			Enhanced	19.2518	544.185	102.781	3201.95	4.82103	2.54711e-05	4.9613	0.000218133	2.41651	0.253129	2.55678	0.0202738	7.37781	1.94552e-11
Oryza_sativa_GLEAN_10008720	Os08g39850		Enhanced	17.156	365.69	79.3198	2285.03	4.41384	5.69872e-05	4.84839	0.000133196	2.20897	0.309425	2.64352	0.0102234	7.05736	1.13149e-11	lipoxygenase, chloroplast precursor, putative, expressed		YES
Oryza_sativa_GLEAN_10008722	Os08g39870	Os8bglu28	Nitrogen specific DEG Repress	1274.42	812.564	479.166	562.095	-0.649286	0.393577	0.230288	0.793369	-1.41124	0.00178216	-0.531668	0.292876	-1.18095	0.00144608	Os8bglu28 - beta-glucosidase homologue, similar to Os4bglu12 exoglucanase, expressed		YES
Oryza_sativa_GLEAN_10008759	Os08g40270		Enhanced	0.589849	57.4333	2.6332	557.896	6.6054	3.77811e-05	7.72703	1.60265e-07	2.1584	1	3.28004	0.000941	9.88543	2.3556e-13	lectin-like protein kinase, putative, expressed
Oryza_sativa_GLEAN_10008777	Os08g40530		Nitrogen specific DEG Induce	268.984	286.417	365.673	752.719	0.0905981	1	1.04156	0.0766658	0.443035	0.934191	1.39399	0.000552225	1.48459	0.000447226	calcium-transporting ATPase 9, plasma membrane-type, putative, expressed		YES
Oryza_sativa_GLEAN_10008783	Os08g40590		Enhanced	12.6712	49.9069	18.4663	160.941	1.97768	0.0680753	3.12356	0.0004004	0.543339	1	1.68922	0.0166487	3.6669	2.06085e-07	oxysterol-binding protein, putative, expressed
Oryza_sativa_GLEAN_10008784	Os08g40600		Nitrogen specific DEG Repress	0.64179	2.86749	0	0	2.15961	0.966226		1	-12.6479	1	-14.8075	0.0153281	-12.6479	0.860402	thaumatin, putative, expressed			PR5
Oryza_sativa_GLEAN_10008785	Os08g40610		Infection by M. oryzae specific DEG Induce	189.245	236.249	134.614	301.084	0.320055	1	1.16134	0.0430901	-0.491425	0.913666	0.349859	0.728795	0.669914	0.254557	30S ribosomal protein S16, putative, expressed
Oryza_sativa_GLEAN_10008789			Infection by M. oryzae specific DEG Induce	0	10.3508	0	31.1377	16.6594	0.118329	18.2483	0.0189895		1	1.58892	0.459912	18.2483	0.00101501
Oryza_sativa_GLEAN_10008791	Os08g40680		Infection by M. oryzae specific DEG Induce	47.7071	181.896	25.3978	400.778	1.93083	0.460402	3.98003	0.0119001	-0.909504	1	1.13969	0.590666	3.07052	0.012791	glycosyl hydrolase, putative, expressed		YES
Oryza_sativa_GLEAN_10008803	Os08g40850		Infection by M. oryzae specific DEG Induce	100.164	319.075	186.023	906.349	1.67153	0.201321	2.28458	0.0349599	0.893118	0.896563	1.50617	0.108704	3.1777	4.52336e-05	mitochondrial carrier protein, putative, expressed		YES
Oryza_sativa_GLEAN_10008812	Os08g40930		Nitrogen specific DEG Repress	288.566	281.887	227.593	112	-0.0337815	1	-1.02296	0.266905	-0.342442	1	-1.33162	0.0476342	-1.3654	0.0593147	Alpha amylase, catalytic domain containing protein, expressed
Oryza_sativa_GLEAN_10008815			Infection by M. oryzae specific DEG Repress	74.7812	25.2866	44.6966	22.9643	-1.5643	0.0475262	-0.960774	0.306584	-0.742511	0.898449	-0.138982	0.992559	-1.70328	0.00709246
Oryza_sativa_GLEAN_10008842	Os08g41270		Infection by M. oryzae specific DEG Repress	1216.87	707.669	1722.38	692.386	-0.782031	0.259328	-1.31476	0.00344253	0.501228	0.856847	-0.0314986	1	-0.813529	0.0815065	endonuclease/exonuclease/phosphatase family domain containing protein, expressed		YES
Oryza_sativa_GLEAN_10008844			Infection by M. oryzae specific DEG Induce	14.2223	20.3423	0.866428	13.939	0.516325	1	4.0079	0.0320711	-4.03693	0.145008	-0.545352	0.754275	-0.0290274	1
Oryza_sativa_GLEAN_10008908	Os08g42050		Infection by M. oryzae specific DEG Induce	1869.32	2121.91	1425.61	2795.35	0.182846	1	0.971452	0.02506	-0.390939	0.898449	0.397666	0.478906	0.580512	0.185784	emp24/gp25L/p24 family protein, putative, expressed		YES
Oryza_sativa_GLEAN_10008921	Os08g42380		Infection by M. oryzae specific DEG Induce	92.7689	144.791	79.878	196.611	0.642264	0.730578	1.29948	0.0384317	-0.215843	1	0.441371	0.62451	1.08363	0.0420271	mitochondrial import inner membrane translocase subunit Tim, putative, expressed
Oryza_sativa_GLEAN_10008922	Os08g42390		Nitrogen specific DEG Induce	31.4696	32.4821	42.1312	99.9315	0.0456853	1	1.24605	0.132184	0.420933	1	1.6213	0.00198893	1.66698	0.00507767	glycerophosphoryl diester phosphodiesterase family protein, putative, expressed
Oryza_sativa_GLEAN_10008925	Os08g42420		Infection by M. oryzae specific DEG Repress	4297.84	2477.74	4294.39	1767.98	-0.794587	0.110949	-1.28035	0.000862831	-0.00115918	1	-0.486921	0.326071	-1.28151	0.000141151	expressed protein
Oryza_sativa_GLEAN_10008957	Os08g42800		Enhanced	0	7.48158	0	27.8699	16.1911	0.0468771	18.0883	0.000172297		1	1.89729	0.0125746	18.0883	1.05327e-06	expressed protein		YES
Oryza_sativa_GLEAN_10008966	Os08g42910		Enhanced	357.468	600.829	442.239	1286.6	0.749139	0.224321	1.54066	0.000212691	0.307012	0.981716	1.09853	0.00172801	1.84767	2.74748e-08	peptidase, M24 family protein, putative, expressed						YES
Oryza_sativa_GLEAN_10008971	Os08g42960		Nitrogen specific DEG Induce	173.678	184.132	191.068	358.875	0.0843245	1	0.909398	0.140421	0.137669	1	0.962743	0.0297499	1.04707	0.0256804	ankyrin repeat-containing protein, putative, expressed
Oryza_sativa_GLEAN_10009004	Os08g43270		Nitrogen specific DEG Repress	892.226	634.643	258.557	256.073	-0.491464	0.748037	-0.0139276	1	-1.78693	4.60116e-05	-1.30939	0.000245567	-1.80086	5.69949e-07	BAG domain-containing protein, putative, expressed
Oryza_sativa_GLEAN_10009015	Os08g43390		Infection by M. oryzae specific DEG Repress	1099.19	760.549	1106.05	492.129	-0.531328	0.603885	-1.1683	0.00580475	0.00897161	1	-0.628005	0.149319	-1.15933	0.00140532	cytochrome P450, putative, expressed
Oryza_sativa_GLEAN_10009016	Os08g43400		Infection by M. oryzae specific DEG Repress	332.713	154.924	439.572	167.699	-1.10271	0.0767822	-1.39023	0.00580475	0.401824	0.937786	0.114308	0.992286	-0.988406	0.0535524	kinesin motor domain containing protein, expressed
Oryza_sativa_GLEAN_10009029	Os08g43540		Infection by M. oryzae specific DEG Induce	3662.14	4984.8	2992.99	5624.21	0.444847	0.763465	0.910065	0.0425423	-0.291101	0.981716	0.174117	0.894195	0.618965	0.149769	peptidase, T1 family, putative, expressed		YES
Oryza_sativa_GLEAN_10009032	Os08g43580		Infection by M. oryzae specific DEG Induce	1428.14	1419.65	986.971	1866.8	-0.00860412	1	0.919491	0.0401876	-0.533059	0.749086	0.395036	0.502695	0.386432	0.516675	acyl carrier protein, putative, expressed
Oryza_sativa_GLEAN_10009077	Os08g43980		Infection by M. oryzae specific DEG Repress	47.0667	32.511	60.4958	17.5871	-0.533778	1	-1.78231	0.0293859	0.362128	1	-0.886409	0.346844	-1.42019	0.0705727	carrier, putative, expressed
Oryza_sativa_GLEAN_10009082	Os08g44050	ZOS8-12	Nitrogen specific DEG Repress	1579.59	1928.96	1658.39	1144.6	0.288274	1	-0.534942	0.320716	0.0702361	1	-0.75298	0.0477616	-0.464706	0.369198	ZOS8-12 - C2H2 zinc finger protein, expressed	C2H2
Oryza_sativa_GLEAN_10009094	Os08g44220		Enhanced	1.87343	71.5993	2.66712	169.114	5.25619	2.6728e-11	5.98657	1.83878e-13	0.509603	1	1.23998	0.0172296	6.49617	1.12847e-20	GLTP domain containing protein, putative, expressed
Oryza_sativa_GLEAN_10009099	Os08g44270		Nitrogen specific DEG Repress	966.69	1850.61	811.098	686.671	0.93688	0.438144	-0.240257	0.880009	-0.253177	1	-1.43031	0.0133876	-0.493433	0.681553	vignain precursor, putative, expressed		YES
Oryza_sativa_GLEAN_10009104	Os08g44340		Infection by M. oryzae specific DEG Induce	953.31	2054.05	1030.19	3130.88	1.10746	0.00467478	1.60366	2.51523e-05	0.111889	1	0.608095	0.137357	1.71555	4.03784e-08	monodehydroascorbate reductase, putative, expressed		YES
Oryza_sativa_GLEAN_10009114	Os08g44460		Infection by M. oryzae specific DEG Induce	933.507	1299.12	652.036	1445.5	0.4768	0.715117	1.14855	0.0070011	-0.517711	0.801441	0.154038	0.931744	0.630838	0.152584	expressed protein
Oryza_sativa_GLEAN_10009136	Os08g44770		Infection by M. oryzae specific DEG Repress	4197.12	2734.29	3488.59	1827.88	-0.618237	0.386193	-0.932475	0.0274972	-0.266757	0.996733	-0.580994	0.175594	-1.19923	0.000491183	copper/zinc superoxide dismutase, putative, expressed		YES
Oryza_sativa_GLEAN_10009159	Os08g45060		Nitrogen specific DEG Repress	77.2916	94.5615	62.3983	38.93	0.290941	1	-0.680623	0.464467	-0.308806	1	-1.28037	0.017386	-0.989429	0.150408	protein Kinase-like protein TMKL1 precursor, putative, expressed
Oryza_sativa_GLEAN_10009173	Os08g45190	PGR5	Nitrogen specific DEG Repress	3558.95	4050.63	2518.33	2209.01	0.186696	1	-0.189068	0.838188	-0.498982	0.875179	-0.874747	0.025635	-0.688051	0.159426	PGR5, putative, expressed
Oryza_sativa_GLEAN_10009175	Os08g45210		Enhanced	1070.52	1439.58	1066.73	3503.75	0.427331	0.809365	1.7157	4.32142e-06	-0.00511851	1	1.28325	4.70392e-05	1.71058	3.73327e-08	Mpv17 / PMP22 family domain containing protein, expressed		YES
Oryza_sativa_GLEAN_10009192	Os05g01030		Nitrogen specific DEG Induce	248.383	421.367	470.477	1135.9	0.762507	0.88753	1.27164	0.203247	0.921555	0.803831	1.43068	0.0452112	2.19319	0.000779458	phospholipid-transporting ATPase, putative, expressed		YES						1.09
Oryza_sativa_GLEAN_10009232	Os05g01540		Infection by M. oryzae specific DEG Repress	367.903	226.725	487.294	210.029	-0.698383	0.459971	-1.2142	0.0128531	0.405466	0.924171	-0.110356	0.977428	-0.808738	0.107364	serine/arginine repetitive matrix protein 1, putative, expressed
Oryza_sativa_GLEAN_10009236	Os05g01570		Nitrogen specific DEG Repress	3221.38	2051.15	1662.96	936.93	-0.651244	0.333008	-0.827744	0.0843904	-0.953922	0.104898	-1.13042	0.00087711	-1.78167	8.14265e-08	auxin-induced protein 5NG4, putative, expressed
Oryza_sativa_GLEAN_10009247	Os05g01730		Nitrogen specific DEG Repress	261.568	343.063	223.838	155.116	0.391289	0.98227	-0.529102	0.453587	-0.224731	1	-1.14512	0.00533423	-0.753833	0.167383	drought induced 19 protein, putative, expressed
Oryza_sativa_GLEAN_10009262	Os05g01970		Nitrogen specific DEG Repress	421.611	520.409	313.16	257.058	0.303735	1	-0.284808	0.743186	-0.429011	0.915038	-1.01755	0.00932277	-0.713819	0.149769	NAD dependent epimerase/dehydratase family protein, putative, expressed		YES
Oryza_sativa_GLEAN_10009264	Os05g01994		Infection by M. oryzae specific DEG Induce	240.108	264.858	149.683	344.647	0.141536	1	1.20321	0.0271882	-0.681777	0.743318	0.379901	0.649001	0.521437	0.423604	rab5-interacting protein like, putative, expressed
Oryza_sativa_GLEAN_10009276			Enhanced	29.9938	105.567	73.2364	282.802	1.81542	0.00446698	1.94916	0.00147421	1.2879	0.290655	1.42164	0.00369848	3.23706	4.3017e-11
Oryza_sativa_GLEAN_10009283	Os05g02220		Infection by M. oryzae specific DEG Repress	1499.26	1051.04	1352.33	682.071	-0.512434	0.635089	-0.987455	0.0241305	-0.148801	1	-0.623822	0.146596	-1.13626	0.00149935	ACT domain containing protein, expressed		YES
Oryza_sativa_GLEAN_10009295	Os05g02420		Nitrogen specific DEG Repress	4272.32	3386.04	2761.72	1708.41	-0.335423	0.941197	-0.69291	0.150105	-0.629456	0.548986	-0.986944	0.00396585	-1.32237	6.69526e-05	expressed protein	MYB-related	YES
Oryza_sativa_GLEAN_10009335	Os05g02940		Enhanced	271.24	409.077	456.848	985.306	0.592802	0.591054	1.10886	0.0195384	0.752144	0.444629	1.2682	0.000254159	1.861	7.22938e-08	calcium-transporting ATPase 2, endoplasmic reticulum-type, putative, expressed
Oryza_sativa_GLEAN_10009369	Os05g03480		Enhanced	833.84	1529.21	898.187	2950.73	0.874941	0.055643	1.71599	5.87589e-06	0.107247	1	0.948291	0.00570162	1.82323	3.85981e-09	acyl-coenzyme A dehydrogenase, mitochondrial precursor, putative, expressed		YES
Oryza_sativa_GLEAN_10009373	Os05g03530		Nitrogen specific DEG Repress	294.163	254.024	233.997	116.493	-0.21165	1	-1.00625	0.0795257	-0.330123	0.996733	-1.12473	0.00884046	-1.33638	0.0026329	tetraspanin family protein, putative, expressed
Oryza_sativa_GLEAN_10009378	Os05g03620		Enhanced	76.9576	344.968	210.875	895.601	2.16433	0.000455294	2.08647	0.002215	1.45425	0.145008	1.37639	0.0174913	3.54072	1.73748e-11	TKL_IRAK_CR4L.4 - The CR4L subfamily has homology with Crinkly4, expressed		YES
Oryza_sativa_GLEAN_10009380			Enhanced	11.659	48.9646	50.0987	115.574	2.07029	0.00571531	1.20598	0.135204	2.10332	0.0166623	1.23901	0.026219	3.3093	5.46105e-09
Oryza_sativa_GLEAN_10009385	Os05g03760		Infection by M. oryzae specific DEG Induce	4924.3	9804.07	6966.25	9886.42	0.993463	0.0231298	0.505065	0.404374	0.500465	0.800278	0.0120665	1	1.00553	0.00630489	zinc finger family protein, putative, expressed	C3H	YES
Oryza_sativa_GLEAN_10009391	Os05g03860	CPuORF3	Infection by M. oryzae specific DEG Induce	1244.08	1313.38	956.732	2118.65	0.0782051	1	1.14696	0.0398531	-0.378897	0.980069	0.689858	0.210941	0.768064	0.14529	CPuORF3 - conserved peptide uORF-containing transcript, expressed	bZIP	YES				ABA up regulated
Oryza_sativa_GLEAN_10009395	Os05g03960		Nitrogen specific DEG Repress	132.989	685.406	251.85	133.028	2.36565	0.129065	-0.920832	0.638748	0.921254	0.956825	-2.36522	0.0461037	0.000422028	1	expressed protein
Oryza_sativa_GLEAN_10009404	Os05g04170		Infection by M. oryzae specific DEG Repress	797.546	394.713	1166.27	549.348	-1.01476	0.0309604	-1.08611	0.0143311	0.548265	0.760834	0.476915	0.403857	-0.537847	0.292753	AMP-binding enzyme, putative, expressed		YES
Oryza_sativa_GLEAN_10009415	Os05g04380		Conserved	2492.47	2124.94	698.564	1429.71	-0.230158	1	1.03326	0.0473095	-1.83511	0.000102797	-0.571699	0.357463	-0.801857	0.109875	peroxidase precursor, putative, expressed			PR9
Oryza_sativa_GLEAN_10009421	Os05g04490		Enhanced	7.9719	19.1269	12.5031	49.246	1.26261	0.562483	1.97772	0.0373656	0.64929	1	1.3644	0.0450126	2.62701	0.00032894	peroxidase precursor, putative, expressed		YES	PR9
Oryza_sativa_GLEAN_10009422	Os05g04500		Nitrogen specific DEG Repress	1028.2	999.658	331.099	480.84	-0.0406177	1	0.538294	0.601089	-1.63479	0.0427716	-1.05588	0.0963603	-1.09649	0.0918027	peroxidase precursor, putative, expressed			PR9
Oryza_sativa_GLEAN_10009429	Os05g04584		Infection by M. oryzae specific DEG Induce	1869.18	3104.47	1070.75	2350.99	0.731943	0.163136	1.13465	0.00614256	-0.803784	0.264489	-0.401079	0.496111	0.330865	0.58417	transferase family protein, putative, expressed
Oryza_sativa_GLEAN_10009441	Os05g04700	R1G1B	Infection by M. oryzae specific DEG Induce	6252.43	8500.68	4138.99	12113.6	0.44316	1	1.54928	0.0356777	-0.59514	0.924804	0.510984	0.658391	0.954144	0.183064	OsRCI2-6 - Hydrophobic protein LTI6B, expressed		YES
Oryza_sativa_GLEAN_10009459	Os05g04930		Enhanced	1.86954	19.7063	2.59928	118.056	3.3979	0.00285178	5.50521	5.56728e-10	0.475431	1	2.58274	6.14108e-07	5.98064	2.03803e-15	transferase family protein, putative, expressed
Oryza_sativa_GLEAN_10009465	Os05g05030		Infection by M. oryzae specific DEG Induce	388.659	530.488	340.186	726.487	0.448817	0.91675	1.09461	0.038201	-0.19218	1	0.453617	0.495077	0.902433	0.0514514	expressed protein
Oryza_sativa_GLEAN_10009467	Os05g05060		Infection by M. oryzae specific DEG Induce	79.4471	94.4594	71.078	204.305	0.249699	1	1.52325	0.0435854	-0.160592	1	1.11296	0.0727483	1.36266	0.0303685	expressed protein		YES
Oryza_sativa_GLEAN_10009479	Os05g05180	OsGH3.6	Nitrogen specific DEG Induce	4.22505	7.19529	15.0006	23.4937	0.768085	1	0.64725	0.732894	1.82798	0.607677	1.70715	0.0283396	2.47523	0.0127967	OsGH3.6 - Probable indole-3-acetic acid-amido synthetase, expressed
Oryza_sativa_GLEAN_10009512	Os05g05620		Enhanced	9.03216	20.0067	14.1003	83.0803	1.14734	0.653794	2.55878	0.00120517	0.642581	1	2.05402	0.000181171	3.20136	6.51874e-07	glutathione S-transferase, putative, expressed
Oryza_sativa_GLEAN_10009516	Os05g05680		Enhanced	1338.66	4536.93	2477.26	23134.9	1.76093	7.62571e-06	3.22325	4.77332e-14	0.887962	0.253129	2.35028	1.65269e-11	4.11121	1.71289e-30	1-aminocyclopropane-1-carboxylate oxidase, putative, expressed		YES
Oryza_sativa_GLEAN_10009538	Os05g06014		Infection by M. oryzae specific DEG Induce	102.802	64.1568	40.1764	115.657	-0.680189	0.740611	1.52543	0.0268466	-1.35544	0.198712	0.850179	0.167034	0.169991	0.960425	expressed protein
Oryza_sativa_GLEAN_10009569			Infection by M. oryzae specific DEG Induce	116.54	238.991	105.26	324.776	1.03613	0.111183	1.62548	0.00209863	-0.146863	1	0.442486	0.559402	1.47862	0.000694415
Oryza_sativa_GLEAN_10009583	Os05g06660	OsSCP26	Nitrogen specific DEG Induce	294.836	258.784	411.027	558.431	-0.188164	1	0.442148	0.531682	0.479317	0.896563	1.10963	0.00404713	0.921465	0.0376149	OsSCP26 - Putative Serine Carboxypeptidase homologue, expressed
Oryza_sativa_GLEAN_10009589	Os05g06720		Nitrogen specific DEG Repress	214.164	168.206	48.9085	90.9554	-0.348486	1	0.895073	0.249448	-2.13056	0.00038436	-0.886999	0.102238	-1.23549	0.0149994	GDSL-like lipase/acylhydrolase, putative, expressed
Oryza_sativa_GLEAN_10009593	Os05g06770		Infection by M. oryzae specific DEG Induce	8972.62	10623	6003.61	11718.7	0.243592	1	0.964914	0.0407494	-0.5797	0.725831	0.141622	0.939033	0.385215	0.542169	40S ribosomal protein S27a, putative, expressed		YES
Oryza_sativa_GLEAN_10009599	Os05g06920		Infection by M. oryzae specific DEG Induce	1092.67	2987.84	1516.53	2124.21	1.45125	0.000538583	0.486151	0.516477	0.472924	0.882281	-0.492172	0.414349	0.959075	0.0286563	relA-SpoT like protein RSH4, putative, expressed		YES
Oryza_sativa_GLEAN_10009603	Os05g06970		Infection by M. oryzae specific DEG Induce	34.3863	74.1065	17.5999	119.413	1.10777	0.642745	2.76232	0.00446239	-0.966267	0.913666	0.688291	0.617679	1.79606	0.0290701	peroxidase precursor, putative, expressed			PR9
Oryza_sativa_GLEAN_10009632	Os05g07420		Nitrogen specific DEG Induce	2.39967	2.46519	2.59928	21.5083	0.0388646	1	3.04871	0.134981	0.115279	1	3.12512	0.00814375	3.16399	0.0355312	S-domain receptor-like protein kinase, putative, expressed
Oryza_sativa_GLEAN_10009657			Nitrogen specific DEG Repress	514.453	635.191	376.918	338.938	0.30415	1	-0.153228	0.894272	-0.448789	0.898449	-0.906167	0.0223114	-0.602017	0.245975
Oryza_sativa_GLEAN_10009661	Os05g07940		Nitrogen specific DEG Induce	134.222	69.4826	89.4087	142.882	-0.949899	0.271059	0.676336	0.420129	-0.586136	0.896563	1.0401	0.0415901	0.0901999	1	glyoxalase family protein, putative, expressed		YES
Oryza_sativa_GLEAN_10009670	Os05g08360		Infection by M. oryzae specific DEG Induce	344.86	414.042	204.776	609.184	0.263766	1	1.57283	0.000555284	-0.751963	0.548214	0.5571	0.302419	0.820866	0.0731788	rRNA 2-O-methyltransferase fibrillarin 2, putative, expressed		YES
Oryza_sativa_GLEAN_10009671	Os05g08370	CESA1	Nitrogen specific DEG Repress	9300.48	5525.8	3194.9	3404.46	-0.751121	0.246408	0.0916544	0.972054	-1.54153	0.000799037	-0.698757	0.140677	-1.44988	0.000107771	CESA1 - cellulose synthase, expressed		YES
Oryza_sativa_GLEAN_10009676	Os05g08414		Infection by M. oryzae specific DEG Induce	160.75	200.61	127.784	285.342	0.319574	1	1.15898	0.0476527	-0.331108	1	0.508298	0.468143	0.827872	0.121134	expressed protein
Oryza_sativa_GLEAN_10009716	Os05g08830		Enhanced	0.64179	1.66685	0	39.4347	1.37695	1	18.5891	1.07779e-05	-12.6479	1	4.56427	2.20146e-09	5.94122	1.68454e-07	expressed protein								1.77
Oryza_sativa_GLEAN_10009728	Os05g09020	WRKY67	Enhanced	223.036	936.919	348.918	3758.3	2.07065	0.00656105	3.42912	8.65415e-06	0.645613	0.936751	2.00408	0.00203132	4.07473	3.85457e-11	WRKY67, expressed	WRKY	YES
Oryza_sativa_GLEAN_10009740	Os05g09400		Nitrogen specific DEG Repress	2307.23	2279.96	2065.69	1360.1	-0.017157	1	-0.602905	0.231407	-0.159542	1	-0.74529	0.0452112	-0.762447	0.0642444	30S ribosomal protein S31, chloroplast precursor, putative, expressed
Oryza_sativa_GLEAN_10009777	Os05g10480		Infection by M. oryzae specific DEG Induce	17.4225	20.6602	9.73422	44.0839	0.245902	1	2.17911	0.0252726	-0.839817	0.967139	1.09339	0.14504	1.3393	0.11453	expressed protein
Oryza_sativa_GLEAN_10009786	Os05g10640		Enhanced	8.33454	37.7622	13.3356	192.616	2.17977	0.160815	3.85237	0.00057721	0.678109	1	2.35072	0.00693032	4.53048	4.17954e-07	hAT dimerisation domain-containing protein, putative, expressed
Oryza_sativa_GLEAN_10009787	Os05g10670	OsTZF1	Repressed	313.82	320.008	373.755	151.129	0.0281726	1	-1.30631	0.0150733	0.252156	1	-1.08233	0.0150385	-1.05415	0.0371492	zinc finger CCCH type, PATENT, sequence proche de OsDOS	C3H					YES
Oryza_sativa_GLEAN_10009806	Os05g10840		Enhanced	19.1557	33.2426	24.8705	77.637	0.795259	0.86351	1.64231	0.0449196	0.376664	1	1.22371	0.0442506	2.01897	0.00136695	calmodulin-binding protein, putative, expressed
Oryza_sativa_GLEAN_10009811			Suppressed	714.079	1353.9	699.637	714.665	0.922967	0.0475271	0.0306601	1	-0.0294776	1	-0.921784	0.00998075	0.00118255	1	Hypothetical protein with oxydoreduction activity
Oryza_sativa_GLEAN_10009819	Os05g11010		Nitrogen specific DEG Repress	1274.82	1021.2	381.127	570.219	-0.32003	1	0.581244	0.582632	-1.74196	0.0382238	-0.840681	0.276685	-1.16071	0.0913381	harpin-induced protein 1 domain containing protein, expressed
Oryza_sativa_GLEAN_10009822	Os05g11070		Nitrogen specific DEG Induce	0.64179	0	0	2.74646	-12.6479	1	14.7453	0.560698	-12.6479	1	14.7453	0.0452112	2.0974	0.684052	helix-loop-helix DNA-binding domain containing protein, expressed	bHLH
Oryza_sativa_GLEAN_10009845	Os05g11428		Infection by M. oryzae specific DEG Repress	20.5912	10.1805	27.1306	5.38533	-1.01622	0.86339	-2.33281	0.0322197	0.397893	1	-0.918699	0.58183	-1.93492	0.0665816	expressed protein
Oryza_sativa_GLEAN_10009848	Os05g11510		Nitrogen specific DEG Repress	303.864	310.084	269.213	140.193	0.0292318	1	-0.941333	0.0988357	-0.174681	1	-1.14525	0.00594287	-1.11601	0.016208	B-box zinc finger family protein, putative, expressed	Orphans
Oryza_sativa_GLEAN_10009866			Infection by M. oryzae specific DEG Induce	2423.96	3119.32	1526.22	3855.13	0.363862	0.938977	1.33681	0.000693379	-0.667404	0.487081	0.305549	0.668961	0.669411	0.106967
Oryza_sativa_GLEAN_10009874	Os05g11780		Infection by M. oryzae specific DEG Induce	1916.2	2528.38	1419.59	2686.53	0.399967	0.870702	0.920271	0.0386625	-0.432777	0.877742	0.0875266	0.97899	0.487494	0.323279	mitochondrial carrier protein, putative, expressed
Oryza_sativa_GLEAN_10009882	Os05g11900		Infection by M. oryzae specific DEG Induce	174.953	413.796	126.221	918.592	1.24196	0.199961	2.86347	4.35578e-05	-0.47101	1	1.1505	0.0975113	2.39246	2.60503e-05	expressed protein
Oryza_sativa_GLEAN_10009892	Os05g12090		Enhanced	0	4.3397	0.900347	20.6647	15.4053	0.288663	4.52054	0.00736736	13.1363	1	2.2515	0.00689778	17.6568	2.69944e-05	VQ domain containing protein, putative
Oryza_sativa_GLEAN_10009904	Os09g13120		Nitrogen specific DEG Repress	5.45279	6.30983	2.66712	1.04234	0.210606	1	-1.35546	0.753973	-1.03171	1	-2.59778	0.0329552	-2.38718	0.154031	retrotransposon protein, putative, unclassified, expressed
Oryza_sativa_GLEAN_10009922	Os05g12481		Nitrogen specific DEG Induce	145.536	136.056	224.649	320.781	-0.0971815	1	0.513917	0.623438	0.62629	0.896563	1.23739	0.0288029	1.14021	0.0649324	expressed protein
Oryza_sativa_GLEAN_10009995	Os05g13970		Nitrogen specific DEG Induce	0.64179	1.24873	0	7.26318	0.960287	1	16.1483	0.111596	-12.6479	1	2.54014	0.0339253	3.50043	0.0841784	phosphorylase domain containing protein, putative, expressed		YES
Oryza_sativa_GLEAN_10010013	Os05g14180	OsIAA17	Infection by M. oryzae specific DEG Repress	2197.11	1045.38	1396.93	1010.04	-1.07158	0.0158113	-0.467846	0.444469	-0.653346	0.58759	-0.0496109	1	-1.12119	0.00283057	OsIAA17 - Auxin-responsive Aux/IAA gene family member, expressed	AUX/IAA	YES
Oryza_sativa_GLEAN_10010021	Os05g14270		Infection by M. oryzae specific DEG Repress	1449.97	1174.21	1603.65	817.656	-0.304329	1	-0.971792	0.0402705	0.145337	1	-0.522126	0.317064	-0.826455	0.0613513	expressed protein		YES
Oryza_sativa_GLEAN_10010083			Infection by M. oryzae specific DEG Induce	44.3719	188.968	75.037	210.79	2.09043	2.54943e-05	1.49013	0.013202	0.757956	0.793425	0.157664	0.956453	2.24809	7.1021e-07
Oryza_sativa_GLEAN_10010145	Os05g18604	OsSCP28	Enhanced	473.592	605.655	505.026	1595.23	0.354854	1	1.65933	0.000369371	0.0927147	1	1.39719	0.000224302	1.75205	3.17456e-06	OsSCP28 - Putative Serine Carboxypeptidase homologue, expressed		YES
Oryza_sativa_GLEAN_10010155	Os05g18750		Infection by M. oryzae specific DEG Induce	64.8592	77.7904	20.5045	75.1968	0.262279	1	1.87473	0.0126835	-1.66137	0.13318	-0.0489198	1	0.21336	0.934492	ribosomal protein L25, putative, expressed						YES
Oryza_sativa_GLEAN_10010167	Os05g19380		Infection by M. oryzae specific DEG Repress	993.547	722.734	1200.35	517.969	-0.459124	0.886709	-1.21252	0.0140982	0.272793	1	-0.4806	0.491844	-0.939724	0.0465888	pentatricopeptide, putative, expressed
Oryza_sativa_GLEAN_10010189			Nitrogen specific DEG Repress	170.717	141.162	108.843	45.9452	-0.274255	1	-1.24427	0.0538964	-0.649359	0.872595	-1.61937	0.000304632	-1.89362	7.25706e-05
Oryza_sativa_GLEAN_10010190			Nitrogen specific DEG Induce	17.355	11.8734	21.966	38.8392	-0.547627	1	0.822245	0.535597	0.339916	1	1.70979	0.00935245	1.16216	0.216911
Oryza_sativa_GLEAN_10010354	Os05g25390		Enhanced	38.7555	162.801	66.3728	761.465	2.07064	0.173141	3.52011	0.00409666	0.77619	0.986446	2.22567	0.0292405	4.2963	4.33248e-06	tyrosine protein kinase domain containing protein, putative, expressed
Oryza_sativa_GLEAN_10010401	Os05g25920		Enhanced	7.21845	142.087	18.4663	587.758	4.29895	2.71814e-15	4.99225	1.34165e-20	1.35514	0.648318	2.04844	6.53046e-08	6.34739	1.37265e-37	expressed protein		YES						0.963
Oryza_sativa_GLEAN_10010422	Os05g26840		Infection by M. oryzae specific DEG Induce	1451.75	2756.28	1801.21	2147.05	0.924934	0.0301714	0.25339	0.748882	0.311175	0.957357	-0.360369	0.555328	0.564565	0.205489	permease domain containing protein, putative, expressed
Oryza_sativa_GLEAN_10010433	Os05g27010		Infection by M. oryzae specific DEG Induce	354.762	707.801	516.493	947.759	0.99649	0.0363122	0.87577	0.083726	0.541897	0.792828	0.421177	0.490708	1.41767	5.95113e-05	peptide transporter PTR3-A, putative, expressed
Oryza_sativa_GLEAN_10010445	Os05g27340		Enhanced	197.205	233.353	186.513	491.385	0.242814	1	1.39757	0.00717611	-0.0804199	1	1.07434	0.0111805	1.31715	0.00213606	expressed protein
Oryza_sativa_GLEAN_10010494	Os05g28200		Repressed	2074.69	1566.02	1851.03	781.124	-0.405793	0.84502	-1.24471	0.00143232	-0.164565	1	-1.00348	0.00308614	-1.40927	2.50172e-05	prenyltransferase, Chlorophyll biosynthetic process		YES
Oryza_sativa_GLEAN_10010517	Os05g28500		Repressed	2543.73	2449.88	2732.77	1336.83	-0.0542366	1	-1.03154	0.0114418	0.103416	1	-0.873891	0.0120865	-0.928127	0.0126307	ubiquitin family protein, putative, expressed		YES
Oryza_sativa_GLEAN_10010530			Infection by M. oryzae specific DEG Induce	1245.93	1616.64	830.551	1849.28	0.375772	0.917401	1.15483	0.00591363	-0.585088	0.682985	0.193966	0.875703	0.569738	0.211688
Oryza_sativa_GLEAN_10010535			Nitrogen specific DEG Repress	61.4565	67.0493	11.4671	18.5302	0.125656	1	0.692382	0.685599	-2.42207	0.0116985	-1.85534	0.000828695	-1.72969	0.00732927
Oryza_sativa_GLEAN_10010584	Os05g29990		Infection by M. oryzae specific DEG Induce	2122.99	4299.33	1814.34	5672.84	1.01801	0.0124698	1.64463	1.29872e-05	-0.226653	1	0.399961	0.468322	1.41797	9.14631e-06	NAD dependent epimerase/dehydratase family domain containing protein, expressed		YES
Oryza_sativa_GLEAN_10010596	Os05g30340		Infection by M. oryzae specific DEG Induce	77.8675	94.2722	46.8026	137.662	0.275812	1	1.55647	0.0197008	-0.734433	0.861338	0.546225	0.506745	0.822038	0.235042	expressed protein
Oryza_sativa_GLEAN_10010603	Os05g30454		Infection by M. oryzae specific DEG Induce	130.208	261.124	130.485	558.723	1.00391	0.670001	2.09825	0.0215043	0.00306697	1	1.0974	0.229657	2.10131	0.00322658	thiamin pyrophosphokinase 1, putative, expressed
Oryza_sativa_GLEAN_10010604			Enhanced	112.669	649.451	278.077	2331.24	2.52713	1.16708e-09	3.06754	4.14882e-11	1.30339	0.03622	1.84381	2.04476e-06	4.37093	2.71596e-28
Oryza_sativa_GLEAN_10010606	Os05g30510		Infection by M. oryzae specific DEG Induce	6.05042	33.2386	10.6346	91.75	2.45775	0.0760802	3.10895	0.00741261	0.813654	1	1.46485	0.147366	3.9226	1.79876e-05	expressed protein
Oryza_sativa_GLEAN_10010623	Os05g30760		Enhanced	2.45939	10.1228	4.36606	134.535	2.04123	0.809365	4.9455	0.0070011	0.828032	1	3.7323	0.00396585	5.77353	4.54154e-05	esterase, putative, expressed		YES
Oryza_sativa_GLEAN_10010634	Os05g30940		Enhanced	4.23282	51.9661	17.5999	274.357	3.61788	0.0036361	3.96241	0.000738077	2.05588	0.626638	2.40041	0.00968839	6.01829	1.31763e-09	vacuolar calcium binding protein, putative, expressed
Oryza_sativa_GLEAN_10010641	Os05g31000		Infection by M. oryzae specific DEG Induce	2964.45	3627.16	2077.13	4274.47	0.291078	1	1.04116	0.0143007	-0.513175	0.785434	0.236905	0.808457	0.527983	0.25556	nascent polypeptide-associated complex subunit alpha, putative, expressed
Oryza_sativa_GLEAN_10010643	Os05g31020		Nitrogen specific DEG Repress	153.167	170.38	132.696	71.7632	0.153652	1	-0.88681	0.196635	-0.20698	1	-1.24744	0.00689297	-1.09379	0.0425824	eukaryotic peptide chain release factor subunit 1-1, putative, expressed		YES
Oryza_sativa_GLEAN_10010644	Os05g31040		Nitrogen specific DEG Repress	623.832	736.714	490.229	325.206	0.239947	1	-0.592103	0.509556	-0.3477	1	-1.17975	0.0332949	-0.939803	0.150666	cytokinin dehydrogenase precursor, putative, expressed
Oryza_sativa_GLEAN_10010684	Os05g31720		Nitrogen specific DEG Repress	37.2093	48.4106	31.7341	18.9935	0.37966	1	-0.74053	0.541919	-0.229629	1	-1.34982	0.0406636	-0.970159	0.309796	stromal membrane-associated protein, putative, expressed
Oryza_sativa_GLEAN_10010685	Os05g31730		Nitrogen specific DEG Repress	26.6144	30.7038	14.1003	8.16492	0.206212	1	-0.788214	0.616254	-0.916484	0.913666	-1.91091	0.00447391	-1.7047	0.0378639	transporter, monovalent cation:proton antiporter-2 family, putative, expressed
Oryza_sativa_GLEAN_10010686	Os05g31740		Enhanced	39.4051	169.777	43.2012	633.778	2.10718	0.00108709	3.87484	2.87394e-09	0.132689	1	1.90034	0.000312292	4.00752	4.63377e-14	cytochrome P450 86A2, putative, expressed
Oryza_sativa_GLEAN_10010705	Os05g32110		Nitrogen specific DEG Repress	5792.5	4382.01	2086.98	2476.58	-0.402591	0.853008	0.246935	0.744759	-1.47277	0.000293449	-0.823244	0.0263669	-1.22583	0.00039139	COBRA, putative, expressed		YES						0.902
Oryza_sativa_GLEAN_10010710	Os05g32140		Infection by M. oryzae specific DEG Repress	2729.24	2154.92	3211.51	1400.23	-0.340864	1	-1.19758	0.0151705	0.234751	1	-0.621969	0.270609	-0.962833	0.0380633	NAD dependent epimerase/dehydratase family protein, putative, expressed
Oryza_sativa_GLEAN_10010713	Os05g32210		Infection by M. oryzae specific DEG Repress	1023.43	685.343	1104.55	552.756	-0.578521	0.496666	-0.998739	0.0250463	0.110035	1	-0.310183	0.698079	-0.888704	0.0242709	NAD kinase, putative, expressed
Oryza_sativa_GLEAN_10010723	Os05g32390		Infection by M. oryzae specific DEG Repress	1507.54	993.172	1887.6	814.579	-0.602083	0.436305	-1.21243	0.00237816	0.324357	0.950843	-0.285989	0.721564	-0.888072	0.0207518	FZL, putative, expressed
Oryza_sativa_GLEAN_10010733	Os05g32500		Nitrogen specific DEG Repress	873.112	697.012	405.051	406.837	-0.324983	1	0.00634946	1	-1.10806	0.0494254	-0.776732	0.0644079	-1.10171	0.00477736	expressed protein						YES
Oryza_sativa_GLEAN_10010752			Nitrogen specific DEG Repress	33.8965	55.9642	25.3978	22.1617	0.723369	0.856748	-0.196632	0.958751	-0.416433	1	-1.33643	0.0356727	-0.613065	0.631158
Oryza_sativa_GLEAN_10010767	Os05g32970		Nitrogen specific DEG Repress	991.775	1188.52	1044.95	652.638	0.261084	1	-0.679084	0.188094	0.0753539	1	-0.864813	0.0168017	-0.60373	0.18828	expressed protein
Oryza_sativa_GLEAN_10010783	Os05g33130	CHIT17	Enhanced	7.26262	15.8142	5.33424	65.9727	1.12266	0.754824	3.62851	5.44466e-05	-0.445206	1	2.06065	0.00040251	3.18331	4.55901e-06	CHIT17 - Chitinase family protein precursor, expressed			PR3, PR4, PR8, PR11
Oryza_sativa_GLEAN_10010790			Nitrogen specific DEG Induce	19.8936	17.6937	41.8754	44.5886	-0.169065	1	0.0905724	1	1.0738	0.743318	1.33344	0.0455459	1.16437	0.175397
Oryza_sativa_GLEAN_10010791			Infection by M. oryzae specific DEG Induce	784.621	1061.58	556.836	1462.7	0.436139	0.817018	1.39331	0.000634769	-0.494742	0.846564	0.462431	0.385081	0.89857	0.0185621
Oryza_sativa_GLEAN_10010805	Os05g33380		Infection by M. oryzae specific DEG Induce	4046.72	5539.1	2923.93	6372.27	0.452901	0.835592	1.1239	0.0164591	-0.468842	0.883497	0.202154	0.876031	0.655055	0.168263	fructose-bisphospate aldolase isozyme, putative, expressed		YES
Oryza_sativa_GLEAN_10010807	Os05g33400		Enhanced	4.32893	43.384	6.96534	209.459	3.32508	0.00467478	4.91033	1.29872e-05	0.686185	1	2.27143	0.00693032	5.59651	9.15087e-10	basic 7S globulin precursor, putative, expressed		YES						1.24
Oryza_sativa_GLEAN_10010808	Os05g33410		Enhanced	0	9.712	0	106.442	16.5675	0.188046	20.0216	0.00266719		1	3.45416	0.0380616	20.0216	3.65365e-05	xylanase inhibitor, putative, expressed
Oryza_sativa_GLEAN_10010811	Os05g33430		Infection by M. oryzae specific DEG Induce	0	3.86218	0	10.1338	15.2371	0.386699	16.6288	0.0409892		1	1.39168	0.263007	16.6288	0.00447806	xyloglucanase inhibitor, putative, expressed
Oryza_sativa_GLEAN_10010830	Os05g33630		Nitrogen specific DEG Induce	619.06	637.224	2008.54	1601.93	0.0417204	1	-0.326335	0.623438	1.69799	3.27142e-06	1.32994	3.82277e-05	1.37166	3.88787e-05	inosine-uridine preferring nucleoside hydrolase family protein, putative, expressed		YES
Oryza_sativa_GLEAN_10010831	Os05g33644		Nitrogen specific DEG Induce	43.9525	45.1787	86.5041	98.5747	0.0396975	1	0.188448	0.942863	0.976824	0.607724	1.12557	0.0461037	1.16527	0.0687395	inosine-uridine preferring nucleoside hydrolase family protein, putative, expressed
Oryza_sativa_GLEAN_10010836	Os05g33700		Infection by M. oryzae specific DEG Induce	70.1936	112.7	74.8335	197.231	0.683077	0.687677	1.39813	0.027826	0.0923465	1	0.807402	0.162534	1.49048	0.00226383
Oryza_sativa_GLEAN_10010848	Os05g33940		Infection by M. oryzae specific DEG Induce	370.107	2026.49	379.878	4622.99	2.45297	0.00390091	3.60522	7.98886e-05	0.0375921	1	1.18984	0.233775	3.64281	3.3175e-07	alpha/beta hydrolase fold, putative, expressed		YES
Oryza_sativa_GLEAN_10010849	Os05g33960		Infection by M. oryzae specific DEG Induce	18.8217	43.013	11.4671	49.2294	1.19238	0.37274	2.10202	0.0212016	-0.714896	0.996733	0.194749	0.966909	1.38713	0.0702371	peptide transporter PTR2, putative, expressed
Oryza_sativa_GLEAN_10010854	Os05g34000		Nitrogen specific DEG Repress	1.1797	7.515	4.39998	1.45594	2.67136	0.398178	-1.59554	0.528146	1.89908	0.960709	-2.36782	0.0369517	0.303535	1	POT family protein, expressed
Oryza_sativa_GLEAN_10010869	Os05g34170		Nitrogen specific DEG Repress	600.015	390.443	190.846	253.807	-0.619885	0.530071	0.411324	0.60544	-1.65259	0.000785339	-0.621383	0.246239	-1.24127	0.00225581	tubulin/FtsZ domain containing protein, putative, expressed		YES
Oryza_sativa_GLEAN_10010899	Os05g34680		Infection by M. oryzae specific DEG Induce	749.58	1006.51	510.015	1541.22	0.425207	0.843345	1.59546	5.44466e-05	-0.555541	0.752129	0.614716	0.15274	1.03992	0.00405893	expressed protein
Oryza_sativa_GLEAN_10010907	Os05g34770		Infection by M. oryzae specific DEG Induce	3524.66	5132.1	2289.42	7646	0.542067	0.548862	1.73972	3.98193e-06	-0.6225	0.596208	0.575156	0.185819	1.11722	0.00107023	cytochrome c, putative, expressed		YES
Oryza_sativa_GLEAN_10010913	Os05g34830	ONAC088	Infection by M. oryzae specific DEG Induce	339.481	954.549	676.234	735.998	1.49149	5.90327e-05	0.122181	0.954228	0.994193	0.0721627	-0.375116	0.551789	1.11637	0.00263825	No apical meristem protein, putative, expressed	NAC
Oryza_sativa_GLEAN_10010926			Enhanced	97.8581	189.928	131.201	376.215	0.956692	0.194545	1.51978	0.00483706	0.423013	0.963471	0.986102	0.030419	1.94279	3.17807e-06
Oryza_sativa_GLEAN_10010942	Os05g35170	ONAC036	Enhanced	1403.28	1595.87	1654.06	3458.18	0.185537	1	1.064	0.0115983	0.237208	1	1.11567	0.000522898	1.30121	6.20874e-05	no apical meristem protein, putative, expressed	NAC
Oryza_sativa_GLEAN_10010954	Os05g35290	OsPAL?	Infection by M. oryzae specific DEG Induce	938.293	1167.6	654.638	2048.24	0.315433	1	1.64561	0.00127924	-0.519341	0.898449	0.810839	0.108267	1.12627	0.0137602	phenylalanine ammonia-lyase, putative, expressed		YES		Phenylpropanoid pathway
Oryza_sativa_GLEAN_10011004	Os05g35930		Infection by M. oryzae specific DEG Induce	152.672	179.802	66.7798	201.724	0.235979	1	1.5949	0.00938251	-1.19295	0.261778	0.16597	0.95381	0.401949	0.688452	expressed protein		YES
Oryza_sativa_GLEAN_10011032	Os05g36260		Infection by M. oryzae specific DEG Induce	12.7829	15.602	3.49963	24.4534	0.287514	1	2.80476	0.0277508	-1.86894	0.749086	0.648306	0.635699	0.93582	0.454361	soluble inorganic pyrophosphatase, putative, expressed		YES
Oryza_sativa_GLEAN_10011038			Infection by M. oryzae specific DEG Induce	966.496	1939.07	1155.95	2608.7	1.00453	0.0132978	1.17426	0.00462037	0.258242	0.994746	0.427971	0.443881	1.4325	7.16453e-06
Oryza_sativa_GLEAN_10011058	Os05g37060		Enhanced	4.92267	32.7949	9.73422	154.373	2.73596	0.0109809	3.98721	1.02335e-05	0.983626	0.981716	2.23487	0.00074245	4.97083	7.60367e-11	MYB family transcription factor, putative, expressed	MYB
Oryza_sativa_GLEAN_10011059			Nitrogen specific DEG Induce	760.263	801.691	982.213	1354.74	0.0765473	1	0.463906	0.450798	0.369537	0.924171	0.756896	0.0476625	0.833443	0.0360106
Oryza_sativa_GLEAN_10011067	Os05g37190	ZOS5-08	Infection by M. oryzae specific DEG Induce	235.785	522.227	372.284	507.919	1.14721	0.0159599	0.448196	0.543184	0.658932	0.656622	-0.0400788	1	1.10713	0.00724764	ZOS5-08 - C2H2 zinc finger protein, expressed	C2H2	YES
Oryza_sativa_GLEAN_10011089	Os05g37520		Infection by M. oryzae specific DEG Induce	1383.95	2627.25	2255.56	2914.77	0.924759	0.0291306	0.369894	0.571995	0.704693	0.347229	0.149828	0.936055	1.07459	0.00154463	expressed protein		YES
Oryza_sativa_GLEAN_10011147	Os05g38270		Nitrogen specific DEG Repress	241.086	292.684	217.942	125.369	0.279799	1	-0.797767	0.213201	-0.1456	1	-1.22317	0.00372997	-0.943367	0.0667983	regulator of chromosome condensation, putative, expressed		YES
Oryza_sativa_GLEAN_10011151	Os05g38350		Nitrogen specific DEG Induce	204.283	397.989	487.954	801.907	0.962159	0.0735481	0.716692	0.213263	1.25617	0.0116654	1.01071	0.00769455	1.97286	1.88146e-08	glycerol-3-phosphate acyltransferase 8, putative, expressed
Oryza_sativa_GLEAN_10011169	Os05g38530	OscHsp70-6	Nitrogen specific DEG Repress	1360.18	1417.51	1200.55	682.145	0.0595559	1	-0.81554	0.0775418	-0.180107	1	-1.0552	0.0016729	-0.995647	0.00687664	DnaK family protein, putative, expressed		YES
Oryza_sativa_GLEAN_10011172	Os05g38570		Infection by M. oryzae specific DEG Repress	663.378	476.138	674.96	330.434	-0.478453	0.789561	-1.03044	0.0285735	0.024971	1	-0.527015	0.319526	-1.00547	0.0142668	riboflavin biosynthesis protein ribAB, chloroplast precursor, putative, expressed		YES
Oryza_sativa_GLEAN_10011203	Os05g38940		Enhanced	29.938	43.9306	36.5072	184.443	0.55325	1	2.33692	0.0233935	0.286205	1	2.06988	0.00792429	2.62313	0.000913214	expressed protein		YES
Oryza_sativa_GLEAN_10011212	Os05g39050		Enhanced	111.105	142.398	89.7139	306.925	0.358006	1	1.77448	0.000862831	-0.308514	1	1.10796	0.0134253	1.46597	0.00103068	Core histone H2A/H2B/H3/H4 domain containing protein, putative, expressed
Oryza_sativa_GLEAN_10011228	Os05g39230		Infection by M. oryzae specific DEG Repress	658.029	363.513	801.376	278.599	-0.856145	0.168565	-1.52429	0.000475968	0.284327	0.996733	-0.383815	0.608816	-1.23996	0.0022517	low photochemical bleaching 1 protein, putative, expressed						YES
Oryza_sativa_GLEAN_10011238	Os05g39370		Nitrogen specific DEG Induce	1.87343	0.826066	6.20067	5.87346	-1.18135	1	-0.078213	1	1.72674	0.913666	2.82988	0.0320978	1.64853	0.485964	expressed protein
Oryza_sativa_GLEAN_10011246			Infection by M. oryzae specific DEG Induce	6.04653	25.6025	8.76604	81.9969	2.08211	0.443301	3.22557	0.0400062	0.535817	1	1.67928	0.212876	3.76139	0.00132864
Oryza_sativa_GLEAN_10011254	Os05g39610		Infection by M. oryzae specific DEG Induce	548.047	904.95	661.575	1414.36	0.723539	0.240089	1.09617	0.0139518	0.271607	0.996733	0.644237	0.125238	1.36778	5.83928e-05	exo70 exocyst complex subunit domain containing protein, expressed		YES
Oryza_sativa_GLEAN_10011260			Enhanced	1.76566	8.86274	0.900347	38.7316	2.32755	0.363957	5.42688	6.55993e-05	-0.971652	1	2.12768	0.00165929	4.45523	3.47986e-06
Oryza_sativa_GLEAN_10011261	Os05g39720	WRKY70	Enhanced	28.5034	291.696	98.6341	825.939	3.35526	2.35627e-07	3.06588	2.49169e-05	1.79095	0.0944109	1.50157	0.0187851	4.85683	1.07087e-15	WRKY70, expressed	WRKY	YES
Oryza_sativa_GLEAN_10011267	Os05g39800		Repressed	1059.82	1831.48	1240.81	662.87	0.789183	0.126944	-0.904488	0.0469018	0.227461	1	-1.46621	3.54708e-06	-0.677026	0.116508	NFD4, putative, expressed
Oryza_sativa_GLEAN_10011272	Os05g39860		Infection by M. oryzae specific DEG Induce	1.23164	54.4759	7.03318	187.686	5.46697	1.75113e-05	4.738	4.48969e-05	2.5136	0.786429	1.78463	0.0593272	7.2516	3.10729e-11	expressed protein
Oryza_sativa_GLEAN_10011285			Infection by M. oryzae specific DEG Induce	4509.43	6166.4	2974.21	6398.88	0.451483	0.873546	1.10531	0.0300861	-0.600437	0.783162	0.0533926	1	0.504875	0.401575
Oryza_sativa_GLEAN_10011295	Os05g40070	WRKY84	Infection by M. oryzae specific DEG Induce	8.98022	43.3375	9.73422	86.6453	2.27079	0.0987993	3.15398	0.00768817	0.116315	1	0.999505	0.4351	3.2703	0.000360008	WRKY84, expressed	WRKY
Oryza_sativa_GLEAN_10011350	Os05g40700		Enhanced	34.6645	105.18	62.7714	278.169	1.60133	0.00939135	2.14778	9.62644e-05	0.856647	0.756424	1.4031	0.00157174	3.00443	3.48898e-11	transmembrane protein 56, putative, expressed		YES
Oryza_sativa_GLEAN_10011356	Os05g40770		Nitrogen specific DEG Induce	192.432	255.413	369.225	514.09	0.408483	1	0.477522	0.600311	0.940152	0.393519	1.00919	0.0404116	1.41767	0.00256147	leucine-rich repeat family protein, putative, expressed
Oryza_sativa_GLEAN_10011357	Os05g40780		Infection by M. oryzae specific DEG Induce	871.15	1276.22	594.003	1715.75	0.55088	0.549848	1.5303	9.55874e-05	-0.552449	0.742622	0.426966	0.444794	0.977846	0.00747463	keratinocytes-associated protein 2, putative, expressed		YES
Oryza_sativa_GLEAN_10011399	Os05g41270		Nitrogen specific DEG Repress	3.58326	7.35545	0.866428	1.14157	1.03754	1	0.397873	1	-2.04812	0.996733	-2.68779	0.0265304	-1.65025	0.551343	CAMK_CAMK_like.4 - CAMK includes calcium/calmodulin depedent protein kinases, expressed
Oryza_sativa_GLEAN_10011402	Os05g41370		Infection by M. oryzae specific DEG Induce	2.34773	36.6357	3.49963	91.8494	3.96391	0.0194665	4.714	0.00431485	0.575938	1	1.32602	0.430405	5.28993	4.14288e-05	TKL_IRAK_DUF26-la.1 - DUF26 kinases have homology to DUF26 containing loci, expressed
Oryza_sativa_GLEAN_10011462	Os05g42190		Nitrogen specific DEG Repress	814.972	630.208	266.422	326.05	-0.370921	1	0.291377	0.79656	-1.61304	0.00964419	-0.950737	0.0626149	-1.32166	0.00674749	NADPH-dependent FMN reductase domain containing protein, expressed
Oryza_sativa_GLEAN_10011496	Os05g43040		Nitrogen specific DEG Repress	484.078	510.83	382.234	273.164	0.0776021	1	-0.484688	0.458505	-0.340785	0.981612	-0.903075	0.0236004	-0.825473	0.072775	tetratricopeptide repeat domain containing protein, expressed		YES
Oryza_sativa_GLEAN_10011504	Os05g43170		Enhanced	1506.94	3395.02	1668.03	5892.09	1.1718	0.00169126	1.82064	8.90842e-07	0.146521	1	0.795359	0.0279306	1.96716	1.08326e-10	calreticulin precursor protein, putative, expressed		YES
Oryza_sativa_GLEAN_10011552	Os05g43790		Nitrogen specific DEG Induce	170.171	165.332	159.078	334.67	-0.0416205	1	1.07301	0.0697763	-0.0972567	1	1.01737	0.0208513	0.975754	0.047325	DUF803 domain containing, putative, expressed
Oryza_sativa_GLEAN_10011583	Os05g44080		Nitrogen specific DEG Induce	272.324	296.455	373.81	562.022	0.122488	1	0.588321	0.366287	0.456983	0.896563	0.922816	0.0238571	1.0453	0.0135896	transmembrane protein, putative, expressed
Oryza_sativa_GLEAN_10011599	Os05g44270		Infection by M. oryzae specific DEG Induce	241.093	561.458	332.869	1274.7	1.21959	0.282956	1.93713	0.017768	0.465365	0.996733	1.1829	0.109335	2.40249	7.45417e-05	VQ domain containing protein, putative, expressed
Oryza_sativa_GLEAN_10011614	Os05g44420		Infection by M. oryzae specific DEG Induce	349.198	983.959	635.709	1107.7	1.49455	0.00331138	0.801123	0.260364	0.864323	0.487081	0.170892	0.957716	1.66545	0.000155425	expressed protein
Oryza_sativa_GLEAN_10011622	Os05g44560		Infection by M. oryzae specific DEG Repress	26.4352	25.4164	77.365	14.8242	-0.0567014	1	-2.38373	0.00174646	1.54922	0.255424	-0.777808	0.479916	-0.83451	0.474959	kinesin motor domain containing protein, expressed
Oryza_sativa_GLEAN_10011632	Os05g44770		Enhanced	257.863	1035.6	573.986	3337.72	2.00579	0.00516092	2.53978	0.000727599	1.15441	0.506866	1.6884	0.00786498	3.69419	2.14717e-10	receptor-like protein kinase 5 precursor, putative, expressed		YES						1.28
Oryza_sativa_GLEAN_10011657	Os05g45070		Infection by M. oryzae specific DEG Induce	57.8369	206.785	54.3785	439.624	1.83807	0.0893754	3.01516	0.00143555	-0.0889549	1	1.08814	0.304963	2.92621	8.10439e-05	harpin-induced protein 1 domain containing protein, expressed		YES				YES
Oryza_sativa_GLEAN_10011659	Os05g45090		Enhanced	60.5255	171.107	74.4265	397.169	1.49928	0.00680456	2.41586	2.74586e-06	0.298274	1	1.21486	0.00562596	2.71414	1.19514e-10	anthocyanidin 5,3-O-glucosyltransferase, putative, expressed
Oryza_sativa_GLEAN_10011660			Enhanced	15.1384	57.1748	19.3667	587.601	1.91716	0.267332	4.92319	1.95981e-05	0.355363	1	3.36139	0.000138425	5.27855	6.13598e-09
Oryza_sativa_GLEAN_10011673	Os05g45270		Infection by M. oryzae specific DEG Induce	493.502	694.745	326.767	751.867	0.493428	0.737951	1.20221	0.00865271	-0.594793	0.752129	0.113994	0.965796	0.607422	0.210852	ribosomal L9, putative, expressed
Oryza_sativa_GLEAN_10011685	Os05g45410	OsSpl7	Enhanced	42.2946	309.878	101.659	1121.12	2.87315	6.11869e-05	3.46313	1.19323e-05	1.26519	0.550085	1.85517	0.00549477	4.72833	2.09671e-13	HSF-type DNA-binding domain containing protein, expressed	HSF	YES			YES	YES
Oryza_sativa_GLEAN_10011692	Os05g45490		Infection by M. oryzae specific DEG Induce	864.069	1046.11	729.474	1712.22	0.275811	1	1.23094	0.00311517	-0.244289	1	0.710842	0.0668655	0.986652	0.00661028	hydrolase, acting on carbon-nitrogen, putative, expressed		YES					carbon-nitrogen hydrolase
Oryza_sativa_GLEAN_10011707	Os05g45710		Nitrogen specific DEG Repress	1161.28	1309.15	1314.55	746.389	0.172907	1	-0.816575	0.0792448	0.178852	1	-0.81063	0.0294762	-0.637723	0.168127	serine acetyltransferase protein, putative, expressed
Oryza_sativa_GLEAN_10011719	Os05g45840		Nitrogen specific DEG Induce	165.046	150.593	182.761	325.562	-0.132217	1	0.832973	0.204965	0.147089	1	1.11228	0.0095395	0.980062	0.0469071	GTPase-activating protein, putative, expressed		YES
Oryza_sativa_GLEAN_10011728	Os05g45920		Infection by M. oryzae specific DEG Repress	1699.49	1418.12	1835.89	950.279	-0.261125	1	-0.950056	0.0264272	0.111374	1	-0.577556	0.176797	-0.838682	0.0320368	S1 RNA binding domain containing protein, expressed		YES
Oryza_sativa_GLEAN_10011736	Os05g46020	WRKY7	Enhanced	113.134	675.428	249.1	2919.12	2.57777	0.00285658	3.55074	0.000128777	1.13869	0.753614	2.11166	0.0068709	4.68943	1.63388e-10	WRKY7, expressed	WRKY	YES
Oryza_sativa_GLEAN_10011757	Os05g46240		Infection by M. oryzae specific DEG Induce	882.897	1294.25	770.326	1557.05	0.551804	0.544101	1.01527	0.0220174	-0.196776	1	0.266693	0.762558	0.818497	0.0362688	green ripe-like, putative, expressed		YES
Oryza_sativa_GLEAN_10011759	Os05g46260		Enhanced	431.089	667.556	615.334	1474.99	0.630901	0.469742	1.26126	0.00432505	0.513383	0.830974	1.14374	0.00101755	1.77464	1.47483e-07	exostosin, putative, expressed		YES
Oryza_sativa_GLEAN_10011767	Os05g46350		Infection by M. oryzae specific DEG Induce	1.17581	13.2166	0.866428	11.0768	3.49063	0.0421815	3.67632	0.0888611	-0.440501	1	-0.254811	0.963389	3.23582	0.0339703	IQ calmodulin-binding motif domain containing protein, expressed
Oryza_sativa_GLEAN_10011774	Os05g46430		Infection by M. oryzae specific DEG Induce	2937.55	3293.89	1977.97	3750.93	0.165181	1	0.923229	0.0373973	-0.570591	0.693396	0.187457	0.873953	0.352638	0.555226	60S ribosomal protein L28-1, putative, expressed		YES
Oryza_sativa_GLEAN_10011781	Os05g46510		Infection by M. oryzae specific DEG Induce	17.3939	33.3828	7.96745	36.1754	0.940523	0.756141	2.18282	0.0333322	-1.12639	0.896563	0.115902	0.9939	1.05642	0.281067	polygalacturonase, putative, expressed		YES
Oryza_sativa_GLEAN_10011782	Os05g46520		Nitrogen specific DEG Induce	226.315	199.541	309.778	373.344	-0.181646	1	0.269273	0.795199	0.452899	0.913896	0.903818	0.0472109	0.722172	0.177601	polygalacturonase, putative, expressed						YES
Oryza_sativa_GLEAN_10011790	Os05g46610		Nitrogen specific DEG Repress	316.803	375.997	80.4052	125.377	0.247135	1	0.640909	0.406227	-1.97822	0.000210662	-1.58445	4.88662e-05	-1.33732	0.00242452	myb-like DNA-binding domain containing protein, putative, expressed	MYB
Oryza_sativa_GLEAN_10011807	Os05g46790		Enhanced	2.35162	173.614	4.36606	1529.02	6.20609	4.23067e-09	8.45206	1.90549e-12	0.892679	1	3.13865	9.7888e-05	9.34474	2.31795e-20	expressed protein
Oryza_sativa_GLEAN_10011808	Os05g46800		Enhanced	0	1.04108	0	10.5308	13.3458	1	16.6843	0.0373077		1	3.33847	0.00155945	16.6843	0.00383692	expressed protein
Oryza_sativa_GLEAN_10011810			Infection by M. oryzae specific DEG Induce	3.05313	54.0781	3.53355	168.444	4.14669	0.000933224	5.57501	2.81953e-05	0.210831	1	1.63915	0.136139	5.78584	3.29962e-08
Oryza_sativa_GLEAN_10011821	Os05g47580		Nitrogen specific DEG Induce	0.64179	1.04672	0	8.39654	0.705708	1	16.3575	0.0766658	-12.6479	1	3.00391	0.00786498	3.70962	0.0490364	expressed protein
Oryza_sativa_GLEAN_10011824	Os05g47630		Infection by M. oryzae specific DEG Induce	193.845	265.021	149.038	372.616	0.451201	0.927004	1.32201	0.0129341	-0.379223	0.981716	0.491584	0.460932	0.942785	0.0473962	peptidyl-tRNA hydrolase, mitochondrial precursor protein, putative, expressed
Oryza_sativa_GLEAN_10011826	Os05g47650		Infection by M. oryzae specific DEG Induce	531.995	1117.76	621.612	994.836	1.07112	0.0121718	0.678444	0.203895	0.224603	1	-0.168074	0.916585	0.903047	0.0211309	B3 DNA binding domain containing protein, expressed	AP2-EREBP
Oryza_sativa_GLEAN_10011833	Os05g47730	LTPL153	Nitrogen specific DEG Repress	19.4921	49.0563	8.90171	6.56009	1.33155	0.393577	-0.440367	0.917335	-1.13073	0.898449	-2.90265	3.66791e-05	-1.5711	0.14528	LTPL153 - Protease inhibitor/seed storage/LTP family protein precursor, expressed			PR14
Oryza_sativa_GLEAN_10011834			Enhanced	169.284	199.685	167.437	450.575	0.238279	1	1.42815	0.00531711	-0.0158337	1	1.17404	0.00369166	1.41232	0.000728025
Oryza_sativa_GLEAN_10011835	Os05g47770		Enhanced	25.3347	190.368	50.0309	1044.75	2.90961	0.00251749	4.38419	1.50647e-05	0.981702	0.898449	2.45629	0.00270419	5.36589	4.65962e-11	serine/threonine-protein kinase At1g18390 precursor, putative, expressed		YES
Oryza_sativa_GLEAN_10011855	Os05g48010	OsMYB55	Infection by M. oryzae specific DEG Induce	44.0054	119.994	41.8754	297.18	1.44721	0.151176	2.82716	0.000263475	-0.0715789	1	1.30838	0.0633321	2.75559	7.69131e-06	MYB family transcription factor, putative, expressed	MYB
Oryza_sativa_GLEAN_10011870	Os05g48200	NADH-GOGAT2	Nitrogen specific DEG Induce	33.6498	26.7614	95.8652	63.2924	-0.330445	1	-0.598975	0.533449	1.51041	0.111445	1.24188	0.0398224	0.911434	0.264024	glutamate synthase, chloroplast precursor, putative, expressed		YES					glutamate synthase
Oryza_sativa_GLEAN_10011871	Os05g48210		Enhanced	68.3231	178.951	58.0477	356.501	1.38912	0.0127288	2.6186	2.27465e-07	-0.235134	1	0.994344	0.032062	2.38346	1.13169e-08	expressed protein		YES
Oryza_sativa_GLEAN_10011874	Os05g48260		Enhanced	91.6295	184.271	109.37	415.327	1.00795	0.132608	1.92502	0.00011413	0.255339	1	1.17242	0.00519507	2.18036	5.70516e-08	wax synthase, putative, expressed
Oryza_sativa_GLEAN_10011875	Os05g48270		Nitrogen specific DEG Repress	1088.21	775.885	197.759	272.89	-0.488048	0.733982	0.464581	0.485066	-2.46015	1.95846e-09	-1.50752	1.03846e-05	-1.99557	1.11436e-08	auxin-responsive protein, putative, expressed
Oryza_sativa_GLEAN_10011879	Os05g48220		Infection by M. oryzae specific DEG Induce	2517.53	3191.77	1655.87	4157.69	0.342349	0.9705	1.32819	0.000828279	-0.604418	0.626638	0.381424	0.52351	0.723773	0.0721823	60S ribosomal protein L35a-3, putative, expressed
Oryza_sativa_GLEAN_10011880	Os05g48320		Infection by M. oryzae specific DEG Induce	1878.93	2439.71	1146.15	3003.55	0.376794	0.909655	1.38987	0.00035441	-0.713114	0.394267	0.299963	0.692973	0.676757	0.101634	60S ribosomal protein L37a, putative, expressed		YES
Oryza_sativa_GLEAN_10011901			Infection by M. oryzae specific DEG Induce	119.542	125.626	75.0525	192.284	0.0716183	1	1.35727	0.0499029	-0.671546	0.880913	0.614105	0.465498	0.685724	0.378297
Oryza_sativa_GLEAN_10011908	Os05g48680		Infection by M. oryzae specific DEG Induce	23.3418	59.5987	22.0677	113.713	1.35236	0.145022	2.36539	0.000618364	-0.0809809	1	0.932047	0.134406	2.28441	4.19147e-05	expressed protein		YES
Oryza_sativa_GLEAN_10011926	Os05g48890		Conserved	94.4238	112.742	11.6028	54.3665	0.255808	1	2.22825	0.00461622	-3.02468	6.56381e-05	-1.05224	0.0683947	-0.796432	0.298531	fasciclin domain containing protein, expressed
Oryza_sativa_GLEAN_10011927	Os05g48900		Nitrogen specific DEG Repress	11750.5	9435.71	2954.73	4034.92	-0.31652	1	0.449512	0.662946	-1.99163	0.00229701	-1.22559	0.0227085	-1.54211	0.00461465	fasciclin domain containing protein, expressed
Oryza_sativa_GLEAN_10011958	Os05g49210	WRKY43	Infection by M. oryzae specific DEG Induce	16.9963	57.6387	32.5327	96.1672	1.76182	0.0230668	1.56365	0.0435795	0.936671	0.83977	0.738507	0.326456	2.50033	1.35856e-05	WRKY43, expressed	WRKY	YES
Oryza_sativa_GLEAN_10011961	Os05g49240		Infection by M. oryzae specific DEG Repress	2299.26	790.773	961.258	626.712	-1.53983	0.00926056	-0.617121	0.443327	-1.25817	0.177418	-0.33546	0.800968	-1.87529	0.000126198	homeodomain-related, putative, expressed
Oryza_sativa_GLEAN_10011971	Os05g49350		Nitrogen specific DEG Repress	955.413	943.199	464.027	435.089	-0.0185616	1	-0.0928968	0.993306	-1.04192	0.386891	-1.11625	0.0327942	-1.13481	0.0440015	DUF1645 domain containing protein, putative, expressed		YES
Oryza_sativa_GLEAN_10011973	Os05g49380	OsDegp9	Infection by M. oryzae specific DEG Repress	2299.92	1916.57	2557.31	1380.75	-0.263056	1	-0.889174	0.0393451	0.153043	1	-0.473075	0.347656	-0.736131	0.0706699	OsDegp9 - Putative Deg protease homologue, expressed
Oryza_sativa_GLEAN_10011995	Os05g49620	WRKY19	Enhanced	14.4733	161.339	10.6006	1131.82	3.47863	0.00047566	6.73835	3.78216e-09	-0.44924	1	2.81048	0.000892451	6.28911	1.11928e-12	WRKY19, expressed	WRKY	YES
Oryza_sativa_GLEAN_10011996	Os05g49630		Nitrogen specific DEG Induce	22.8389	26.0614	48.2302	98.3761	0.190417	1	1.02837	0.307976	1.07844	0.717774	1.9164	0.000822455	2.10681	0.0010585	expressed protein		YES
Oryza_sativa_GLEAN_10012006	Os05g49750		Enhanced	304.935	421.248	298.517	829.892	0.466166	0.848481	1.47511	0.000902435	-0.0306891	1	0.978254	0.0100991	1.44442	7.88422e-05	expressed protein
Oryza_sativa_GLEAN_10012011	Os05g49800		Infection by M. oryzae specific DEG Repress	6638.72	4000.58	6759.89	3383.36	-0.730695	0.340243	-0.998543	0.0397532	0.0260942	1	-0.241754	0.83626	-0.972449	0.0247806	ketol-acid reductoisomerase, chloroplast precursor, putative, expressed		YES
Oryza_sativa_GLEAN_10012021	Os05g49900		Enhanced	57.1903	161.964	64.8958	558.233	1.50183	0.322218	3.10467	0.00145922	0.182356	1	1.78519	0.032217	3.28702	1.42273e-05	3-ketoacyl-CoA synthase, putative, expressed		YES
Oryza_sativa_GLEAN_10012033	Os05g50090		Enhanced	190.071	733.221	391.799	1882.48	1.94771	4.44057e-05	2.26445	1.32773e-05	1.04357	0.27893	1.36032	0.00266712	3.30803	3.13063e-15	oxidoreductase, 2OG-FeII oxygenase domain containing protein, putative, expressed
Oryza_sativa_GLEAN_10012034	Os05g50100		Enhanced	71.4291	782.64	82.3755	3356.75	3.45376	8.34559e-08	5.34871	3.88473e-12	0.205704	1	2.10065	0.000741693	5.55441	6.09196e-19	expressed protein		YES
Oryza_sativa_GLEAN_10012042	Os05g50180	OsCML14	Infection by M. oryzae specific DEG Induce	2.35162	3.50345	0	12.5246	0.575122	1	16.9344	0.0282287	-14.5214	0.980211	1.83791	0.109818	2.41303	0.126293	OsCML14 - Calmodulin-related calcium sensor protein, expressed								0.736
Oryza_sativa_GLEAN_10012077			Nitrogen specific DEG Repress	342.825	510.156	277.621	136.975	0.573465	0.648117	-1.0192	0.053831	-0.304356	1	-1.89702	8.90763e-08	-1.32356	0.00148349
Oryza_sativa_GLEAN_10012082			Enhanced	2.9973	41.7793	14.865	139.027	3.80106	0.000108582	3.22538	0.000184771	2.31018	0.373259	1.7345	0.00932277	5.53556	3.63754e-12
Oryza_sativa_GLEAN_10012083	Os05g50580	OsSCP30	Infection by M. oryzae specific DEG Induce	9.57785	113.943	44.6627	364.824	3.57247	0.00152785	3.03006	0.0143444	2.2213	0.318629	1.67889	0.125689	5.25136	4.61818e-08	OsSCP30 - Putative Serine Carboxypeptidase homologue, expressed
Oryza_sativa_GLEAN_10012085	Os05g50610	WRKY8	Infection by M. oryzae specific DEG Induce	68.4167	358.037	133.476	638.625	2.38769	6.35213e-06	2.25838	0.000150875	0.964164	0.586361	0.834858	0.186267	3.22255	1.49291e-11	WRKY8, expressed	WRKY	YES
Oryza_sativa_GLEAN_10012102	Os05g50770		Enhanced	19.0372	25.2811	23.8684	90.2112	0.409239	1	1.9182	0.0131304	0.326281	1	1.83525	0.000627001	2.24449	0.000156558	C4-dicarboxylate transporter/malic acid transport protein, expressed		YES
Oryza_sativa_GLEAN_10012105	Os05g50800		Nitrogen specific DEG Repress	408.766	203.333	130.723	84.1306	-1.00743	0.103651	-0.635809	0.401133	-1.64477	0.00371146	-1.27314	0.00288393	-2.28057	2.21996e-08	expressed protein
Oryza_sativa_GLEAN_10012106	Os05g50810		Nitrogen specific DEG Induce	680.98	755.57	748.946	1383.38	0.149952	1	0.885261	0.0669909	0.137249	1	0.872557	0.0164412	1.02251	0.00522622	CAMK_CAMK_like.5 - CAMK includes calcium/calmodulin depedent protein kinases, expressed		YES
Oryza_sativa_GLEAN_10012116	Os05g50930		Nitrogen specific DEG Repress	3379.93	5601.5	3493.22	2430.84	0.728819	0.17219	-0.523101	0.316499	0.0475643	1	-1.20436	0.000178814	-0.475536	0.345359	RNA polymerase sigma factor, putative, expressed	Orphans					YES
Oryza_sativa_GLEAN_10012117	Os05g50940		Nitrogen specific DEG Repress	2.45939	6.36357	0.900347	1.00097	1.37154	0.960352	0.152852	1	-1.44975	1	-2.66843	0.0351589	-1.29689	0.792552	expressed protein
Oryza_sativa_GLEAN_10012119	Os05g50950		Infection by M. oryzae specific DEG Repress	235.641	166.002	265.291	119.958	-0.505385	0.85475	-1.14504	0.0401779	0.170985	1	-0.468671	0.557191	-0.974056	0.0554235	pentatricopeptide repeat protein PPR986-12, putative, expressed
Oryza_sativa_GLEAN_10012136	Os05g51150		Infection by M. oryzae specific DEG Repress	3308.97	2510.86	4399.18	2095.7	-0.3982	0.846522	-1.0698	0.00798599	0.410852	0.888477	-0.260746	0.753089	-0.658947	0.109521	RNA polymerase sigma factor, putative, expressed	Sigma70-like	YES
Oryza_sativa_GLEAN_10012145	Os05g51240		Suppressed	233.761	494.884	213.185	162.876	1.08206	0.0348004	-0.38833	0.631818	-0.132929	1	-1.60332	1.62222e-05	-0.521259	0.458691	hydrolase, alpha/beta fold family domain containing protein, expressed
Oryza_sativa_GLEAN_10012157	Os05g51420		Nitrogen specific DEG Induce	189.783	218.311	279.964	456.283	0.202034	1	0.704685	0.267154	0.560892	0.856847	1.06354	0.0093955	1.26558	0.00255298	hypersensitive-induced response protein, putative, expressed		YES
Oryza_sativa_GLEAN_10012176	Os05g51630	OsHYP1	Repressed	2234.21	2029.28	2041.52	1069.91	-0.138797	1	-0.932157	0.0301663	-0.130124	1	-0.923485	0.00784935	-1.06228	0.00244948	early-responsive to dehydration protein-related, putative, expressed		YES
Oryza_sativa_GLEAN_10012242	Os11g01480		Enhanced	79.8627	241.547	133.273	813.853	1.59671	0.00167866	2.61039	9.13156e-08	0.738789	0.738591	1.75247	1.07648e-05	3.34917	1.47144e-16	MYB family transcription factor, putative, expressed	G2-like
Oryza_sativa_GLEAN_10012251			Nitrogen specific DEG Repress	4.28088	4.90437	1.73286	0.388805	0.196162	1	-2.15603	0.705303	-1.30475	1	-3.65695	0.0159563	-3.46079	0.0913621
Oryza_sativa_GLEAN_10012263	Os11g01740		Conserved	875.89	408.126	387.553	272.477	-1.10174	0.0200572	-0.508258	0.4293	-1.17636	0.0353696	-0.582879	0.260149	-1.68462	4.33248e-06	serine/threonine-protein kinase, putative, expressed
Oryza_sativa_GLEAN_10012271	Os11g01850		Infection by M. oryzae specific DEG Induce	9.21132	15.7654	3.49963	58.6519	0.775285	1	4.0669	0.00301509	-1.39621	0.976273	1.89541	0.0541526	2.6707	0.00861973	SAG20, putative, expressed		YES
Oryza_sativa_GLEAN_10012309	Os12g02385		Infection by M. oryzae specific DEG Induce	786.976	617.031	392.865	781.175	-0.350977	0.984643	0.991611	0.0370276	-1.00228	0.110375	0.340303	0.63327	-0.0106741	1	outer membrane protein, OMP85 family, putative, expressed
Oryza_sativa_GLEAN_10012354			Infection by M. oryzae specific DEG Repress	5763.84	5492.76	7136.31	3534.12	-0.0694994	1	-1.01383	0.0167661	0.308149	0.96255	-0.636179	0.119548	-0.705678	0.0939104
Oryza_sativa_GLEAN_10012368	Os11g03540		Enhanced	7.85246	12.4103	2.6332	55.9963	0.660315	1	4.41044	1.91541e-05	-1.57633	0.913666	2.1738	0.000324	2.83411	9.29848e-05	AP2 domain containing protein, expressed	AP2-EREBP					YES
Oryza_sativa_GLEAN_10012394			Infection by M. oryzae specific DEG Induce	221.276	474.678	378.571	1140.62	1.1011	0.351108	1.59119	0.0460943	0.774717	0.855721	1.2648	0.0507609	2.3659	2.85633e-05
Oryza_sativa_GLEAN_10012395			Enhanced	28.5956	42.1216	32.0055	164.158	0.558767	0.985681	2.3587	0.000184213	0.162525	1	1.96246	2.70793e-05	2.52122	7.20096e-07
Oryza_sativa_GLEAN_10012401	Os11g04070		Infection by M. oryzae specific DEG Induce	976.934	1120.82	612.578	1308.54	0.198226	1	1.09499	0.0128367	-0.673368	0.529789	0.223397	0.834611	0.421623	0.461082	60S acidic ribosomal protein P0, putative, expressed
Oryza_sativa_GLEAN_10012429			Nitrogen specific DEG Induce	352.448	411.427	583.942	840.745	0.223224	1	0.525843	0.45476	0.728415	0.544353	1.03103	0.0102978	1.25426	0.0019278
Oryza_sativa_GLEAN_10012441	Os11g04560		Enhanced	31.354	193.027	30.9355	668.11	2.62208	0.00161694	4.43275	4.55683e-07	-0.0193864	1	1.79128	0.0163686	4.41336	2.60992e-10	calmodulin-like protein 1, putative, expressed		YES
Oryza_sativa_GLEAN_10012453	Os12g04520		Infection by M. oryzae specific DEG Repress	1258.65	830.068	1085.05	556.858	-0.600576	0.472585	-0.962374	0.0303778	-0.21412	1	-0.575919	0.219592	-1.17649	0.0012585	FAD-binding and arabino-lactone oxidase domains containing protein, putative, expressed
Oryza_sativa_GLEAN_10012462			Conserved	6.57666	97.4658	60.9552	205.951	3.88947	0.00012012	1.75648	0.168657	3.21232	0.0103763	1.07934	0.376632	4.96881	2.5887e-08
Oryza_sativa_GLEAN_10012488	Os11g05180		Infection by M. oryzae specific DEG Induce	22.301	21.1712	6.23459	36.0182	-0.0750103	1	2.53036	0.014529	-1.83874	0.457698	0.766627	0.449681	0.691616	0.594616	expressed protein		YES
Oryza_sativa_GLEAN_10012506	Os11g05380		Infection by M. oryzae specific DEG Induce	42.3965	71.8079	41.5362	238.744	0.760198	1	2.52302	0.0464264	-0.0295774	1	1.73325	0.099723	2.49345	0.00849602	cytochrome P450, putative, expressed		YES
Oryza_sativa_GLEAN_10012509	Os11g05400		Nitrogen specific DEG Repress	2096.86	2107.2	1716.08	1228.74	0.00709083	1	-0.481941	0.3734	-0.289116	0.988991	-0.778147	0.0306826	-0.771057	0.052289	Ser/Thr protein phosphatase family protein, putative, expressed		YES
Oryza_sativa_GLEAN_10012521	Os11g05530		Infection by M. oryzae specific DEG Induce	372.444	586.412	299.636	771.738	0.65489	0.707276	1.3649	0.0304202	-0.31381	1	0.396198	0.724077	1.05109	0.0552204	expressed protein
Oryza_sativa_GLEAN_10012525	Os11g05562		Infection by M. oryzae specific DEG Induce	3152.29	3923.1	2250.15	4275.69	0.315593	0.985926	0.926135	0.0369564	-0.48638	0.832958	0.124161	0.951228	0.439754	0.388884	40S ribosomal protein S25, putative, expressed
Oryza_sativa_GLEAN_10012533	Os11g05660	OsFBX396	Infection by M. oryzae specific DEG Induce	107.774	128.191	48.2456	128.926	0.250282	1	1.41808	0.0422848	-1.15954	0.401373	0.00825077	1	0.258533	0.852659	OsFBX396 - F-box domain containing protein, expressed		YES
Oryza_sativa_GLEAN_10012541	Os11g05800		Infection by M. oryzae specific DEG Induce	26.8494	75.9894	30.2726	140.83	1.50091	0.0403573	2.21787	0.000568111	0.173123	1	0.890087	0.135439	2.39099	3.60742e-06	HVA22, putative, expressed								0.744
Oryza_sativa_GLEAN_10012575	Os11g06210		Enhanced	32.7804	27.0724	24.667	98.3926	-0.276007	1	1.99597	0.00699993	-0.41025	1	1.86172	0.000328783	1.58572	0.009098	expressed protein
Oryza_sativa_GLEAN_10012576	Os11g06230		Enhanced	143.996	123.654	126.714	320.251	-0.219726	1	1.33762	0.0171054	-0.184449	1	1.3729	0.000898215	1.15317	0.0155784	expressed protein
Oryza_sativa_GLEAN_10012582	Os11g06340		Infection by M. oryzae specific DEG Induce	900.113	1144.4	613.031	1810.1	0.346415	0.969543	1.56204	6.55993e-05	-0.554146	0.742993	0.661475	0.104549	1.00789	0.00509334	ubiquinol-cytochrome C reductase hinge protein, putative, expressed		YES
Oryza_sativa_GLEAN_10012602	Os11g06690		Infection by M. oryzae specific DEG Repress	493.917	316.198	590.312	264.95	-0.643438	0.503496	-1.15576	0.0145395	0.25721	1	-0.255112	0.827224	-0.898551	0.0472956	serine esterase family protein, putative, expressed
Oryza_sativa_GLEAN_10012615	Os11g06780		Infection by M. oryzae specific DEG Induce	50.9476	147.881	81.6632	279.965	1.53735	0.0252193	1.77749	0.00658292	0.680671	0.896563	0.920813	0.127004	2.45816	9.91785e-07	serine/threonine-protein kinase BRI1-like 1 precursor, putative, expressed		YES
Oryza_sativa_GLEAN_10012653	Os11g07440		Enhanced	217.734	389.955	266.7	1513.19	0.840745	0.960352	2.50431	0.0197583	0.292652	1	1.95621	0.0241712	2.79696	0.000555207	plant neutral invertase domain containing protein, expressed
Oryza_sativa_GLEAN_10012665	Os11g07600	ABCG25	Nitrogen specific DEG Repress	626.97	568.213	566.783	303.302	-0.141963	1	-0.902043	0.0686025	-0.145599	1	-0.905679	0.0220108	-1.04764	0.0100113	ABC-2 type transporter domain containing protein, expressed
Oryza_sativa_GLEAN_10012681	Os11g07830		Nitrogen specific DEG Repress	436.694	321.049	119.222	156.027	-0.443826	1	0.388147	0.800712	-1.87297	0.0385072	-1.041	0.168653	-1.48483	0.0244366	dirigent, putative, expressed
Oryza_sativa_GLEAN_10012683			Nitrogen specific DEG Induce	71.1048	88.7228	85.7055	199.747	0.319358	1	1.22071	0.0652024	0.269441	1	1.17079	0.0150488	1.49015	0.00276898
Oryza_sativa_GLEAN_10012692	Os11g07930		Enhanced	358.753	1482.12	503.944	3120.41	2.0466	4.44106e-10	2.6304	9.08169e-13	0.490271	0.816186	1.07408	0.0010417	3.12067	3.38022e-24	oxidoreductase, short chain dehydrogenase/reductase family domain containing family, expressed		YES
Oryza_sativa_GLEAN_10012694			Infection by M. oryzae specific DEG Induce	1980.62	4296.55	2558.72	6255.04	1.11723	0.00381292	1.28959	0.0011982	0.369476	0.913666	0.541841	0.232171	1.65907	1.12259e-07
Oryza_sativa_GLEAN_10012705	Os11g08100		Enhanced	54.6435	160.872	74.8335	1208	1.55779	0.755071	4.01279	0.014416	0.453635	1	2.90863	0.0257418	4.46642	0.000233239	eukaryotic aspartyl protease domain containing protein, expressed		YES
Oryza_sativa_GLEAN_10012711	Os11g08210	OsNAC5	Infection by M. oryzae specific DEG Induce	713.121	1518.4	1279.61	1805.08	1.09033	0.00614558	0.496361	0.398308	0.843483	0.167954	0.249512	0.789994	1.33984	5.03794e-05	no apical meristem protein, putative, expressed	NAC	YES				YES		1.75
Oryza_sativa_GLEAN_10012746			Nitrogen specific DEG Repress	67.4575	143.449	37.204	16.4786	1.08848	0.793051	-1.17486	0.448461	-0.85852	0.97035	-3.12186	0.000328718	-2.03338	0.0564893
Oryza_sativa_GLEAN_10012754	Os11g09010		Enhanced	1461.55	1982.1	1869.49	3482.36	0.439537	0.780015	0.897416	0.046959	0.355151	0.917188	0.813031	0.0228649	1.25257	0.000133345	lipase, putative, expressed		YES
Oryza_sativa_GLEAN_10012755	Os11g09020	OsAAP11C	Nitrogen specific DEG Repress	1098.14	1272.07	829.163	661.127	0.212106	1	-0.326729	0.630296	-0.405339	0.898449	-0.944174	0.00784935	-0.732068	0.0784971	amino acid transporter, putative, expressed		YES					Transport des aa
Oryza_sativa_GLEAN_10012780			Nitrogen specific DEG Induce	1.76177	1.66403	0.866428	27.0178	-0.0823423	1	4.96269	0.088518	-1.02387	1	4.02116	0.0149335	3.93882	0.0477384
Oryza_sativa_GLEAN_10012838	Os11g10120		Enhanced	4.22116	21.9077	15.0006	80.2096	2.37573	0.0654814	2.41875	0.00938954	1.82931	0.614961	1.87233	0.00471474	4.24807	6.38826e-08	expressed protein
Oryza_sativa_GLEAN_10012839	Os11g10130		Infection by M. oryzae specific DEG Induce	19.3518	22.3367	13.4034	54.1185	0.206946	1	2.01352	0.02506	-0.529863	1	1.27671	0.0513062	1.48365	0.0487288	MYB family transcription factor, putative, expressed	MYB
Oryza_sativa_GLEAN_10012848	Os11g10280		Infection by M. oryzae specific DEG Induce	166.639	582.774	174.383	1205.6	1.80621	0.0537409	2.78942	0.00111338	0.0655413	1	1.04875	0.265852	2.85496	2.22511e-05	receptor-like protein kinase, putative, expressed
Oryza_sativa_GLEAN_10012858	Os11g10470		Enhanced	37.6317	823.012	165.722	4041.05	4.45089	1.11225e-08	4.60789	4.49196e-07	2.13875	0.0692473	2.29575	0.00227007	6.74664	2.5349e-18	expressed protein		YES
Oryza_sativa_GLEAN_10012861	Os11g10520		Nitrogen specific DEG Induce	808.249	498.296	1263.28	1406.42	-0.697795	0.543867	0.154847	0.951878	0.644304	0.783162	1.49695	0.000455989	0.799151	0.156121	dehydrogenase, putative, expressed
Oryza_sativa_GLEAN_10012871	Os11g10750	OsSCP48	Nitrogen specific DEG Induce	44.7384	53.0128	47.7708	120.042	0.244826	1	1.32934	0.0753337	0.0946125	1	1.17912	0.0304602	1.42395	0.0140692	OsSCP48 - Putative Serine Carboxypeptidase homologue, expressed		YES
Oryza_sativa_GLEAN_10012893	Os11g11210	OsClp12	Infection by M. oryzae specific DEG Repress	1447.03	969.005	1539.45	702.891	-0.578517	0.499948	-1.13104	0.00592224	0.0893185	1	-0.463203	0.377271	-1.04172	0.00481961	OsClp12 - Putative Clp protease homologue, expressed
Oryza_sativa_GLEAN_10012910	Os11g11390		Infection by M. oryzae specific DEG Induce	1966.02	2261.76	1431.65	2859.65	0.202167	1	0.998163	0.0209679	-0.457601	0.860449	0.338395	0.601426	0.540562	0.243061	ribosomal protein, putative, expressed
Oryza_sativa_GLEAN_10012933	Os11g11780		Infection by M. oryzae specific DEG Induce	4.80712	23.44	7.20277	37.9044	2.28573	0.0502268	2.39574	0.0200724	0.583381	1	0.693392	0.535782	2.97912	0.000293624	cysteine-rich receptor-like protein kinase 21 precursor, putative, expressed
Oryza_sativa_GLEAN_10012944	Os11g11960		Enhanced	193.087	605.188	489.048	1434.38	1.64813	0.000712271	1.55238	0.00450129	1.34073	0.0309756	1.24498	0.00533423	2.89311	1.08318e-12	disease resistance protein RPM1, putative, expressed		YES
Oryza_sativa_GLEAN_10012945	Os11g11970		Enhanced	39.7313	274.447	57.1658	679.351	2.78818	1.81826e-06	3.57093	3.17331e-08	0.524874	0.983578	1.30763	0.0235528	4.09581	1.26572e-14	expressed protein
Oryza_sativa_GLEAN_10012946	Os11g11980		Infection by M. oryzae specific DEG Induce	579.019	984.762	623.206	1510.66	0.766166	0.186474	1.2774	0.00276547	0.106099	1	0.61733	0.167081	1.3835	6.00743e-05	expressed protein
Oryza_sativa_GLEAN_10012958	Os11g12420		Infection by M. oryzae specific DEG Induce	3.5352	23.022	10.6346	41.8174	2.70315	0.0494381	1.97534	0.111332	1.5889	0.875496	0.861091	0.492122	3.56424	0.000208722	serpin domain containing protein, putative, expressed
Oryza_sativa_GLEAN_10012963			Nitrogen specific DEG Repress	1614.58	2316.09	2002.08	1243.31	0.520529	0.579706	-0.687316	0.153068	0.310337	0.960709	-0.897508	0.00932277	-0.376979	0.513967
Oryza_sativa_GLEAN_10012979			Nitrogen specific DEG Repress	2311.91	2693.54	2767.48	1529.84	0.220417	1	-0.855191	0.0510121	0.259483	0.993834	-0.816125	0.0222944	-0.595708	0.179986
Oryza_sativa_GLEAN_10012984			Infection by M. oryzae specific DEG Induce	0.58596	16.7829	1.80069	40.8165	4.84004	0.0243194	4.50253	0.00907472	1.61968	1	1.28216	0.410078	6.12221	5.33232e-05
Oryza_sativa_GLEAN_10012987	Os11g13430		Enhanced	1.22775	4.75046	1.80069	20.2593	1.95205	0.841484	3.49196	0.0219783	0.552536	1	2.09245	0.0113365	4.0445	0.000856782	RGH1A, putative, expressed
Oryza_sativa_GLEAN_10012993			Enhanced	0	12.8058	0.866428	80.4002	16.9664	0.016528	6.53598	0.000119901	13.0809	1	2.6504	0.00799349	19.6168	3.39884e-08
Oryza_sativa_GLEAN_10013019	Os11g13870		Nitrogen specific DEG Repress	158.856	172.596	45.2054	54.8626	0.119679	1	0.279329	0.914389	-1.81315	0.0989403	-1.65351	0.0070997	-1.53383	0.0299842	plant-specific domain TIGR01627 family protein, expressed
Oryza_sativa_GLEAN_10013039	Os11g14070		Infection by M. oryzae specific DEG Induce	2.40356	9.94677	1.76677	17.2894	2.04906	0.446249	3.2907	0.0409162	-0.444053	1	0.797591	0.561928	2.84665	0.0159696	expressed protein
Oryza_sativa_GLEAN_10013052	Os11g14220		Nitrogen specific DEG Repress	15175.3	11200.9	6552.62	9544.17	-0.438111	0.834246	0.542548	0.361764	-1.21158	0.015589	-0.230919	0.85173	-0.66903	0.150633	tubulin/FtsZ domain containing protein, putative, expressed		YES
Oryza_sativa_GLEAN_10013130			Nitrogen specific DEG Induce	34.8892	31.1908	26.7051	74.1874	-0.16166	1	1.47406	0.0839287	-0.385665	1	1.25005	0.0378829	1.08839	0.151947
Oryza_sativa_GLEAN_10013137			Infection by M. oryzae specific DEG Induce	12.8271	10.8719	1.73286	103.852	-0.238588	1	5.90523	0.047627	-2.88797	0.896563	3.25585	0.121077	3.01726	0.170042
Oryza_sativa_GLEAN_10013160	Os11g16550		Infection by M. oryzae specific DEG Repress	6803.37	5444.31	8601.63	3920.95	-0.321499	0.991441	-1.13341	0.00648722	0.33836	0.941553	-0.473548	0.367034	-0.795047	0.0501835	uncharacterized protein ycf53, putative, expressed
Oryza_sativa_GLEAN_10013196			Nitrogen specific DEG Induce	155.041	147.704	329.81	316.736	-0.0699369	1	-0.058357	1	1.08899	0.133996	1.10057	0.01064	1.03063	0.0315954
Oryza_sativa_GLEAN_10013215	Os11g17970		Infection by M. oryzae specific DEG Repress	452.464	438.481	539.594	254.923	-0.0452902	1	-1.08181	0.0267822	0.254071	1	-0.78245	0.0685912	-0.82774	0.0780397	POT family protein, expressed
Oryza_sativa_GLEAN_10013279	Os11g19240		Nitrogen specific DEG Induce	374.942	225.327	567.563	675.024	-0.734648	0.86339	0.250158	0.930891	0.598115	0.926691	1.58292	0.0141104	0.848273	0.332589	transmembrane amino acid transporter protein, putative, expressed							Transport des aa
Oryza_sativa_GLEAN_10013306			Nitrogen specific DEG Induce	1.8176	3.7241	5.33424	17.2398	1.03486	1	1.69239	0.290652	1.55325	0.969911	2.21078	0.00957427	3.24564	0.00777691
Oryza_sativa_GLEAN_10013401			Nitrogen specific DEG Repress	2177.76	2070.52	1964.78	1091.35	-0.0728497	1	-0.848255	0.05672	-0.148478	1	-0.923884	0.0074086	-0.996733	0.00634066
Oryza_sativa_GLEAN_10013413			Infection by M. oryzae specific DEG Induce	6168.86	7315.2	4103.68	8571.61	0.245895	1	1.06265	0.0154688	-0.588084	0.693396	0.228668	0.826351	0.474563	0.350433
Oryza_sativa_GLEAN_10013464	Os11g25780		Nitrogen specific DEG Repress	1796.62	2413.3	1627.58	1263.96	0.425725	0.794542	-0.364782	0.555738	-0.142555	1	-0.933062	0.00627601	-0.507336	0.292388	PB1 domain containing protein, expressed
Oryza_sativa_GLEAN_10013465	Os11g25780		Nitrogen specific DEG Repress	2918.6	4203.29	2820.4	1997.15	0.526241	0.554668	-0.497955	0.354344	-0.049381	1	-1.07358	0.000941	-0.547336	0.234012	PB1 domain containing protein, expressed
Oryza_sativa_GLEAN_10013501	Os11g26780	Rab16B	Nitrogen specific DEG Repress	133.344	237.594	92.008	77.1735	0.83335	0.383072	-0.253652	0.836982	-0.535321	0.914631	-1.62232	0.000130716	-0.788973	0.195502	dehydrin, putative, expressed		YES
Oryza_sativa_GLEAN_10013508	Os11g26850		Infection by M. oryzae specific DEG Induce	13650.8	19486.7	9859.23	24114.7	0.513507	0.748037	1.29036	0.00568814	-0.469435	0.896563	0.307422	0.734235	0.820929	0.0666882	erythronate-4-phosphate dehydrogenase, putative, expressed		YES
Oryza_sativa_GLEAN_10013567	Os11g28530		Enhanced	11.4318	21.6436	18.6699	102.462	0.920886	0.922508	2.45631	0.00644067	0.707654	0.996733	2.24308	0.000508862	3.16397	9.03125e-06	terpene synthase, putative, expressed
Oryza_sativa_GLEAN_10013568			Infection by M. oryzae specific DEG Induce	3.5352	7.07475	0	32.8832	1.00089	1	18.327	0.00811179	-15.1095	0.900267	2.2166	0.133296	3.21748	0.0427532
Oryza_sativa_GLEAN_10013602			Infection by M. oryzae specific DEG Induce	2645.22	3519.97	1977.46	3805.09	0.412177	0.833379	0.944279	0.0325843	-0.419734	0.896563	0.112367	0.959347	0.524545	0.257338
Oryza_sativa_GLEAN_10013606	Os11g29240		Nitrogen specific DEG Induce	101.22	120.313	193.395	418.545	0.249297	1	1.11383	0.296799	0.934055	0.803453	1.79859	0.00765045	2.04788	0.00231712	expressed protein
Oryza_sativa_GLEAN_10013608	Os11g29230		Infection by M. oryzae specific DEG Repress	452.398	360.363	539.023	233.067	-0.328141	1	-1.2096	0.00999635	0.252755	1	-0.628706	0.225415	-0.956848	0.0310819	pentatricopeptide repeat protein PPR986-12, putative, expressed
Oryza_sativa_GLEAN_10013612	Os11g29290		Enhanced	52.2438	146.802	65.5063	894.121	1.49053	0.138378	3.77076	5.6482e-07	0.326374	1	2.6066	1.43806e-05	4.09714	1.5773e-11	cytochrome P450, putative, expressed		YES						0.893
Oryza_sativa_GLEAN_10013620	Os11g29380	MCM2	Nitrogen specific DEG Induce	1.81371	0.405118	5.23249	9.24857	-2.16253	1	0.821733	0.807138	1.52855	0.975161	4.51281	0.000245567	2.35029	0.157894	MCM2 - Putative minichromosome maintenance MCM complex subunit 2, expressed
Oryza_sativa_GLEAN_10013632	Os11g29720		Infection by M. oryzae specific DEG Repress	414.775	100.832	318.738	74.7914	-2.04037	0.00648179	-2.09143	0.00480835	-0.379959	1	-0.431015	0.815115	-2.47138	9.78379e-05	cytochrome P450, putative, expressed
Oryza_sativa_GLEAN_10013643	Os11g29870	WRKY72	Enhanced	102.905	661.764	170.748	3473.62	2.685	0.000957733	4.3465	9.2569e-07	0.73055	0.936751	2.39205	0.000968416	5.07705	1.12291e-12	WRKY72, expressed	WRKY	YES
Oryza_sativa_GLEAN_10013661	Os11g30290		Infection by M. oryzae specific DEG Induce	0	16.1401	2.59928	65.9565	17.3003	0.0282831	4.66533	0.0239162	14.6658	0.915038	2.03087	0.215764	19.3312	2.23524e-05	PHF5-like protein domain containing protein, expressed		YES
Oryza_sativa_GLEAN_10013684	Os11g30760		Infection by M. oryzae specific DEG Induce	41.411	184.028	21.337	327.789	2.15184	0.190838	3.94134	0.00377586	-0.956659	0.988199	0.832841	0.710198	2.98468	0.00519659	expressed protein		YES
Oryza_sativa_GLEAN_10013728	Os11g31530		Enhanced	2.9973	8.28385	3.60139	49.8662	1.46664	0.940605	3.79144	0.00811179	0.264891	1	2.58969	0.0063717	4.05633	0.000277376	BRASSINOSTEROID INSENSITIVE 1-associated receptor kinase 1 precursor, putative, expressed		YES
Oryza_sativa_GLEAN_10013755	Os11g31950		Enhanced	86.3029	212.033	167.794	552.972	1.29681	0.0132227	1.72051	0.000369371	0.959211	0.309425	1.38292	0.000322281	2.67972	2.48415e-12	expressed protein
Oryza_sativa_GLEAN_10013769	Os11g32110		Infection by M. oryzae specific DEG Repress	1746.36	1310.9	2838.71	1268.05	-0.413788	0.984643	-1.16262	0.0351849	0.700884	0.686917	-0.0479455	1	-0.461733	0.548268	auxin response factor, putative, expressed	ARF	YES
Oryza_sativa_GLEAN_10013784	Os11g32270		Infection by M. oryzae specific DEG Repress	550.071	381.111	678.753	316.297	-0.529406	0.688099	-1.10161	0.0185654	0.303268	0.989486	-0.268935	0.810266	-0.798341	0.0784092	N-rich protein, putative, expressed
Oryza_sativa_GLEAN_10013786	Os11g32290		Infection by M. oryzae specific DEG Induce	1.22775	9.24467	0.866428	30.5917	2.91261	0.512064	5.14192	0.0319243	-0.502865	1	1.72644	0.315654	4.63905	0.00553506	3-5 exonuclease eri-1, putative, expressed
Oryza_sativa_GLEAN_10013790			Nitrogen specific DEG Repress	790.146	870.574	644.382	505.595	0.139847	1	-0.349936	0.602007	-0.294203	0.996733	-0.783985	0.0465816	-0.644139	0.171074
Oryza_sativa_GLEAN_10013828	Os11g32720		Enhanced	271.385	318.427	277.282	575.192	0.230622	1	1.05269	0.0440351	0.0310136	1	0.853081	0.0449425	1.0837	0.00897205	zinc knuckle domain containing protein, expressed
Oryza_sativa_GLEAN_10013843	Os11g32940	OsFBX421	Infection by M. oryzae specific DEG Repress	442.021	296.529	625.29	292.555	-0.575939	0.655012	-1.09582	0.0222706	0.500412	0.856847	-0.0194691	1	-0.595408	0.280422	OsFBX421 - F-box domain containing protein, expressed		YES
Oryza_sativa_GLEAN_10013881	Os11g34130		Infection by M. oryzae specific DEG Repress	530.628	368.32	632.373	256.106	-0.526741	0.71902	-1.30403	0.0034085	0.253075	1	-0.524218	0.345048	-1.05096	0.011755	expressed protein		YES
Oryza_sativa_GLEAN_10013924	Os11g34870		Nitrogen specific DEG Repress	2173.21	3178.62	2142.45	1675.34	0.548572	0.497358	-0.354804	0.557597	-0.0205697	1	-0.923946	0.00693976	-0.375374	0.52973	expressed protein
Oryza_sativa_GLEAN_10013955	Os11g35330		Enhanced	68.1458	175.974	108.877	367.67	1.36866	0.0297187	1.75571	0.00302878	0.676004	0.855721	1.06305	0.0410597	2.43171	9.29852e-08	LYK, putative, expressed
Oryza_sativa_GLEAN_10013969	Os11g35500		Infection by M. oryzae specific DEG Repress	274.074	95.8971	130.026	126.378	-1.51501	0.00780515	-0.0410543	1	-1.07576	0.331777	0.398187	0.706098	-1.11682	0.0425922	receptor-like protein kinase 5 precursor, putative, expressed
Oryza_sativa_GLEAN_10014006	Os11g36200		Nitrogen specific DEG Induce	12.5557	23.0648	28.9991	71.9869	0.877352	0.868112	1.31172	0.152876	1.20767	0.707693	1.64204	0.00430168	2.51939	9.73676e-05	receptor-like protein kinase 2 precursor, putative, expressed
Oryza_sativa_GLEAN_10014019	Os11g36440		Infection by M. oryzae specific DEG Repress	1367.8	1079.54	1560.33	832.785	-0.341447	0.967881	-0.905835	0.0400062	0.189994	1	-0.374395	0.546948	-0.715842	0.0855717	amine oxidase, flavin-containing, domain containing protein, expressed						YES
Oryza_sativa_GLEAN_10014043	Os11g37560		Nitrogen specific DEG Repress	538.774	814.453	519.234	253.822	0.59615	0.917833	-1.03257	0.18989	-0.0532954	1	-1.68201	0.00193944	-1.08586	0.111273	expressed protein		YES
Oryza_sativa_GLEAN_10014050	Os11g37700		Nitrogen specific DEG Induce	7.86802	11.1134	8.79996	99.6834	0.498231	1	3.50178	0.0648833	0.161496	1	3.16505	0.0184118	3.66328	0.00849421	pleiotropic drug resistance protein, putative, expressed		YES
Oryza_sativa_GLEAN_10014054	Os11g37730		Infection by M. oryzae specific DEG Induce	1282.1	1345.14	903.463	1776.43	0.069244	1	0.975439	0.027826	-0.504971	0.808243	0.401224	0.486437	0.470468	0.352414	glutathione S-transferase, N-terminal domain containing protein, expressed						YES
Oryza_sativa_GLEAN_10014061	Os11g37890		Infection by M. oryzae specific DEG Induce	2261.53	3079.34	1423.15	2681.05	0.445321	0.770516	0.913708	0.0393451	-0.668212	0.475312	-0.199825	0.870008	0.245496	0.764986	NAD dependent epimerase/dehydratase family protein, putative, expressed
Oryza_sativa_GLEAN_10014070	Os11g37950	WIP3	Infection by M. oryzae specific DEG Induce	91.5727	136.29	58.4392	423.295	0.573687	1	2.85665	0.0109188	-0.64798	1	1.63499	0.104695	2.20867	0.0170389	WIP3 - Wound-induced protein precursor, expressed		YES	PR3, PR4, PR8, PR11
Oryza_sativa_GLEAN_10014071	Os11g37970	WIP5	Nitrogen specific DEG Induce	1736.74	1316.96	1878.95	3948.38	-0.399164	1	1.07133	0.337704	0.11355	1	1.58404	0.033677	1.18488	0.168906	WIP5 - Wound-induced protein precursor, expressed		YES	PR3, PR4, PR8, PR11
Oryza_sativa_GLEAN_10014084	Os11g38160		Enhanced	3.09729	28.4418	4.4339	137.199	3.19893	0.0005513	4.95155	4.25405e-10	0.517569	1	2.27018	5.78789e-06	5.46912	6.99463e-16	transporter family protein, putative, expressed
Oryza_sativa_GLEAN_10014117	Os11g38780		Enhanced	3.57548	86.2863	32.3292	569.029	4.59292	1.60254e-08	4.13759	1.38542e-08	3.17663	0.0065642	2.7213	1.36104e-06	7.31422	3.38022e-24	EF hand family protein, putative
Oryza_sativa_GLEAN_10014118	Os11g38790		Infection by M. oryzae specific DEG Induce	239.872	542.78	202.279	396.904	1.1781	0.0121686	0.972444	0.0795444	-0.24592	1	-0.451579	0.490763	0.726524	0.143494	expressed protein
Oryza_sativa_GLEAN_10014121	Os11g38850		Nitrogen specific DEG Induce	12.1892	13.4559	40.4662	46.7144	0.142635	1	0.20715	0.969676	1.73112	0.190695	1.79563	0.00332364	1.93827	0.00859917	TKL_IRAK_DUF26-la.7 - DUF26 kinases have homology to DUF26 containing loci, expressed
Oryza_sativa_GLEAN_10014129	Os11g38959		Infection by M. oryzae specific DEG Induce	11533.8	14577	7761.67	15704.3	0.337834	0.994873	1.01672	0.0351137	-0.571424	0.768805	0.107464	0.974576	0.445298	0.453033	40S ribosomal protein S9-2, putative, expressed		YES
Oryza_sativa_GLEAN_10014149	Os11g39120		Nitrogen specific DEG Induce	0.64179	3.89556	2.70104	14.5595	2.60166	0.750477	2.43038	0.156347	2.07334	1	1.90206	0.0462278	4.50372	0.00264529	expressed protein
Oryza_sativa_GLEAN_10014193	Os11g39990		Infection by M. oryzae specific DEG Induce	253.555	436.686	146.319	376.471	0.784294	0.2731	1.36343	0.00660017	-0.793188	0.549103	-0.214057	0.883816	0.570237	0.320929	patatin, putative, expressed
Oryza_sativa_GLEAN_10014306			Infection by M. oryzae specific DEG Induce	972.035	1309.97	607.459	1683.98	0.430458	0.94489	1.47102	0.00290441	-0.67822	0.7166	0.362341	0.695915	0.792798	0.116646
Oryza_sativa_GLEAN_10014322			Infection by M. oryzae specific DEG Induce	424.109	449.766	284.109	608.845	0.0847389	1	1.09963	0.0255793	-0.577994	0.800278	0.436899	0.493071	0.521638	0.34787
Oryza_sativa_GLEAN_10014326	Os11g41910		Infection by M. oryzae specific DEG Repress	1341.49	1011.88	1651.68	699.872	-0.406805	0.871872	-1.23877	0.00185856	0.300089	0.969911	-0.531873	0.255799	-0.938678	0.0141002	GTP-binding protein, putative, expressed		YES
Oryza_sativa_GLEAN_10014345	Os11g42200		Enhanced	38.2526	138.388	11.2636	1681.92	1.85508	0.425993	7.2223	7.32961e-07	-1.7639	0.846682	3.60332	0.000766932	5.45841	2.70517e-07	laccase precursor protein, putative, expressed		YES
Oryza_sativa_GLEAN_10014357			Enhanced	0.589849	40.0514	0	427.611	6.08536	2.32173e-08	22.0279	6.54137e-23	-12.5261	1	3.41638	1.97022e-13	9.50174	2.28673e-32
Oryza_sativa_GLEAN_10014366	Os11g42490		Nitrogen specific DEG Repress	2574.41	3794.51	2385.14	1426.93	0.55967	0.504628	-0.741161	0.120131	-0.110169	1	-1.411	8.73178e-06	-0.851331	0.0314538	retrotransposon protein, putative, unclassified, expressed
Oryza_sativa_GLEAN_10014397	Os11g42970		Infection by M. oryzae specific DEG Induce	134.813	760.901	156.919	1151.71	2.49675	1.76515e-12	2.87569	9.40441e-13	0.219068	1	0.598002	0.19699	3.09476	3.40892e-20	membrane associated DUF588 domain containing protein, putative, expressed
Oryza_sativa_GLEAN_10014423	Os11g43620		Infection by M. oryzae specific DEG Induce	323.258	363.405	156.885	458.79	0.168892	1	1.54813	0.00114787	-1.04297	0.174496	0.336259	0.708884	0.505151	0.421797	LSM domain containing protein, expressed
Oryza_sativa_GLEAN_10014433	Os11g43750		Infection by M. oryzae specific DEG Induce	146.067	208.799	121.007	274.546	0.515482	0.888753	1.18195	0.043831	-0.27154	1	0.394931	0.632018	0.910413	0.082198	polygalacturonase, putative, expressed		YES
Oryza_sativa_GLEAN_10014441	Os11g43860		Infection by M. oryzae specific DEG Induce	875.572	1107.07	848.48	1605.74	0.338454	0.99082	0.920284	0.046959	-0.045344	1	0.536486	0.241154	0.87494	0.0233885	sodium/calcium exchanger protein, putative, expressed		YES
Oryza_sativa_GLEAN_10014452	Os11g43990		Enhanced	71.7933	259.897	141.632	598.396	1.85602	2.60217e-05	2.07896	7.54904e-06	0.980225	0.306489	1.20316	0.0021615	3.05918	1.00555e-15	expressed protein
Oryza_sativa_GLEAN_10014464	Os11g44250		Infection by M. oryzae specific DEG Induce	11.0173	17.9591	3.56747	23.593	0.704947	1	2.72539	0.0326985	-1.62679	0.868263	0.393651	0.859145	1.0986	0.334417	protein kinase, putative, expressed
Oryza_sativa_GLEAN_10014471			Enhanced	2.40356	10.224	8.66428	51.9758	2.08872	0.346714	2.58469	0.00709392	1.84991	0.801441	2.34588	0.000162947	4.4346	1.63609e-07
Oryza_sativa_GLEAN_10014476			Infection by M. oryzae specific DEG Induce	105.711	532.345	174.621	1171.3	2.33223	0.00419472	2.74581	0.00152869	0.724101	0.935832	1.13768	0.212876	3.46991	2.5866e-07
Oryza_sativa_GLEAN_10014479	Os11g44430		Enhanced	14.967	113.628	24.5992	381.055	2.92446	0.00220275	3.95332	6.16442e-05	0.716821	0.996733	1.74568	0.0392108	4.67014	3.64491e-09	protein kinase, putative, expressed
Oryza_sativa_GLEAN_10014480			Enhanced	0	10.3779	1.76677	38.3181	16.6632	0.00792405	4.43883	0.000291907	14.1088	0.996733	1.88451	0.00684074	18.5477	1.59059e-08
Oryza_sativa_GLEAN_10014484	Os11g44560		Enhanced	48.8242	133.839	74.4604	433.559	1.45483	0.0154245	2.54168	1.77899e-06	0.608878	0.896563	1.69573	6.5773e-05	3.15056	4.24106e-13	protein kinase domain containing protein, expressed		YES
Oryza_sativa_GLEAN_10014490	Os11g44630		Nitrogen specific DEG Induce	0	0.197467	0.866428	3.82189	10.9474	1	2.14114	0.636953	13.0809	1	4.2746	0.0195085	15.222	0.1571	calmodulin binding protein, putative, expressed
Oryza_sativa_GLEAN_10014496	Os11g44820		Infection by M. oryzae specific DEG Induce	0	15.3802	0	26.6705	17.2307	0.0719223	18.0249	0.0492894		1	0.794174	0.874731	18.0249	0.00496394	expressed protein
Oryza_sativa_GLEAN_10014499	Os11g44860		Nitrogen specific DEG Induce	6.52083	7.62813	11.5688	23.7502	0.226274	1	1.0377	0.489183	0.827115	1	1.63854	0.0387671	1.86481	0.071503	cysteine-rich receptor-like protein kinase 28 precursor, putative, expressed
Oryza_sativa_GLEAN_10014500	Os11g44870		Infection by M. oryzae specific DEG Induce	242.271	360.651	277.008	625.555	0.573981	0.668708	1.17521	0.0174354	0.193303	1	0.794533	0.0689116	1.36851	0.00039139	expressed protein		YES
Oryza_sativa_GLEAN_10014507	Os11g44940		Infection by M. oryzae specific DEG Induce	415.894	511.457	344.13	707.932	0.2984	1	1.04066	0.0347773	-0.273263	1	0.468997	0.423667	0.767396	0.0793817	seed maturation protein PM27, putative, expressed		YES
Oryza_sativa_GLEAN_10014537	Os11g45710		Infection by M. oryzae specific DEG Repress	462.706	345.327	643.723	217.706	-0.422132	0.906787	-1.56406	0.000271057	0.476344	0.881776	-0.665581	0.168736	-1.08771	0.00918828	Os11bglu36 SFR2 homologue, expressed		YES
Oryza_sativa_GLEAN_10014540	Os11g45740		Infection by M. oryzae specific DEG Induce	124.543	315.804	167.06	734.447	1.34238	0.363582	2.13629	0.0244375	0.423722	1	1.21763	0.178611	2.56001	0.000355495	MYB family transcription factor, putative, expressed	MYB	YES
Oryza_sativa_GLEAN_10014550	Os11g45990		Infection by M. oryzae specific DEG Induce	28.3281	300.01	47.2774	1642.86	3.4047	0.172654	5.11891	0.0255793	0.738917	1	2.45313	0.240262	5.85783	0.000468284	von Willebrand factor type A domain containing protein, putative, expressed
Oryza_sativa_GLEAN_10014574	Os11g46250		Enhanced	3.74297	10.1646	3.49963	68.9094	1.4413	0.889957	4.29943	0.00255474	-0.09698	1	2.76115	0.00382743	4.20245	8.83223e-05	expressed protein
Oryza_sativa_GLEAN_10014577	Os11g46880		Enhanced	0.64179	3.68791	0	91.8323	2.52263	0.935052	19.8086	0.000138673	-12.6479	1	4.63813	9.31793e-05	7.16076	2.6955e-06	protein kinase domain containing protein, expressed
Oryza_sativa_GLEAN_10014578	Os11g46880		Enhanced	4.16533	16.7777	1.73286	455.886	2.01004	0.670631	8.03938	4.21166e-06	-1.26528	1	4.76406	3.32099e-05	6.7741	4.61818e-08	protein kinase domain containing protein, expressed
Oryza_sativa_GLEAN_10014583	Os11g47300		Infection by M. oryzae specific DEG Repress	516.102	193.851	315.944	156.804	-1.41271	0.00209477	-1.01071	0.0664087	-0.707984	0.647892	-0.305987	0.778947	-1.71869	1.48551e-05	receptor-like protein kinase precursor, putative, expressed
Oryza_sativa_GLEAN_10014608			Infection by M. oryzae specific DEG Induce	26.0362	97.4679	11.3314	508.808	1.90441	0.835972	5.48872	0.020958	-1.20019	1	2.38412	0.267916	4.28853	0.0140411
Oryza_sativa_GLEAN_10014610	Os11g47630	ZOS11-10	Infection by M. oryzae specific DEG Induce	3.05313	100.074	1.73286	478.928	5.03464	0.0100954	8.11051	0.000402304	-0.817135	1	2.25874	0.232171	7.29338	7.81265e-06	ZOS11-10 - C2H2 zinc finger protein, expressed	C2H2	YES
Oryza_sativa_GLEAN_10014626	Os11g47809		Enhanced	10780.2	21214.3	14019.9	49796.1	0.97665	0.0851834	1.82856	6.64483e-05	0.379086	0.956825	1.231	0.0021615	2.20765	1.93143e-09	metallothionein, putative, expressed		YES
Oryza_sativa_GLEAN_10014630			Enhanced	135.649	532.073	321.266	1547.51	1.97175	0.00527534	2.26811	0.00214778	1.24389	0.395497	1.54026	0.0141104	3.512	6.15489e-10
Oryza_sativa_GLEAN_10014634	Os11g47890		Enhanced	28.1801	52.0849	32.4309	147.854	0.886189	0.630836	2.18873	0.000813818	0.202695	1	1.50523	0.0024641	2.39142	4.82514e-06	GRAS family transcription factor domain containing protein, expressed	GRAS
Oryza_sativa_GLEAN_10014637			Infection by M. oryzae specific DEG Repress	72.9617	48.8757	125.663	44.5966	-0.578023	0.91498	-1.49455	0.0251173	0.784348	0.801365	-0.132183	0.989275	-0.710206	0.379803
Oryza_sativa_GLEAN_10014646			Nitrogen specific DEG Repress	339.512	393.176	357.283	199.39	0.211713	1	-0.841473	0.130193	0.0736061	1	-0.97958	0.019745	-0.767867	0.131703
Oryza_sativa_GLEAN_10014652	Os11g48080	PDX1.3	Nitrogen specific DEG Repress	1858.69	2432.59	1873.52	1347.69	0.388209	0.921974	-0.47526	0.436914	0.0114664	1	-0.852003	0.0341844	-0.463794	0.457873	SOR/SNZ family protein, putative, expressed
Oryza_sativa_GLEAN_10014659	Os07g01030		Infection by M. oryzae specific DEG Repress	1484.74	1065.04	2140.79	837.61	-0.479309	0.947434	-1.3538	0.0200395	0.527934	0.896563	-0.346552	0.794698	-0.825861	0.17703	glycosyl transferase, group 1 domain containing protein, expressed		YES
Oryza_sativa_GLEAN_10014673	Os07g01214		Infection by M. oryzae specific DEG Repress	3486.23	2750.84	5340.52	2292.67	-0.341794	0.960352	-1.21995	0.00163395	0.615311	0.535179	-0.262842	0.756737	-0.604637	0.166535	transposon protein, putative, unclassified, expressed
Oryza_sativa_GLEAN_10014701	Os07g01540		Infection by M. oryzae specific DEG Repress	151.434	73.1784	202.297	72.9794	-1.0492	0.163941	-1.47092	0.00949858	0.417787	0.969911	-0.00392994	1	-1.05313	0.0596213	Ser/Thr protein phosphatase family protein, putative, expressed
Oryza_sativa_GLEAN_10014702	Os07g01560		Infection by M. oryzae specific DEG Induce	776.95	1929.69	985.638	3660.63	1.31248	0.0499884	1.89296	0.00169213	0.343236	1	0.92372	0.121106	2.2362	2.21509e-06	transporter family protein, putative, expressed		YES
Oryza_sativa_GLEAN_10014715	Os07g01870		Infection by M. oryzae specific DEG Induce	1947.19	2979.47	1661.25	3290.87	0.613663	0.371208	0.986199	0.0238047	-0.229125	1	0.143412	0.931861	0.757074	0.0504698	ribosomal protein L13, putative, expressed		YES
Oryza_sativa_GLEAN_10014740	Os07g02200		Nitrogen specific DEG Repress	160.269	106.276	48.2795	38.1938	-0.592677	0.809365	-0.338074	0.831348	-1.73101	0.0166623	-1.47641	0.00288393	-2.06909	2.24258e-05	plastocyanin-like domain containing protein, putative, expressed
Oryza_sativa_GLEAN_10014747	Os07g02280		Infection by M. oryzae specific DEG Repress	251.604	207.155	275.789	123.358	-0.280447	1	-1.16071	0.0314377	0.13241	1	-0.747858	0.149905	-1.0283	0.0363693	pentatricopeptide, putative, expressed
Oryza_sativa_GLEAN_10014751			Infection by M. oryzae specific DEG Induce	26.6455	95.2488	47.8047	87.7296	1.83781	0.0152465	0.875912	0.403236	0.843259	0.875496	-0.118637	0.993112	1.71917	0.00996784
Oryza_sativa_GLEAN_10014770	Os07g02570		Enhanced	4.28476	5.5245	4.39998	25.5371	0.366628	1	2.53702	0.0499029	0.0382803	1	2.20868	0.00367199	2.5753	0.00839701	NB-ARC domain containing protein, expressed
Oryza_sativa_GLEAN_10014771	Os07g02620		Infection by M. oryzae specific DEG Induce	39.3856	126.656	81.765	182.787	1.68517	0.0470904	1.16061	0.238912	1.05381	0.702872	0.529253	0.699935	2.21442	0.000460984	NB-ARC domain containing protein, expressed
Oryza_sativa_GLEAN_10014773			Enhanced	6.04264	15.2879	2.6332	110.354	1.33914	0.738121	5.38918	1.37178e-06	-1.19836	1	2.85168	4.77211e-05	4.19082	1.74756e-07
Oryza_sativa_GLEAN_10014776	Os07g02690		Nitrogen specific DEG Induce	0	6.09371	10.6685	19.3162	15.895	0.0987993	0.856455	0.640398	16.703	0.0417131	1.66442	0.0550527	17.5595	3.37883e-05	DUF538 domain containing protein, putative, expressed
Oryza_sativa_GLEAN_10014786	Os07g02810		Nitrogen specific DEG Repress	29.2971	53.1385	18.5003	11.0768	0.858999	0.734375	-0.740004	0.600311	-0.663213	0.991524	-2.26222	0.000136556	-1.40322	0.100096	L-ascorbate oxidase homolog precursor, putative, expressed		YES
Oryza_sativa_GLEAN_10014788	Os07g02850		Nitrogen specific DEG Induce	1.28358	8.49669	18.602	6.60143	2.72673	0.238848	-1.49461	0.251465	3.85721	0.0223237	-0.364123	0.931529	2.36261	0.209562	DUF538 domain containing protein, putative, expressed		YES
Oryza_sativa_GLEAN_10014802	Os07g02970		Nitrogen specific DEG Induce	7.27039	19.8914	18.602	81.9885	1.45204	0.655857	2.13996	0.0753802	1.35535	0.863099	2.04328	0.0159563	3.49532	8.64969e-05	expressed protein
Oryza_sativa_GLEAN_10014809	Os07g03030		Infection by M. oryzae specific DEG Induce	245.218	548.315	324.1	825.244	1.16094	0.0096633	1.34838	0.00278832	0.402371	0.924171	0.589816	0.233835	1.75075	5.94349e-07	expressed protein
Oryza_sativa_GLEAN_10014810	Os07g03040		Enhanced	158.896	452.541	269.996	987.424	1.50997	0.000237308	1.87073	1.06243e-05	0.764857	0.474318	1.12562	0.00193944	2.63559	1.87568e-14	expressed protein		YES
Oryza_sativa_GLEAN_10014829	Os07g03200		Enhanced	77.6824	341.647	108.587	724.435	2.13685	1.55959e-07	2.738	4.31257e-10	0.483195	0.917806	1.08435	0.00597928	3.2212	2.60438e-18	phytosulfokines precursor, putative, expressed						YES
Oryza_sativa_GLEAN_10014838	Os07g03580		Enhanced	0.64179	8.70712	0	37.3665	3.76202	0.0960427	18.5114	2.22753e-05	-12.6479	1	2.10148	0.00352823	5.8635	4.8159e-07	SCP-like extracellular protein, expressed			PR1
Oryza_sativa_GLEAN_10014839	Os07g03467		Nitrogen specific DEG Induce	0	0.826066	0.900347	6.63449	13.012	1	2.88143	0.319688	13.1363	1	3.00566	0.0167269	16.0177	0.0322172	SCP-like extracellular protein, expressed			PR1
Oryza_sativa_GLEAN_10014842			Enhanced	31.3176	367.74	61.8371	1602.65	3.55364	2.34174e-19	4.69584	1.87991e-27	0.981498	0.442462	2.1237	4.50706e-11	5.67734	1.10703e-50
Oryza_sativa_GLEAN_10014846	Os07g03780		Enhanced	1.81371	21.2097	1.76677	142.559	3.54771	0.00125489	6.3343	3.36017e-12	-0.0378251	1	2.74877	3.29239e-08	6.29647	1.13455e-17	lectin-like receptor kinase, putative, expressed						YES
Oryza_sativa_GLEAN_10014848	Os07g03790		Infection by M. oryzae specific DEG Induce	0	20.1691	1.73286	115.608	17.6218	0.0137292	6.05994	0.00282323	14.0809	1	2.51902	0.0825177	20.1408	1.53784e-06	lectin-like receptor kinase 7, putative, expressed
Oryza_sativa_GLEAN_10014850	Os07g03820		Enhanced	50.3898	50.3699	46.3093	129.241	-0.00057045	1	1.48069	0.0351137	-0.121833	1	1.35943	0.00800797	1.35886	0.0179051	lectin-like receptor kinase, putative, expressed
Oryza_sativa_GLEAN_10014851	Os07g03840		Infection by M. oryzae specific DEG Induce	412.94	496.412	390.981	827.7	0.265607	1	1.08201	0.023334	-0.078831	1	0.737569	0.0804611	1.00318	0.0121617	lectin-like receptor kinase, putative, expressed
Oryza_sativa_GLEAN_10014853	Os07g03860		Nitrogen specific DEG Induce	255.978	391.201	425.219	837.004	0.611888	0.68618	0.977028	0.109528	0.732184	0.626638	1.09732	0.0114679	1.70921	2.85642e-05	lectin-like receptor kinase 7, putative, expressed
Oryza_sativa_GLEAN_10014854	Os07g03870		Enhanced	26.3819	135.487	37.7991	317.389	2.36053	5.6374e-06	3.06983	1.1442e-08	0.518802	0.981716	1.2281	0.0063089	3.58863	2.19954e-15	receptor like protein kinase, putative, expressed
Oryza_sativa_GLEAN_10014857	Os07g03900		Nitrogen specific DEG Induce	1.22775	2.28073	1.73286	13.8729	0.89348	1	3.00104	0.10419	0.497135	1	2.6047	0.00507917	3.49818	0.0126068	lectin-like receptor kinase, putative, expressed
Oryza_sativa_GLEAN_10014859	Os07g03920		Enhanced	1.17581	8.86778	3.46571	32.9574	2.91492	0.193602	3.24938	0.00620177	1.5595	1	1.89396	0.00829774	4.80888	5.88759e-06	lectin-like receptor kinase 7, putative, expressed
Oryza_sativa_GLEAN_10014863	Os07g03970		Enhanced	4.92267	68.4528	15.7314	500.962	3.7976	8.9905e-05	4.99298	1.74888e-07	1.67613	0.732695	2.87152	6.5773e-05	6.66912	1.2999e-15	lectin-like receptor kinase 7, putative, expressed
Oryza_sativa_GLEAN_10014877	Os07g04230		Infection by M. oryzae specific DEG Repress	696.051	481.625	821.337	362.324	-0.531282	0.673387	-1.18069	0.0070487	0.238781	1	-0.410631	0.534465	-0.941913	0.0233892	mTERF domain containing protein, expressed	mTERF	YES
Oryza_sativa_GLEAN_10014905	Os07g04560	ONAC096	Enhanced	6.03875	152.093	4.33214	1526.83	4.65456	6.54729e-05	8.46125	3.16042e-09	-0.479171	1	3.32751	0.000727448	7.98208	2.3556e-13	no apical meristem protein, putative, expressed	NAC
Oryza_sativa_GLEAN_10014931	Os07g04970		Enhanced	0.58596	3.0706	0.900347	21.74	2.38965	0.975476	4.59372	0.0197984	0.619679	1	2.82376	0.00596978	5.2134	0.000922064	transferase family protein, putative, expressed
Oryza_sativa_GLEAN_10014953	Os07g05360		Nitrogen specific DEG Induce	750.202	886.712	833.299	4129.19	0.241188	1	2.30895	0.065002	0.151555	1	2.21932	0.0215038	2.46051	0.0102845	photosystem II 10 kDa polypeptide, chloroplast precursor, putative, expressed		YES
Oryza_sativa_GLEAN_10014956	Os07g05380		Infection by M. oryzae specific DEG Repress	18.8333	19.7776	41.2648	10.6714	0.0705827	1	-1.95116	0.0209116	1.13162	0.704516	-0.890115	0.384152	-0.819532	0.540933	ATPase BadF/BadG/BcrA/BcrD type, putative, expressed
Oryza_sativa_GLEAN_10014963	Os07g05470		Infection by M. oryzae specific DEG Repress	166.294	35.4701	69.3452	51.2396	-2.22906	2.90072e-05	-0.436537	0.708454	-1.26187	0.224947	0.530654	0.594717	-1.69841	0.000988066	AIR9 protein, putative, expressed		YES
Oryza_sativa_GLEAN_10014973	Os07g05580		Infection by M. oryzae specific DEG Induce	2584.09	3168.42	1723.47	3582.5	0.294106	1	1.05565	0.0124453	-0.584344	0.660116	0.177205	0.891898	0.471311	0.340051	ribosomal protein L7Ae, putative, expressed		YES
Oryza_sativa_GLEAN_10014974			Nitrogen specific DEG Induce	1212.3	1102.61	1614.88	2043.15	-0.136818	1	0.33937	0.625741	0.413684	0.888807	0.889871	0.0108695	0.753053	0.0585312
Oryza_sativa_GLEAN_10015011	Os07g06450		Infection by M. oryzae specific DEG Repress	2493.16	2449.87	2878.4	1549.3	-0.0252684	1	-0.89365	0.0364532	0.207293	1	-0.661089	0.0889471	-0.686358	0.097722	RNA recognition motif containing protein, putative, expressed
Oryza_sativa_GLEAN_10015012	Os07g06460		Enhanced	15.7841	28.3575	15.901	71.4823	0.845258	0.833264	2.16847	0.00811179	0.0106438	1	1.33386	0.030419	2.17912	0.000710584	expressed protein
Oryza_sativa_GLEAN_10015023	Os07g06644		Nitrogen specific DEG Repress	157.87	140.926	108.911	61.365	-0.163804	1	-0.827663	0.27229	-0.53559	0.913666	-1.19945	0.0133876	-1.36325	0.00757766	expressed protein
Oryza_sativa_GLEAN_10015026	Os07g06680		Nitrogen specific DEG Repress	1033.41	873.923	420.711	425.228	-0.241832	1	0.0154067	1	-1.29651	0.00795118	-1.03927	0.00431662	-1.2811	0.000503638	fasciclin domain containing protein, expressed
Oryza_sativa_GLEAN_10015038	Os07g06940		Infection by M. oryzae specific DEG Repress	719.78	462.104	920.653	391.592	-0.639338	0.717772	-1.23331	0.0358774	0.355101	0.994746	-0.238866	0.891383	-0.878204	0.13402	valyl-tRNA synthetase, putative, expressed
Oryza_sativa_GLEAN_10015063	Os07g07230		Repressed	778.923	544.983	545.135	267.795	-0.51527	0.717772	-1.02549	0.0328435	-0.514868	0.855721	-1.02508	0.00692907	-1.54035	2.97099e-05	protein kinase, putative, expressed
Oryza_sativa_GLEAN_10015071	Os07g07320		Enhanced	347.051	939.258	787.075	2808.07	1.43637	0.00284499	1.83501	0.000198374	1.18135	0.0705285	1.57999	9.7888e-05	3.01636	6.56493e-15	glutathione S-transferase, putative, expressed
Oryza_sativa_GLEAN_10015079	Os07g07410		Infection by M. oryzae specific DEG Induce	140.01	410.521	158.566	347.195	1.55192	0.000537291	1.13067	0.0373973	0.179548	1	-0.241708	0.860162	1.31021	0.00225044	oxidoreductase, 2OG-Fe oxygenase family protein, putative, expressed		YES
Oryza_sativa_GLEAN_10015105	Os07g07709		Infection by M. oryzae specific DEG Induce	3158.99	3797.44	2093.88	4506.9	0.265564	1	1.10596	0.00796185	-0.593282	0.646451	0.24711	0.78321	0.512674	0.278809	ribosomal protein S13p/S18e, putative, expressed
Oryza_sativa_GLEAN_10015117	Os07g07930	LTPL78	Enhanced	99.963	275.438	119.391	1298.4	1.46226	0.00593356	3.44296	6.89944e-12	0.256234	1	2.23693	3.10836e-08	3.6992	4.64208e-19	LTPL78 - Protease inhibitor/seed storage/LTP family protein precursor, expressed		YES	PR14
Oryza_sativa_GLEAN_10015122	Os07g07990		Infection by M. oryzae specific DEG Induce	63.5796	236.941	50.6075	132.004	1.89789	0.00570662	1.38316	0.114392	-0.329212	1	-0.843947	0.309587	1.05395	0.172909	uncharacterized protein At4g06744 precursor, putative, expressed		YES
Oryza_sativa_GLEAN_10015152	Os07g08290		Infection by M. oryzae specific DEG Repress	1953.93	1169.42	1875.96	961.52	-0.74059	0.17126	-0.964242	0.025245	-0.0587506	1	-0.282402	0.734782	-1.02299	0.00451288	expressed protein
Oryza_sativa_GLEAN_10015164	Os07g08430		Enhanced	713.202	1795.67	658.751	13793	1.33214	0.0851443	4.38806	3.53441e-12	-0.114577	1	2.94134	6.10321e-09	4.27349	6.43423e-17	indole-3-glycerol phosphate lyase, chloroplast precursor, putative, expressed		YES		TSA Triptophan pathway
Oryza_sativa_GLEAN_10015187	Os07g08660		Infection by M. oryzae specific DEG Induce	2086.02	2173.77	1224.05	2631.06	0.059451	1	1.10399	0.00800815	-0.769089	0.309218	0.275446	0.726336	0.334897	0.58799	40S ribosomal protein S15, putative, expressed		YES
Oryza_sativa_GLEAN_10015220	Os07g09010		Infection by M. oryzae specific DEG Induce	454.181	619.03	391.493	1003.42	0.446743	0.837337	1.35787	0.00175029	-0.214279	1	0.69685	0.0994401	1.14359	0.00200297	nodulin, putative, expressed		YES
Oryza_sativa_GLEAN_10015252	Os07g09420		Infection by M. oryzae specific DEG Induce	536.317	1692.77	701.918	3211.5	1.65823	0.00447581	2.19387	0.000259722	0.388217	0.996733	0.923856	0.14079	2.58209	5.28769e-08	ATPase, putative, expressed		YES						0.986
Oryza_sativa_GLEAN_10015256	Os07g09490		Infection by M. oryzae specific DEG Induce	52.3909	152.435	78.808	259.375	1.5408	0.0118079	1.71863	0.00430121	0.589026	0.914105	0.766848	0.212698	2.30765	8.85241e-07	ATPase, putative, expressed
Oryza_sativa_GLEAN_10015267	Os07g09625		Infection by M. oryzae specific DEG Repress	68.5299	22.9817	30.2048	25.5288	-1.57625	0.0403573	-0.242652	0.928958	-1.18196	0.548986	0.151639	0.982744	-1.42461	0.031052	expressed protein
Oryza_sativa_GLEAN_10015271	Os07g09670		Enhanced	71.3684	141.509	95.8992	398.55	0.987538	0.366388	2.05517	0.000983028	0.426233	0.996733	1.49386	0.00289723	2.4814	4.1567e-07	galactosyltransferase family protein, putative, expressed		YES
Oryza_sativa_GLEAN_10015292	Os07g09970	LTPL84	Infection by M. oryzae specific DEG Induce	1806.59	3592.52	1679.53	5208.86	0.991724	0.0663178	1.63291	0.000475968	-0.105213	1	0.535972	0.390134	1.5277	6.46452e-05	LTPL84 - Protease inhibitor/seed storage/LTP family protein precursor, expressed			PR14
Oryza_sativa_GLEAN_10015298			Infection by M. oryzae specific DEG Repress	156.963	103.745	221.103	86.3146	-0.597387	0.783584	-1.35704	0.0167925	0.494288	0.914657	-0.265364	0.862283	-0.862751	0.144409
Oryza_sativa_GLEAN_10015312	Os07g10220		Infection by M. oryzae specific DEG Induce	22.7724	34.1258	18.7716	71.7387	0.583578	0.99082	1.9342	0.0167661	-0.278734	1	1.07189	0.10194	1.65547	0.0105211	anthocyanidin 3-O-glucosyltransferase, putative, expressed
Oryza_sativa_GLEAN_10015359	Os07g10660		Infection by M. oryzae specific DEG Induce	627.804	1061.91	482.006	1545.5	0.758278	0.176878	1.68095	2.04465e-05	-0.381263	0.924171	0.541413	0.261379	1.29969	0.000140851	ribosomal protein, putative, expressed		YES
Oryza_sativa_GLEAN_10015364	Os07g10720		Infection by M. oryzae specific DEG Induce	3748.88	4310.61	2336.65	6389.54	0.201431	1	1.45127	0.00020146	-0.682017	0.475312	0.56782	0.195614	0.769251	0.0488927	40S ribosomal protein S15a, putative, expressed
Oryza_sativa_GLEAN_10015365	Os07g10770	CESA8	Nitrogen specific DEG Repress	10510.9	6236.18	3701.97	3512.95	-0.753149	0.173141	-0.0756114	0.988307	-1.50552	0.000293449	-0.827982	0.0312466	-1.58113	2.9467e-06	CESA8 - cellulose synthase, expressed		YES
Oryza_sativa_GLEAN_10015370	Os07g10830		Infection by M. oryzae specific DEG Induce	1509.76	2182.96	1272.69	2876.5	0.531972	0.568662	1.17644	0.00393579	-0.246438	1	0.398027	0.47589	0.929999	0.0099997	dolichyl-diphosphooligosaccharide--protein glycosyltransferase 48 kDasubunit precursor, putative, expressed		YES
Oryza_sativa_GLEAN_10015371			Nitrogen specific DEG Repress	2150.1	4269.99	2797.82	2092.13	0.989828	0.0954608	-0.419328	0.597075	0.379898	0.9699	-1.02926	0.0166198	-0.0394296	1
Oryza_sativa_GLEAN_10015381	Os07g10910		Infection by M. oryzae specific DEG Repress	246.581	122.846	338.629	138.017	-1.00521	0.129065	-1.29486	0.0128531	0.457645	0.913666	0.167999	0.955133	-0.837211	0.118235	ATEXO70F1, putative, expressed
Oryza_sativa_GLEAN_10015387	Os07g10970		Enhanced	27.1004	30.2273	18.4324	71.5319	0.157541	1	1.95634	0.0170787	-0.556067	1	1.24273	0.041248	1.40028	0.0432855	leucine zipper protein-like, putative, expressed								1.33
Oryza_sativa_GLEAN_10015394			Infection by M. oryzae specific DEG Repress	3635.27	2513.38	4245.64	2028.53	-0.532434	0.575055	-1.06555	0.00811179	0.223919	1	-0.309195	0.654706	-0.841628	0.0282393
Oryza_sativa_GLEAN_10015410	Os07g11970		Enhanced	40.6741	342.271	31.5984	718.725	3.07296	5.01209e-14	4.50752	1.29374e-20	-0.364256	1	1.0703	0.00753846	4.14326	1.39052e-26	cytochrome P450, putative, expressed
Oryza_sativa_GLEAN_10015427			Infection by M. oryzae specific DEG Induce	2506.82	2940.99	1609.31	3348.57	0.230441	1	1.0571	0.0115213	-0.639414	0.529208	0.187245	0.87458	0.417686	0.441265
Oryza_sativa_GLEAN_10015432	Os07g12250		Infection by M. oryzae specific DEG Induce	1657	2083.65	1240.02	2861.6	0.33054	0.980736	1.20646	0.00294037	-0.418209	0.896507	0.457708	0.374096	0.788248	0.040828	ribosomal protein L24, putative, expressed
Oryza_sativa_GLEAN_10015472	Os07g12890		Conserved	192.437	966.046	902.137	1253.68	2.32771	9.98297e-07	0.474745	0.64089	2.22896	1.2293e-05	0.376	0.762177	2.70371	8.43982e-10	metal cation transporter, putative, expressed		YES
Oryza_sativa_GLEAN_10015554	Os07g14700		Enhanced	28.8621	58.4058	24.8366	164.283	1.01693	0.707044	2.72564	0.0015699	-0.21671	1	1.492	0.0391734	2.50893	0.000269134	harpin-induced protein 1 domain containing protein, expressed
Oryza_sativa_GLEAN_10015557	Os07g14740		Infection by M. oryzae specific DEG Induce	13.8626	107.071	15.9349	132.649	2.9493	0.0161448	3.05736	0.0224207	0.20099	1	0.30905	0.955237	3.25835	0.00129612	harpin-induced protein 1 domain containing protein, expressed		YES
Oryza_sativa_GLEAN_10015563	Os07g14850	CESA6	Nitrogen specific DEG Repress	1210.18	901.203	502.035	584.404	-0.425296	0.840694	0.219177	0.807161	-1.26936	0.00830817	-0.624885	0.178813	-1.05018	0.00614839	CESA6 - cellulose synthase, expressed		YES
Oryza_sativa_GLEAN_10015593			Enhanced	45.8182	105.609	53.3763	295.492	1.20474	0.0945582	2.46885	4.3967e-06	0.220281	1	1.48439	0.000645302	2.68913	1.18997e-09
Oryza_sativa_GLEAN_10015717			Nitrogen specific DEG Repress	5.50085	22.5632	2.70104	1.21606	2.03624	0.421988	-1.1513	0.852981	-1.02614	1	-4.21369	0.000325669	-2.17744	0.313767
Oryza_sativa_GLEAN_10015795	Os07g22770		Infection by M. oryzae specific DEG Induce	7.8083	20.1482	8.03528	115.476	1.36757	0.961245	3.8451	0.0258066	0.0413404	1	2.51887	0.0559388	3.88644	0.00263825	AP2 domain containing protein, expressed	AP2-EREBP
Oryza_sativa_GLEAN_10015822	Os07g23430		Enhanced	7.16651	12.7628	0.866428	86.9352	0.832607	1	6.64872	0.0026488	-3.04812	0.883497	2.76799	0.049636	3.6006	0.0125728	fatty acid desaturase, putative, expressed
Oryza_sativa_GLEAN_10015843	Os07g23810		Infection by M. oryzae specific DEG Repress	123.372	87.3637	178.768	58.7178	-0.497914	0.944681	-1.60622	0.00503477	0.535069	0.911889	-0.573236	0.489059	-1.07115	0.0635938	expressed protein						YES
Oryza_sativa_GLEAN_10015860			Enhanced	13.0975	24.3148	14.1003	65.5179	0.892542	0.879956	2.21617	0.0115806	0.106433	1	1.43006	0.0247214	2.3226	0.000798556
Oryza_sativa_GLEAN_10015864	Os07g24190	CESA3	Nitrogen specific DEG Repress	7669.74	4382.76	2917.22	2858.6	-0.807338	0.107099	-0.0292873	1	-1.39458	0.000842905	-0.616531	0.160885	-1.42387	2.35709e-05	CESA3 - cellulose synthase, expressed		YES
Oryza_sativa_GLEAN_10015866	Os07g24230		Repressed	726.121	703.915	766.734	298.453	-0.04481	1	-1.36122	0.00113652	0.0785153	1	-1.2379	0.000375528	-1.28271	0.000611905	integral membrane transporter family protein, putative, expressed
Oryza_sativa_GLEAN_10015921	Os07g26110		Enhanced	6.64027	61.322	16.9031	325.803	3.20709	0.000231423	4.26864	2.07184e-07	1.34797	0.844766	2.40952	0.000116224	5.61661	4.17661e-15	membrane associated DUF588 domain containing protein, putative, expressed
Oryza_sativa_GLEAN_10015983			Enhanced	9.03216	68.8387	15.9349	468.544	2.93008	0.00215839	4.87792	1.25084e-07	0.819046	0.994746	2.76689	7.76196e-05	5.69697	1.18955e-13
Oryza_sativa_GLEAN_10016022			Nitrogen specific DEG Repress	1804.97	2067.76	1272.94	865.29	0.196089	1	-0.55691	0.29316	-0.503813	0.818746	-1.25681	8.35368e-05	-1.06072	0.00361182
Oryza_sativa_GLEAN_10016025	Os07g28090		Infection by M. oryzae specific DEG Repress	907.663	650.87	1082.25	429.636	-0.479787	0.91675	-1.33284	0.0131304	0.2538	1	-0.599254	0.373961	-1.07904	0.0323818	ABC transporter, ATP-binding protein, putative, expressed
Oryza_sativa_GLEAN_10016066	Os07g28850	AGO18	Enhanced	19.8975	70.9255	28.9991	185.717	1.83372	0.0150689	2.67902	6.74858e-05	0.543425	0.996733	1.38873	0.0108382	3.22245	3.85981e-09	retrotransposon protein, putative, unclassified, expressed		YES
Oryza_sativa_GLEAN_10016144	Os07g30590	LTPL55	Enhanced	10.6391	60.6161	4.36606	198.745	2.51033	0.000311515	5.50844	1.98307e-12	-1.28497	0.926557	1.71315	0.00086387	4.22348	7.98837e-14	LTPL55 - Protease inhibitor/seed storage/LTP family protein precursor, putative, expressed			PR14
Oryza_sativa_GLEAN_10016145	Os07g30600		Enhanced	8.07578	44.9535	6.09891	119.983	2.47676	0.00116918	4.29813	2.74906e-08	-0.40505	1	1.41633	0.00971422	3.89308	8.20085e-11	male sterility protein, putative, expressed
Oryza_sativa_GLEAN_10016149	Os07g30640		Infection by M. oryzae specific DEG Induce	79.8812	117.647	53.9036	149.103	0.558542	0.917401	1.46785	0.02506	-0.567474	0.924171	0.341836	0.770897	0.900378	0.153168	ubiquitin fusion protein, putative, expressed
Oryza_sativa_GLEAN_10016157			Nitrogen specific DEG Repress	159.631	115.466	70.2979	49.3448	-0.467267	0.97452	-0.510582	0.611517	-1.18319	0.278683	-1.2265	0.0166198	-1.69377	0.000755687
Oryza_sativa_GLEAN_10016166	Os07g30960		Nitrogen specific DEG Repress	1096.2	1602.98	1103.12	822.444	0.548246	0.693738	-0.423597	0.550529	0.00907566	1	-0.962767	0.0241232	-0.414521	0.600294	monooxygenase, putative, expressed
Oryza_sativa_GLEAN_10016179	Os07g31190	OsWAK71	Nitrogen specific DEG Induce	0	1.41565	0.900347	8.20627	13.7892	1	3.18817	0.21287	13.1363	1	2.53527	0.0275316	16.3244	0.013546	OsWAK71 - OsWAK receptor-like cytoplasmic kinase OsWAK-RLCK, expressed		YES
Oryza_sativa_GLEAN_10016217			Nitrogen specific DEG Repress	0.589849	3.08532	0.866428	0.190262	2.387	0.939904	-2.18709	0.926329	0.554735	1	-4.01936	0.0495646	-1.63235	1
Oryza_sativa_GLEAN_10016236			Enhanced	40.777	171.341	69.0738	520.644	2.07104	6.05937e-05	2.91409	3.09336e-08	0.760383	0.815961	1.60343	0.000200739	3.67447	8.41107e-17
Oryza_sativa_GLEAN_10016261	Os07g32590		Infection by M. oryzae specific DEG Repress	1412.21	1032.61	1615.87	686.056	-0.451657	0.887998	-1.23591	0.00853285	0.194359	1	-0.589894	0.28841	-1.04155	0.0179478	peptidase, M24 family protein, putative, expressed		YES
Oryza_sativa_GLEAN_10016304	Os07g33240		Infection by M. oryzae specific DEG Induce	83.1993	82.7406	53.8358	147.878	-0.0079759	1	1.45778	0.0289846	-0.628006	0.898449	0.837745	0.151897	0.829769	0.208577	endoribonuclease, putative, expressed
Oryza_sativa_GLEAN_10016316	Os07g33440		Enhanced	12.8868	112.621	8.73212	945.566	3.12751	0.000503136	6.7587	2.89334e-11	-0.561489	1	3.0697	2.07943e-05	6.19721	2.35413e-15	cytochrome P450, putative, expressed		YES
Oryza_sativa_GLEAN_10016336	Os07g33780	OsABCG43	Enhanced	198.082	1225.79	488.607	8065.33	2.62954	0.0311303	4.04499	0.000988749	1.30257	0.806375	2.71803	0.00628197	5.34756	1.85064e-08	pleiotropic drug resistance protein 5, ABC transporter repress in N starved plant		YES
Oryza_sativa_GLEAN_10016340	Os07g33860		Infection by M. oryzae specific DEG Induce	8863.64	9628.45	6172.75	12231.7	0.119403	1	0.986637	0.034362	-0.521987	0.807285	0.345246	0.630739	0.46465	0.399882	60S ribosomal protein L44, putative, expressed
Oryza_sativa_GLEAN_10016346	Os07g34070		Infection by M. oryzae specific DEG Induce	163.587	269.802	132.866	657.323	0.721846	0.913659	2.30663	0.00459151	-0.300087	1	1.2847	0.0843905	2.00655	0.00238898	auxin-induced protein 5NG4, putative, expressed
Oryza_sativa_GLEAN_10016354	Os07g34280		Enhanced	0	55.2844	2.70104	826.652	19.0765	3.65562e-05	8.25762	4.15218e-07	14.7212	0.913666	3.90233	0.000410849	22.9788	1.76238e-13	CXE carboxylesterase, putative, expressed		YES						1.58
Oryza_sativa_GLEAN_10016407	Os07g34940		Enhanced	127.467	326.15	158.89	894.054	1.35541	0.00725475	2.49234	9.72532e-08	0.317902	1	1.45483	0.000218553	2.81024	2.94235e-13	aspartic proteinase nepenthesin-1 precursor, putative, expressed		YES
Oryza_sativa_GLEAN_10016411	Os07g35004		Infection by M. oryzae specific DEG Induce	236.457	655.868	460.906	1072.42	1.47183	0.000152752	1.21833	0.00651913	0.962897	0.132958	0.709397	0.0929081	2.18123	6.70298e-11	TKL_IRAK_DUF26-la.4 - DUF26 kinases have homology to DUF26 containing loci, expressed
Oryza_sativa_GLEAN_10016420			Enhanced	33.2663	169.263	36.4733	336.267	2.34713	1.81647e-06	3.2047	1.11569e-09	0.132776	1	0.990343	0.0370177	3.33747	2.12425e-14
Oryza_sativa_GLEAN_10016422	Os07g35260		Enhanced	948.602	1791.56	1122.39	3526.01	0.917339	0.079462	1.65146	0.000109238	0.242697	1	0.976821	0.00998075	1.89416	3.03757e-08	TKL_IRAK_DUF26-lc.9 - DUF26 kinases have homology to DUF26 containing loci, expressed		YES
Oryza_sativa_GLEAN_10016423			Infection by M. oryzae specific DEG Induce	42.6335	80.8003	44.934	144.685	0.922374	0.43965	1.68704	0.0110536	0.0758218	1	0.840485	0.163313	1.76286	0.000667524
Oryza_sativa_GLEAN_10016424	Os07g35290		Infection by M. oryzae specific DEG Induce	222.22	492.991	304.295	762.679	1.14957	0.0135557	1.3256	0.00434221	0.453481	0.896563	0.629515	0.184914	1.77909	5.87776e-07	TKL_IRAK_DUF26-lc.10 - DUF26 kinases have homology to DUF26 containing loci, expressed		YES
Oryza_sativa_GLEAN_10016426	Os07g35310		Enhanced	19.3998	34.2135	23.0698	179.232	0.818522	1	2.95775	0.0358228	0.249962	1	2.38918	0.0267991	3.20771	0.00235217	TKL_IRAK_DUF26-lc.12 - DUF26 kinases have homology to DUF26 containing loci, expressed		YES
Oryza_sativa_GLEAN_10016427	Os07g35330		Enhanced	5.34502	9.53772	7.96745	111.215	0.835449	1	3.80309	0.0297976	0.575921	1	3.54356	0.00444475	4.37901	0.000879385	TKL_IRAK_DUF26-lc.13 - DUF26 kinases have homology to DUF26 containing loci, expressed
Oryza_sativa_GLEAN_10016428	Os07g35380		Enhanced	9.722	56.9021	11.5688	164.581	2.54916	0.00263255	3.83048	3.01656e-06	0.250918	1	1.53224	0.0187324	4.0814	8.50562e-10	TKL_IRAK_DUF26-lc.16 - DUF26 kinases have homology to DUF26 containing loci, expressed
Oryza_sativa_GLEAN_10016430	Os07g35480		Infection by M. oryzae specific DEG Induce	0.589849	12.6745	0.866428	37.4495	4.42544	0.0694483	5.43372	0.00419552	0.554735	1	1.56302	0.224119	5.98846	7.23431e-05	glucan endo-1,3-beta-glucosidase precursor, putative, expressed		YES	PR2
Oryza_sativa_GLEAN_10016434	Os07g35560	CHI	Enhanced	39.9313	484.188	62.0591	1470.12	3.59997	2.75962e-06	4.56614	3.37149e-07	0.636121	0.981716	1.60229	0.0477206	5.20227	5.5626e-13	glucan endo-1,3-beta-glucosidase precursor, putative, expressed		YES	PR2
Oryza_sativa_GLEAN_10016436	Os07g35580		Enhanced	333.391	556.016	416.891	1094.93	0.737913	0.438928	1.39309	0.00670901	0.322457	0.996733	0.977636	0.026219	1.71555	1.63044e-05	TKL_IRAK_DUF26-lc.20 - DUF26 kinases have homology to DUF26 containing loci, expressed		YES
Oryza_sativa_GLEAN_10016441	Os07g35640		Infection by M. oryzae specific DEG Induce	100.45	227.478	176.101	349.825	1.17925	0.0380866	0.990233	0.102769	0.809925	0.550575	0.62091	0.280329	1.80016	1.25559e-05	expressed protein
Oryza_sativa_GLEAN_10016443	Os07g35660		Enhanced	560.026	803.368	656.889	1596.31	0.520567	0.650005	1.28102	0.00241787	0.230155	1	0.990609	0.00470206	1.51118	5.11678e-06	TKL_IRAK_DUF26-lc.21 - DUF26 kinases have homology to DUF26 containing loci, expressed		YES
Oryza_sativa_GLEAN_10016446	Os07g35750		Enhanced	0	6.19777	3.46571	65.9396	15.9195	0.301923	4.24992	0.030099	15.0809	0.855721	3.41132	0.00957427	19.3308	1.34437e-05	TKL_IRAK_DUF26-ld.3 - DUF26 kinases have homology to DUF26 containing loci, expressed
Oryza_sativa_GLEAN_10016453	Os07g35880		Nitrogen specific DEG Repress	2167.46	3572.8	2681.18	2019.02	0.721051	0.159357	-0.409214	0.473964	0.306863	0.951375	-0.823402	0.0186196	-0.102351	0.978974	beta-amylase, putative, expressed
Oryza_sativa_GLEAN_10016475	Os07g36230	BTBN15	Nitrogen specific DEG Repress	245.745	266.281	198.132	118.784	0.11579	1	-0.738118	0.346187	-0.310701	1	-1.16461	0.0205046	-1.04882	0.0763747	BTBN15 - Bric-a-Brac, Tramtrack, Broad Complex BTB domain with non-phototropic hypocotyl 3 NPH3 and coiled-coil domains, expressed
Oryza_sativa_GLEAN_10016477	Os07g36250		Infection by M. oryzae specific DEG Repress	242.728	178.889	298.656	126.552	-0.440276	0.960352	-1.23876	0.0197008	0.299143	1	-0.499339	0.491857	-0.939615	0.0687092	peptide chain release factor protein, putative, expressed
Oryza_sativa_GLEAN_10016485	Os07g36390		Infection by M. oryzae specific DEG Repress	976.845	729.591	1237.59	518.3	-0.421043	1	-1.25567	0.0404329	0.341332	0.996733	-0.4933	0.607007	-0.914343	0.137046	PPR repeat containing protein, expressed
Oryza_sativa_GLEAN_10016495			Enhanced	80.5681	154.298	64.4025	513.745	0.937435	0.754824	2.99586	0.000469197	-0.323092	1	1.73534	0.0167269	2.67277	8.6923e-05
Oryza_sativa_GLEAN_10016498	Os07g36570		Enhanced	30.1938	147.754	113.653	358.982	2.29087	0.00040505	1.65927	0.0255793	1.91232	0.0185369	1.28072	0.0308174	3.57159	5.77686e-11	KI domain interacting kinase 1, putative, expressed		YES						1.02
Oryza_sativa_GLEAN_10016549	Os07g37310		Nitrogen specific DEG Repress	795.258	790.34	453.873	303.325	-0.00894979	1	-0.581424	0.462352	-0.809135	0.693396	-1.38161	0.00275513	-1.39056	0.00660791	uncharacterized secreted protein, putative, expressed
Oryza_sativa_GLEAN_10016556	Os07g37400	OsFBX257	Enhanced	10.3274	32.6309	22.0338	161.545	1.65976	0.124268	2.87414	5.21988e-05	1.09324	0.846564	2.30762	1.04157e-05	3.96738	3.60462e-11	OsFBX257 - F-box domain containing protein, expressed		YES						1.12
Oryza_sativa_GLEAN_10016583	Os07g37690		Infection by M. oryzae specific DEG Induce	12.0256	49.3244	33.9757	39.2693	2.0362	0.0154298	0.208897	0.956035	1.4984	0.428923	-0.328898	0.863302	1.7073	0.0307815	UDP-glucoronosyl and UDP-glucosyl transferase domain containing protein, expressed
Oryza_sativa_GLEAN_10016586	Os07g37730		Enhanced	17.4823	318.064	90.3275	2130.3	4.18535	1.76891e-08	4.55975	3.86118e-08	2.36927	0.0223432	2.74367	3.08608e-05	6.92902	1.40767e-21	NADH-ubiquinone oxidoreductase, mitochondrial precursor, putative, expressed		YES
Oryza_sativa_GLEAN_10016604	Os07g37950		Enhanced	0.589849	4.54735	0	39.9313	2.94661	0.809365	18.6072	0.00309205	-12.5261	1	3.13442	0.0122752	6.08103	0.00032894	expressed protein
Oryza_sativa_GLEAN_10016632	Os07g38300		Infection by M. oryzae specific DEG Repress	1930.02	1248.25	1953.18	1040.37	-0.628703	0.370832	-0.908734	0.0361933	0.0172097	1	-0.262821	0.755355	-0.891524	0.018534	ribosome recycling factor, putative, expressed
Oryza_sativa_GLEAN_10016650	Os07g38570		Infection by M. oryzae specific DEG Induce	5.34113	19.5049	0.900347	51.4713	1.86862	0.381328	5.83714	8.24676e-05	-2.56859	0.896563	1.39993	0.136223	3.26855	0.000506838	expressed protein
Oryza_sativa_GLEAN_10016668	Os07g38790		Repressed	701.834	596.187	638.706	298.461	-0.235365	1	-1.09761	0.0391279	-0.135978	1	-0.998222	0.020991	-1.23359	0.00640499	beta-hexosaminidase precursor, putative, expressed
Oryza_sativa_GLEAN_10016670	Os07g38810		Infection by M. oryzae specific DEG Induce	382.376	830.256	714.613	1158.09	1.11857	0.00772045	0.696519	0.199589	0.90217	0.145008	0.480123	0.371433	1.59869	1.84405e-06	lectin receptor-type protein kinase, putative, expressed
Oryza_sativa_GLEAN_10016673			Infection by M. oryzae specific DEG Induce	22.8234	58.5191	15.0685	95.7455	1.3584	0.149818	2.66767	0.000225071	-0.59898	0.996733	0.710297	0.362137	2.06869	0.000404179
Oryza_sativa_GLEAN_10016683	Os07g38970		Infection by M. oryzae specific DEG Induce	1015.11	1367.12	799.535	1880.91	0.429503	0.8219	1.2342	0.00278031	-0.344406	0.94591	0.460293	0.371755	0.889795	0.0179478	succinyl-CoA ligase subunit alpha-2, mitochondrial precursor, putative, expressed
Oryza_sativa_GLEAN_10016714	Os07g39270		Nitrogen specific DEG Induce	1211.94	1076.8	1166.4	2085.25	-0.170562	1	0.838163	0.0763939	-0.0552583	1	0.953467	0.00563787	0.782905	0.0425824	polyprenyl synthetase, putative, expressed
Oryza_sativa_GLEAN_10016715	Os07g39280		Infection by M. oryzae specific DEG Induce	1392.06	2416.67	1398.78	3657.38	0.795803	0.111749	1.38665	0.000367608	0.00694705	1	0.59779	0.147338	1.39359	1.40233e-05	transporter-related, putative, expressed
Oryza_sativa_GLEAN_10016722	Os07g39350		Infection by M. oryzae specific DEG Induce	4930.9	15779.7	5773.72	20215.1	1.67814	4.05786e-06	1.80786	9.94694e-06	0.22765	1	0.35737	0.617033	2.03551	8.83505e-10	transporter family protein, putative, expressed		YES
Oryza_sativa_GLEAN_10016733	Os07g39520		Infection by M. oryzae specific DEG Induce	246.329	414.526	299.248	721.441	0.750877	0.279569	1.26954	0.00736736	0.280756	0.996733	0.79942	0.0611839	1.5503	2.08877e-05	STE_PAK_Ste20_Slob_Wnk.5 - STE kinases include homologs to sterile 7, sterile 11 and sterile 20 from yeast, expressed		YES				YES
Oryza_sativa_GLEAN_10016739	Os07g39590		Nitrogen specific DEG Repress	537.214	717.428	542.005	355.012	0.417335	0.917401	-0.610441	0.335769	0.012809	1	-1.01497	0.0115637	-0.597632	0.301187	spotted leaf 11, putative, expressed
Oryza_sativa_GLEAN_10016750	Os07g39720		Nitrogen specific DEG Induce	7.16262	11.2029	15.9349	47.5335	0.645314	1	1.57675	0.122334	1.15363	0.894635	2.08507	0.00087711	2.73038	0.000323087	expressed protein
Oryza_sativa_GLEAN_10016752			Enhanced	639.464	981.109	723.314	1757.4	0.61755	0.411523	1.28075	0.00221804	0.177758	1	0.84096	0.021629	1.45851	9.10377e-06
Oryza_sativa_GLEAN_10016766	Os07g39860		Enhanced	6.74415	9.91058	4.39998	30.0371	0.555332	1	2.77118	0.019245	-0.616141	1	1.59971	0.0309929	2.15504	0.0161147	expressed protein		YES
Oryza_sativa_GLEAN_10016778	Os07g40000		Infection by M. oryzae specific DEG Induce	54.5653	135.54	110.78	169.023	1.31266	0.0366536	0.609529	0.47404	1.02164	0.397487	0.318506	0.821435	1.63117	0.000774117	DUF260 domain containing protein, putative, expressed	LOB							1.19
Oryza_sativa_GLEAN_10016801	Os07g40290	OsGH3.8	Enhanced	5.9907	45.13	22.0338	304.07	2.91329	0.00133038	3.78661	9.07986e-07	1.87892	0.393519	2.75225	2.33747e-06	5.66554	3.14005e-16	OsGH3.8 - Probable indole-3-acetic acid-amido synthetase, expressed		YES			YES			0.803
Oryza_sativa_GLEAN_10016825	Os07g40630	BRI1	Enhanced	79.1117	488.711	135.533	2328.19	2.62702	0.0130629	4.10249	0.000152992	0.77668	0.963471	2.25215	0.0131409	4.87917	9.79582e-09	BRASSINOSTEROID INSENSITIVE 1 precursor, putative, expressed
Oryza_sativa_GLEAN_10016846	Os07g40850		Infection by M. oryzae specific DEG Repress	37.3248	9.66391	93.2814	18.2076	-1.94946	0.163974	-2.35705	0.0203101	1.32145	0.678817	0.913864	0.576815	-1.03559	0.46458	retrotransposon protein, putative, unclassified, expressed
Oryza_sativa_GLEAN_10016871			Enhanced	33.678	55.5249	44.1355	131.325	0.721329	0.774973	1.57313	0.0253975	0.390132	1	1.24194	0.0187848	1.96327	0.000202266
Oryza_sativa_GLEAN_10016879	Os07g41320		Nitrogen specific DEG Repress	467.239	435.326	152.42	147.58	-0.102064	1	-0.0465617	1	-1.6161	0.0020699	-1.5606	3.16802e-05	-1.66267	2.60714e-05	COBRA-like protein precursor, putative, expressed
Oryza_sativa_GLEAN_10016883	Os07g41360		Nitrogen specific DEG Repress	1680.14	1580.24	786.724	1138.67	-0.0884364	1	0.53342	0.345448	-1.09466	0.0268866	-0.4728	0.373977	-0.561236	0.224366	alpha-1,4-glucan-protein synthase, putative, expressed
Oryza_sativa_GLEAN_10016884	Os07g41370	OsMADS18	Infection by M. oryzae specific DEG Repress	1143.87	666.935	1007.17	489.505	-0.778305	0.175916	-1.04091	0.0171841	-0.18362	1	-0.446223	0.4135	-1.22453	0.000720942	OsMADS18 - MADS-box family gene with MIKCc type-box, expressed	MADS					YES
Oryza_sativa_GLEAN_10016936	Os07g42170		Infection by M. oryzae specific DEG Induce	1605.7	2256.56	1147.52	2310.61	0.490921	0.661889	1.00976	0.0208388	-0.484689	0.846365	0.0341523	1	0.525073	0.26074	60S ribosomal protein, putative, expressed
Oryza_sativa_GLEAN_10016942			Nitrogen specific DEG Repress	3268.55	4474.19	3209.02	2650.19	0.452976	0.730726	-0.276039	0.678836	-0.0265179	1	-0.755533	0.0399013	-0.302557	0.652205
Oryza_sativa_GLEAN_10016953	Os07g42370		Enhanced	1341.97	2899.85	1721.23	7639.54	1.11163	0.0851515	2.15004	3.85314e-05	0.359091	0.992256	1.3975	0.00185891	2.50913	2.01e-09	zinc-finger protein, putative, expressed	Tify	YES
Oryza_sativa_GLEAN_10016962	Os07g42450		Infection by M. oryzae specific DEG Induce	1594.59	2266.47	1034.86	2924.56	0.507262	0.642838	1.49879	0.000101392	-0.62375	0.58759	0.367775	0.543451	0.875037	0.0187264	ribosomal protein S2, putative, expressed
Oryza_sativa_GLEAN_10016966	Os07g42510		Enhanced	130.36	177.598	113.108	557.821	0.446109	1	2.30211	0.00233821	-0.20481	1	1.65119	0.00817264	2.0973	0.000570295	AP2 domain containing protein, expressed	AP2-EREBP	YES
Oryza_sativa_GLEAN_10016977	Os07g42626		Nitrogen specific DEG Repress	130.626	118.064	59.3057	45.5399	-0.145867	1	-0.381038	0.745532	-1.1392	0.349431	-1.37437	0.0045701	-1.52024	0.00340612	STRUBBELIG-RECEPTOR FAMILY 6 precursor, putative, expressed		YES
Oryza_sativa_GLEAN_10016981	Os07g42650		Nitrogen specific DEG Induce	41.6775	32.2117	46.2075	81.6903	-0.371686	1	0.822039	0.389335	0.148857	1	1.34258	0.0166198	0.970895	0.189898	expressed protein
Oryza_sativa_GLEAN_10016982			Enhanced	10.7978	23.3693	11.4332	96.6391	1.11387	0.778582	3.07938	0.00109059	0.0824841	1	2.04799	0.00291857	3.16187	2.13166e-05
Oryza_sativa_GLEAN_10016987	Os07g42740		Enhanced	42.7053	193.932	79.7762	726.43	2.18307	0.000717939	3.18679	9.57496e-07	0.901543	0.802114	1.90527	0.000357459	4.08834	2.98838e-14	DUF1645 domain containing protein, putative, expressed		YES
Oryza_sativa_GLEAN_10017009	Os07g42960		Infection by M. oryzae specific DEG Induce	7473.94	9263.45	5706.62	13974.4	0.309681	1	1.29208	0.00238612	-0.389232	0.921332	0.593164	0.190845	0.902845	0.0199006	phospho-2-dehydro-3-deoxyheptonate aldolase, chloroplast precursor, putative, expressed		YES		DAHPS Shikimate pathway
Oryza_sativa_GLEAN_10017044	Os07g43390		Nitrogen specific DEG Repress	9.68173	16.1067	11.501	4.02868	0.734322	1	-1.51338	0.309413	0.248422	1	-1.99928	0.0171467	-1.26496	0.390985	4-alpha-glucanotransferase, chloroplast precursor, putative, expressed						YES
Oryza_sativa_GLEAN_10017054			Infection by M. oryzae specific DEG Induce	71.5359	65.6829	36.4733	100.295	-0.12315	1	1.45934	0.047528	-0.971828	0.69438	0.610663	0.460932	0.487513	0.633644
Oryza_sativa_GLEAN_10017078	Os07g43800		Enhanced	140.654	789.296	278.571	2783.51	2.48842	4.89177e-09	3.32079	3.38571e-12	0.985897	0.308906	1.81827	4.70911e-06	4.30669	1.46416e-26	EF hand family protein, putative, expressed		YES
Oryza_sativa_GLEAN_10017092	Os07g43990		Nitrogen specific DEG Repress	804.488	591.433	323.659	407.715	-0.443856	0.843345	0.333086	0.667977	-1.3136	0.00969717	-0.536654	0.335298	-0.980509	0.0181696	expressed protein		YES
Oryza_sativa_GLEAN_10017099	Os07g44060		Nitrogen specific DEG Repress	241.748	251.39	83.615	109.585	0.0564227	1	0.390218	0.706711	-1.53167	0.0176147	-1.19787	0.00567409	-1.14145	0.0203527	haloacid dehalogenase-like hydrolase family protein, putative, expressed
Oryza_sativa_GLEAN_10017107			Infection by M. oryzae specific DEG Induce	249.748	581.276	459.331	780.256	1.21875	0.0055709	0.764414	0.16708	0.879062	0.249426	0.424725	0.496111	1.64348	3.97476e-06
Oryza_sativa_GLEAN_10017111	Os07g44180	OsRCI2-10	Nitrogen specific DEG Repress	1075.47	819.593	424.766	503.014	-0.391988	0.92578	0.243931	0.77075	-1.34023	0.00509516	-0.704308	0.0974914	-1.0963	0.00439464	OsRCI2-10 - Hydrophobic protein LTI6A, expressed		YES
Oryza_sativa_GLEAN_10017112	Os07g44190		Infection by M. oryzae specific DEG Induce	574.599	579.645	400.617	850.506	0.0126149	1	1.0861	0.0210797	-0.520332	0.846283	0.553151	0.267306	0.565766	0.266939	h/ACA ribonucleoprotein complex subunit 4, putative, expressed		YES
Oryza_sativa_GLEAN_10017118	Os07g44250		Nitrogen specific DEG Repress	46.5794	44.5326	7.10102	23.0635	-0.0648292	1	1.69951	0.154829	-2.71359	0.0116654	-0.949252	0.237397	-1.01408	0.234012	dirigent, putative, expressed
Oryza_sativa_GLEAN_10017123	Os07g44290		Nitrogen specific DEG Induce	101.455	109.746	200.7	317.571	0.113323	1	0.662038	0.368222	0.984196	0.304183	1.53291	0.000156106	1.64623	0.000128363	CAMK_KIN1/SNF1/Nim1_like.29 - CAMK includes calcium/calmodulin depedent protein kinases, expressed		YES
Oryza_sativa_GLEAN_10017134			Infection by M. oryzae specific DEG Induce	27.0455	77.7929	34.4012	77.6951	1.52425	0.0447254	1.17536	0.18296	0.347072	1	-0.00181487	1	1.52244	0.0153752
Oryza_sativa_GLEAN_10017161			Infection by M. oryzae specific DEG Induce	741.882	909.885	482.138	1094.65	0.294494	1	1.18295	0.00659842	-0.621742	0.657919	0.266717	0.772439	0.561211	0.242246
Oryza_sativa_GLEAN_10017165			Infection by M. oryzae specific DEG Induce	26.878	37.3294	14.1681	57.2783	0.473885	1	2.01534	0.0198773	-0.923778	0.898449	0.617677	0.541934	1.09156	0.161784
Oryza_sativa_GLEAN_10017175	Os07g44890		Infection by M. oryzae specific DEG Induce	413.89	1037.56	538.472	976.182	1.32587	0.000449358	0.858279	0.0849064	0.379624	0.913666	-0.0879675	0.97899	1.2379	0.000394149	gibberellin receptor GID1L2, putative, expressed
Oryza_sativa_GLEAN_10017178	Os07g44250		Enhanced	9.2477	12.8596	8.0692	54.4822	0.475676	1	2.75529	0.00247436	-0.196669	1	2.08294	0.000615859	2.55862	0.000315361	dirigent, putative, expressed
Oryza_sativa_GLEAN_10017193	Os07g45060		Nitrogen specific DEG Repress	2018.17	1516.11	497.953	679.645	-0.412667	0.845909	0.448771	0.447956	-2.01896	1.77948e-07	-1.15753	0.000595625	-1.57019	3.22382e-06	uncharacterized GPI-anchored protein At5g19240 precursor, putative, expressed		YES
Oryza_sativa_GLEAN_10017218	Os07g45320		Infection by M. oryzae specific DEG Induce	2530.39	3558.69	1866.47	4765.89	0.491987	0.663101	1.35243	0.000504328	-0.439046	0.870837	0.421399	0.437076	0.913386	0.011755	COX VIIa, putative, expressed
Oryza_sativa_GLEAN_10017233	Os07g45550		Enhanced	27.663	27.1936	33.3313	98.7813	-0.024691	1	1.56736	0.0451145	0.26892	1	1.86097	0.000328783	1.83628	0.00199989	expressed protein
Oryza_sativa_GLEAN_10017270	Os07g46490		Infection by M. oryzae specific DEG Repress	135.288	47.0735	134.377	54.2837	-1.52304	0.015246	-1.30769	0.0413058	-0.00974922	1	0.205604	0.948981	-1.31744	0.0180492	phosphatidylinositol-4-phosphate 5-kinase, putative, expressed
Oryza_sativa_GLEAN_10017299	Os07g46780		Repressed	1583.44	1240.11	1496.84	732.118	-0.352595	0.955322	-1.03177	0.0143444	-0.0811389	1	-0.760317	0.0459733	-1.11291	0.00187777	tyrosine-specific transport protein, putative, expressed
Oryza_sativa_GLEAN_10017310	Os07g46846		Enhanced	107.186	310.033	69.8046	4235.05	1.5323	0.108816	5.92291	8.08694e-14	-0.618728	0.980211	3.77189	3.83465e-10	5.30419	1.39221e-17	sex determination protein tasselseed-2, putative, expressed		YES
Oryza_sativa_GLEAN_10017312	Os07g46860		Enhanced	0.58596	8.24826	0	68.2975	3.81522	0.0930671	19.3815	1.58349e-08	-12.5166	1	3.04967	4.14953e-07	6.86489	1.79281e-11	sex determination protein tasselseed-2, putative, expressed
Oryza_sativa_GLEAN_10017313			Enhanced	20.8029	57.0481	24.2415	362.69	1.4554	0.0796295	3.90318	1.23047e-10	0.220698	1	2.66848	4.77068e-09	4.12388	2.42228e-16
Oryza_sativa_GLEAN_10017340	Os07g47250		Infection by M. oryzae specific DEG Repress	448.84	284.013	363.598	164.969	-0.660241	0.496996	-1.14015	0.0253975	-0.303856	0.996733	-0.783764	0.0936703	-1.444	0.000359956	lipase precursor, putative, expressed
Oryza_sativa_GLEAN_10017350	Os07g47350	OsHAK7	Nitrogen specific DEG Induce	1039.59	1192.05	1304.21	2243.73	0.197432	1	0.782721	0.172489	0.327168	0.981612	0.912457	0.0257418	1.10989	0.00637268	potassium transporter, putative, expressed		YES
Oryza_sativa_GLEAN_10017353	Os07g47380		Infection by M. oryzae specific DEG Induce	31.2138	30.8927	20.3688	69.7368	-0.0149142	1	1.77556	0.0322744	-0.615822	0.981716	1.17465	0.0604385	1.15974	0.122053	expressed protein
Oryza_sativa_GLEAN_10017357	Os07g47420		Infection by M. oryzae specific DEG Induce	706.46	1063.9	535.28	1253.65	0.590677	0.725577	1.22777	0.0334123	-0.400313	0.978195	0.23678	0.880327	0.827456	0.123954	60S ribosome subunit biogenesis protein NIP7, putative, expressed
Oryza_sativa_GLEAN_10017360	Os07g47450		Enhanced	329.896	243.071	211.245	587.336	-0.440637	0.933605	1.47527	0.0046377	-0.643093	0.790927	1.27281	0.00222766	0.832173	0.117358	flowering promoting factor-like 1, putative, expressed
Oryza_sativa_GLEAN_10017363	Os07g47480		Nitrogen specific DEG Repress	44.0083	21.3692	6.26851	9.10799	-1.04224	0.534602	0.53901	0.884829	-2.81158	0.0150528	-1.23033	0.134406	-2.27257	0.00100354	heavy metal-associated domain containing protein, expressed
Oryza_sativa_GLEAN_10017371			Enhanced	0.589849	2.87202	0	17.033	2.28365	0.976767	17.378	0.004564	-12.5261	1	2.56819	0.00337082	4.85184	0.000937302
Oryza_sativa_GLEAN_10017380	Os07g47670		Infection by M. oryzae specific DEG Induce	37.4394	89.1562	39.7016	262.974	1.25178	0.667849	2.72765	0.0152647	0.0846364	1	1.56051	0.113478	2.81229	0.00108228	hypoxia-responsive family protein, putative, expressed		YES
Oryza_sativa_GLEAN_10017385	Os07g47710		Infection by M. oryzae specific DEG Induce	3846.67	5384.45	2484.33	6527.65	0.485188	0.676362	1.39371	0.000398678	-0.630756	0.584726	0.277764	0.7417	0.762953	0.05165	60S ribosomal protein L22-2, putative, expressed		YES
Oryza_sativa_GLEAN_10017390	Os07g47820		Nitrogen specific DEG Induce	729.122	693.227	1132.9	1360.71	-0.0728314	1	0.264341	0.747501	0.635786	0.567413	0.972958	0.00623334	0.900127	0.0199534	acyl-CoA dehydrogenase family member 10, putative, expressed
Oryza_sativa_GLEAN_10017399	Os07g47990		Infection by M. oryzae specific DEG Induce	880.726	2137.55	648.471	3876.85	1.27919	0.00390091	2.57977	3.33195e-09	-0.44165	0.936751	0.858929	0.052387	2.13812	2.68583e-09	peroxidase precursor, putative, expressed		YES	PR9
Oryza_sativa_GLEAN_10017400	Os07g48030		Infection by M. oryzae specific DEG Induce	256.854	2458.93	151.178	10114.4	3.25901	0.00637145	6.06402	6.15563e-06	-0.7647	1	2.0403	0.0852763	5.29932	2.01371e-07	peroxidase precursor, putative, expressed		YES	PR9
Oryza_sativa_GLEAN_10017405	Os07g48090		Enhanced	1409.6	3258.19	2423.85	6193.45	1.20879	0.010978	1.35344	0.00619009	0.782017	0.434047	0.926673	0.0335858	2.13546	5.03266e-09	CAMK_KIN1/SNF1/Nim1_like.30 - CAMK includes calcium/calmodulin depedent protein kinases, expressed		YES
Oryza_sativa_GLEAN_10017406	Os07g48100		Infection by M. oryzae specific DEG Induce	6030.36	7676.64	5639.55	12003.9	0.348231	0.980736	1.08985	0.0136261	-0.0966624	1	0.644954	0.125689	0.993186	0.00764509	CAMK_KIN1/SNF1/Nim1_like.31 - CAMK includes calcium/calmodulin depedent protein kinases, expressed		YES
Oryza_sativa_GLEAN_10017417	Os07g48260	WRKY47	Enhanced	56.2771	510.137	64.9636	1231.53	3.18026	1.25079e-14	4.24467	2.5233e-19	0.207085	1	1.27149	0.00120072	4.45176	1.61699e-29	WRKY47, expressed	WRKY
Oryza_sativa_GLEAN_10017421	Os07g48290		Enhanced	155.779	212.349	199.951	456.747	0.446934	0.938613	1.19175	0.0259191	0.36014	0.981716	1.10496	0.00695886	1.55189	0.000112079	AGC_AGC_other_RS6K_like.2 - ACG kinases include homologs to PKA, PKG and PKC, expressed		YES
Oryza_sativa_GLEAN_10017430	Os07g48390		Infection by M. oryzae specific DEG Induce	17.5017	32.9557	4.46782	38.682	0.913035	0.821129	3.11402	0.00368311	-1.96985	0.531438	0.231134	0.950466	1.14417	0.246217	proline-rich protein, putative, expressed		YES
Oryza_sativa_GLEAN_10017440	Os07g48520		Infection by M. oryzae specific DEG Repress	19.7975	7.75603	42.3008	11.6063	-1.35193	0.412225	-1.86578	0.0332042	1.09537	0.761814	0.581513	0.761507	-0.770414	0.562543	gamete-specific hydroxyproline-rich glycoprotein a2, putative, expressed		YES
Oryza_sativa_GLEAN_10017442	Os07g48550	ONAC015	Infection by M. oryzae specific DEG Induce	1663.2	3270.73	2088.81	2038.98	0.975653	0.0200572	-0.034834	1	0.328717	0.954544	-0.68177	0.0901801	0.293883	0.677909	no apical meristem protein, putative, expressed	NAC	YES
Oryza_sativa_GLEAN_10017452	Os07g48640		Enhanced	51.602	63.6584	32.8719	153.065	0.302922	1	2.21922	0.0004178	-0.650574	0.922331	1.26573	0.0123414	1.56865	0.00311418	short-chain dehydrogenase/reductase, putative, expressed
Oryza_sativa_GLEAN_10017456	Os07g48690		Infection by M. oryzae specific DEG Repress	63.1004	51.298	133.732	53.5144	-0.298748	1	-1.32135	0.046101	1.08363	0.391926	0.061025	1	-0.237723	0.888638	DUF630/DUF632 domains containing protein, putative, expressed
Oryza_sativa_GLEAN_10017459	Os07g48730		Enhanced	16.8405	278.684	27.0289	1276.76	4.04863	4.26397e-07	5.56185	1.96504e-09	0.682569	0.996733	2.19579	0.00292113	6.24442	2.42228e-16	tyrosine protein kinase domain containing protein, putative, expressed		YES						0.766
Oryza_sativa_GLEAN_10017461	Os07g48760		Infection by M. oryzae specific DEG Induce	5.40085	12.0181	3.53355	35.4972	1.15395	0.97452	3.32852	0.0232051	-0.612069	1	1.56249	0.14042	2.71645	0.0142937	CAMK_KIN1/SNF1/Nim1_like.32 - CAMK includes calcium/calmodulin depedent protein kinases, expressed								0.853
Oryza_sativa_GLEAN_10017465	Os07g48800		Infection by M. oryzae specific DEG Induce	0.58596	9.40362	0	14.3857	4.00434	0.0960427	17.1343	0.0128531	-12.5166	1	0.613348	0.773131	4.61769	0.00398594	VQ domain containing protein, putative, expressed
Oryza_sativa_GLEAN_10017478	Os07g48980		Nitrogen specific DEG Repress	394.048	809.306	377.655	196.396	1.03831	0.452314	-0.943305	0.319974	-0.0613026	1	-2.04292	0.000810012	-1.00461	0.254366	nicotianamine synthase, putative, expressed
Oryza_sativa_GLEAN_10017497			Infection by M. oryzae specific DEG Induce	150.244	317.927	187.414	423.06	1.08139	0.0492575	1.17464	0.0275817	0.318924	0.996733	0.412167	0.570814	1.49356	0.000202085
Oryza_sativa_GLEAN_10017504	Os07g49310	OsFAD8	Repressed	1676.61	1549.31	1323.6	588.368	-0.113921	1	-1.16968	0.00348056	-0.341077	0.961551	-1.39683	1.11314e-05	-1.51075	8.22851e-06	omega-3 fatty acid desaturase, chloroplast precursor, putative, expressed		YES
Oryza_sativa_GLEAN_10017521	Os07g49520		Nitrogen specific DEG Induce	202.072	283.26	284.42	646.499	0.487261	1	1.18463	0.124547	0.493156	0.960709	1.19052	0.0381333	1.67778	0.00205125	2-oxoglutarate dehydrogenase E1 component, mitochondrial precursor, putative, expressed
Oryza_sativa_GLEAN_10017531	Os06g01250		Nitrogen specific DEG Repress	3460.7	4620.57	3429.79	2103.02	0.417009	1	-0.70566	0.398755	-0.0129434	1	-1.13561	0.0452112	-0.718603	0.374992	cytochrome P450, putative, expressed
Oryza_sativa_GLEAN_10017544	Os06g01400		Infection by M. oryzae specific DEG Repress	430.162	326.329	658.843	237.344	-0.398556	1	-1.47295	0.0165632	0.615054	0.877158	-0.459344	0.652393	-0.8579	0.198575	glycyl-tRNA synthetase 2, chloroplast/mitochondrial precursor, putative, expressed		YES
Oryza_sativa_GLEAN_10017546	Os06g01440		Infection by M. oryzae specific DEG Repress	937.073	736.428	1498.59	670.621	-0.347617	1	-1.16004	0.0138106	0.677376	0.58759	-0.135047	0.949048	-0.482664	0.432815	integral membrane protein, putative, expressed
Oryza_sativa_GLEAN_10017584	Os06g01990		Infection by M. oryzae specific DEG Induce	293.699	418.903	129.992	623.314	0.512279	0.98227	2.26153	0.000471623	-1.17591	0.416287	0.573342	0.556258	1.08562	0.0902071	phosphoglycolate phosphatase, plasmid, putative, expressed
Oryza_sativa_GLEAN_10017588			Infection by M. oryzae specific DEG Repress	499.407	242.752	373.622	273.164	-1.04073	0.0489234	-0.45181	0.514655	-0.418636	0.928855	0.170287	0.932718	-0.870446	0.0582482
Oryza_sativa_GLEAN_10017594	Os06g02040		Suppressed	2.40356	19.6905	7.10102	2.83744	3.03425	0.0234974	-1.32344	0.508215	1.56285	0.915038	-2.79484	0.000590345	0.239418	1	late embryogenesis abundant group 1, putative, expressed
Oryza_sativa_GLEAN_10017603	Os06g02144		Infection by M. oryzae specific DEG Induce	3536.52	5053.81	3536.53	8025.58	0.51504	0.634375	1.18227	0.00441512	3.79681e-06	1	0.667233	0.0955652	1.18227	0.000486124	6-phosphogluconate dehydrogenase, decarboxylating, putative, expressed		YES
Oryza_sativa_GLEAN_10017630	Os06g02470		Infection by M. oryzae specific DEG Induce	1953.19	2609.99	1445.04	3877.06	0.41821	0.841887	1.42385	0.000298371	-0.434722	0.882844	0.570919	0.194036	0.989129	0.00584969	ATOZI1, putative, expressed
Oryza_sativa_GLEAN_10017642	Os06g02600		Infection by M. oryzae specific DEG Induce	737.493	1012.73	551.215	1095.53	0.457543	0.771086	0.99094	0.0326985	-0.420013	0.898449	0.113384	0.968181	0.570927	0.230028	DAG protein, chloroplast precursor, putative, expressed		YES
Oryza_sativa_GLEAN_10017644	Os06g02630		Infection by M. oryzae specific DEG Induce	224.017	781.678	376.357	1625.87	1.80297	0.0468771	2.11104	0.0193984	0.748497	0.906045	1.05657	0.26435	2.85954	1.55371e-05	retrotransposon protein, putative, Ty3-gypsy subclass, expressed
Oryza_sativa_GLEAN_10017687	Os06g03580	OsBBI1	Enhanced	1425.34	2145.29	1531.77	4078.61	0.58986	0.44358	1.41287	0.0002587	0.103892	1	0.926906	0.00676025	1.51677	1.57822e-06	zinc RING finger protein, putative, expressed		YES			YES
Oryza_sativa_GLEAN_10017691	Os06g03640		Nitrogen specific DEG Repress	1287.56	1327.53	457.675	825.416	0.0441007	1	0.850798	0.0878969	-1.49225	0.000785914	-0.685548	0.115705	-0.641448	0.168666	BAG domain containing protein, expressed		YES
Oryza_sativa_GLEAN_10017693	Os06g03660		Enhanced	1364.66	1654.18	1456.46	2790.35	0.277578	1	0.937977	0.0333628	0.0939282	1	0.754327	0.0443411	1.03191	0.00322658	peroxisomal biogenesis factor 11, putative, expressed		YES
Oryza_sativa_GLEAN_10017697	Os06g03700		Infection by M. oryzae specific DEG Repress	624.188	421.325	938.885	428.406	-0.567048	0.612228	-1.13197	0.0117248	0.588968	0.705051	0.0240444	1	-0.543004	0.307926	oligopeptide transporter, putative, expressed		YES
Oryza_sativa_GLEAN_10017706	Os06g03810		Enhanced	0.58596	22.3424	3.56747	127.454	5.25284	5.15742e-05	5.15893	5.60832e-10	2.60603	0.926557	2.51212	8.64878e-07	7.76495	3.30486e-18	expressed protein		YES						1.03
Oryza_sativa_GLEAN_10017708	Os06g03830		Infection by M. oryzae specific DEG Induce	85.5625	233.191	58.4732	537.728	1.44646	0.436305	3.20103	0.00238164	-0.549205	1	1.20536	0.293105	2.65182	0.0016786	retinol dehydrogenase, putative, expressed
Oryza_sativa_GLEAN_10017737	Os06g04200		Nitrogen specific DEG Induce	144.645	164.358	355.038	210.335	0.184326	1	-0.755288	0.26201	1.29546	0.0494254	0.355848	0.780429	0.540174	0.473724	starch synthase, putative, expressed
Oryza_sativa_GLEAN_10017738	Os06g04220		Enhanced	1.28358	64.3145	3.49963	265.496	5.6469	1.13741e-11	6.24534	3.16312e-17	1.44703	1	2.04547	3.16762e-06	7.69237	2.50014e-28	expressed protein		YES						1.17
Oryza_sativa_GLEAN_10017739	Os06g04230		Nitrogen specific DEG Induce	68.7464	305.173	487.284	749.135	2.15027	0.0733013	0.620462	0.78643	2.82541	0.011207	1.2956	0.276668	3.44587	5.34583e-05	expressed protein		YES
Oryza_sativa_GLEAN_10017740	Os06g04240		Enhanced	4.26921	29.8245	23.6988	108.328	2.80446	0.00204775	2.19251	0.00274544	2.47278	0.0600653	1.86083	0.000381487	4.66529	2.1426e-12	expressed protein		YES				YES		1.17
Oryza_sativa_GLEAN_10017741	Os06g04250		Nitrogen specific DEG Repress	286.243	369.917	261.412	168.477	0.369963	1	-0.633776	0.390456	-0.130914	1	-1.13465	0.0111882	-0.764689	0.206525	phosphate-induced protein 1 conserved region domain containing protein, expressed
Oryza_sativa_GLEAN_10017743	Os06g04280		Enhanced	1288.58	1798.86	976.909	3098.87	0.481299	0.71902	1.66545	2.57581e-05	-0.399491	0.913666	0.784656	0.0410597	1.26596	0.000215259	3-phosphoshikimate 1-carboxyvinyltransferase, chloroplast precursor, putative, expressed		YES
Oryza_sativa_GLEAN_10017783	Os06g04900		Enhanced	54.1459	248.562	105.547	748.145	2.19868	3.57481e-06	2.82543	1.58349e-08	0.962964	0.475312	1.58971	0.00013099	3.78839	2.61992e-19	transporter family protein, putative, expressed
Oryza_sativa_GLEAN_10017789	Os06g05060		Infection by M. oryzae specific DEG Repress	1666.74	1430.08	2687.59	1204.58	-0.22094	1	-1.15778	0.0280271	0.689284	0.660116	-0.247561	0.859805	-0.4685	0.516675	ELF3 protein, putative, expressed
Oryza_sativa_GLEAN_10017810			Enhanced	0	7.23773	0.866428	31.973	16.1433	0.050476	5.20563	0.000366404	13.0809	1	2.14325	0.00311672	18.2865	2.04377e-07
Oryza_sativa_GLEAN_10017812	Os06g05310		Infection by M. oryzae specific DEG Induce	14.5966	33.1237	10.6346	64.4342	1.18223	0.612884	2.59907	0.00949858	-0.456873	1	0.959963	0.329104	2.14219	0.00696241	transferase family protein, putative, expressed
Oryza_sativa_GLEAN_10017813	Os06g05320		Infection by M. oryzae specific DEG Induce	38.0666	45.6257	20.4705	73.5422	0.26132	1	1.84502	0.0199761	-0.894977	0.879425	0.688726	0.41845	0.950046	0.201808	transferase family protein, putative, expressed		YES
Oryza_sativa_GLEAN_10017835	Os06g05650		Infection by M. oryzae specific DEG Induce	340.831	411.509	230.088	492.235	0.271865	1	1.09716	0.0335409	-0.566873	0.833301	0.258426	0.827176	0.530291	0.374464	expressed protein
Oryza_sativa_GLEAN_10017842	Os06g05740		Infection by M. oryzae specific DEG Induce	182.06	315.65	138.811	567.522	0.79391	0.296233	2.03156	8.51938e-06	-0.3913	0.968937	0.84635	0.0543678	1.64026	2.05107e-05	expressed protein		YES
Oryza_sativa_GLEAN_10017861	Os06g05980		Nitrogen specific DEG Repress	67.84	41.7273	14.202	21.3428	-0.701144	0.814353	0.587655	0.725829	-2.25604	0.0172552	-0.96724	0.220514	-1.66838	0.00905087	transporter family protein, putative, expressed
Oryza_sativa_GLEAN_10017887	Os06g06290		Nitrogen specific DEG Repress	3096.12	3164.74	2313.69	1843.73	0.031624	1	-0.327567	0.616515	-0.420266	0.888477	-0.779457	0.0329968	-0.747833	0.059532	GDSL-like lipase/acylhydrolase, putative, expressed		YES
Oryza_sativa_GLEAN_10017894	Os06g06350		Nitrogen specific DEG Induce	162.105	153.942	229.443	331.038	-0.0745361	1	0.528859	0.490312	0.501213	0.89832	1.10461	0.00998075	1.03007	0.0319096	AMP-binding enzyme, putative, expressed
Oryza_sativa_GLEAN_10017895	Os06g06360	WRKY113	Infection by M. oryzae specific DEG Induce	13.2092	92.7404	35.0641	194.784	2.81166	0.0242889	2.4738	0.0646132	1.40846	0.833301	1.0706	0.469525	3.88226	5.49733e-05	WRKY113, expressed	WRKY
Oryza_sativa_GLEAN_10017911	Os06g06560	SSI	Repressed	2352.12	2213.44	2106.97	918.107	-0.0876756	1	-1.19844	0.002417	-0.158795	1	-1.26955	6.32103e-05	-1.35723	5.20435e-05	starch synthase
Oryza_sativa_GLEAN_10017917	Os06g06630		Infection by M. oryzae specific DEG Repress	88.2599	76.382	121.195	48.8735	-0.208524	1	-1.31021	0.0450315	0.457503	0.975227	-0.644181	0.408825	-0.852706	0.206575	expressed protein
Oryza_sativa_GLEAN_10017927	Os06g06780		Nitrogen specific DEG Repress	3691.09	3013.34	1161.42	1338.87	-0.292685	1	0.205129	0.831193	-1.66816	0.000236014	-1.17035	0.00164946	-1.46303	0.000118374	harpin-induced protein, putative, expressed		YES
Oryza_sativa_GLEAN_10017959	Os06g07200		Enhanced	328.729	631.873	576.752	1740.52	0.942736	0.0515273	1.5935	7.41312e-05	0.811052	0.278683	1.46181	5.77649e-06	2.40455	5.79981e-14	syntaxin, putative, expressed		YES
Oryza_sativa_GLEAN_10017981	Os06g07580		Infection by M. oryzae specific DEG Induce	2760.79	3435.5	1800.53	3598.56	0.315438	1	0.999002	0.0460789	-0.616663	0.729458	0.0669019	0.998138	0.38234	0.562863	expressed protein
Oryza_sativa_GLEAN_10017999	Os06g07869		Infection by M. oryzae specific DEG Induce	3286.47	4166.02	2323.89	4568.32	0.34213	0.95996	0.975124	0.0251173	-0.499998	0.805103	0.132996	0.943089	0.475126	0.329996	cytochrome b-c1 complex subunit 8, putative, expressed
Oryza_sativa_GLEAN_10018004	Os06g08080		Nitrogen specific DEG Repress	2039.77	1409.71	828.179	867.925	-0.533003	0.577205	0.0676275	0.99871	-1.30039	0.00509516	-0.69976	0.10288	-1.23276	0.000580368	inorganic H+ pyrophosphatase, putative, expressed		YES
Oryza_sativa_GLEAN_10018014	Os06g08190		Enhanced	0.64179	1.85414	0	14.0384	1.53057	1	17.099	0.0120261	-12.6479	1	2.92056	0.00185796	4.45113	0.00366272	expressed protein
Oryza_sativa_GLEAN_10018106	Os06g09310		Enhanced	26.0969	179.638	83.7352	609.614	2.78315	1.8069e-09	2.86399	2.26744e-09	1.68196	0.0109051	1.7628	4.79275e-06	4.54595	8.95577e-27	zinc finger, C3HC4 type domain containing protein, expressed		YES						1.1
Oryza_sativa_GLEAN_10018154	Os06g09940		Nitrogen specific DEG Induce	3.63909	5.40679	4.33214	26.5712	0.571196	1	2.61671	0.0891915	0.251504	1	2.29702	0.0125606	2.86822	0.0125728	expressed protein
Oryza_sativa_GLEAN_10018159	Os06g09990		Enhanced	0.589849	28.6148	2.6332	120.745	5.60027	5.6374e-06	5.519	1.1785e-09	2.1584	1	2.07713	0.000125931	7.6774	8.86737e-17	expressed protein								1.19
Oryza_sativa_GLEAN_10018174	Os06g10160		Enhanced	212.1	434.888	281.562	905.296	1.0359	0.0354908	1.68494	9.1426e-05	0.408707	0.922109	1.05775	0.00462916	2.09365	1.35427e-09	tyrosine protein kinase domain containing protein, putative, expressed		YES
Oryza_sativa_GLEAN_10018178	Os06g10210		Enhanced	93.4529	187.274	158.23	516.73	1.00284	0.138407	1.70739	0.000504846	0.759707	0.650051	1.46426	0.000137137	2.4671	2.23651e-10	expressed protein		YES						0.948
Oryza_sativa_GLEAN_10018204	Os06g10520		Enhanced	281.463	305.191	225.706	1401.32	0.116768	1	2.63427	0.000310868	-0.318497	1	2.199	0.000171855	2.31577	9.78379e-05	pantothenate kinase, putative, expressed		YES
Oryza_sativa_GLEAN_10018226	Os06g10750		Nitrogen specific DEG Repress	888.296	1248.34	396.812	520.445	0.490896	0.724208	0.391291	0.584035	-1.16258	0.0235271	-1.26219	0.000154599	-0.771294	0.0653033	integral membrane protein DUF6 containing protein, expressed		YES
Oryza_sativa_GLEAN_10018232	Os06g10810		Infection by M. oryzae specific DEG Induce	715.423	800.348	477.146	1004.61	0.16183	1	1.07414	0.0186222	-0.584365	0.717597	0.327942	0.658574	0.489772	0.375554	phosphate carrier protein, mitochondrial precursor, putative, expressed		YES
Oryza_sativa_GLEAN_10018235	Os06g10850		Enhanced	2.40356	7.59647	0	52.2407	1.66016	0.833379	18.9948	2.11317e-05	-14.5529	0.980161	2.78177	0.000837108	4.44193	1.76984e-05	lipase, putative, expressed		YES
Oryza_sativa_GLEAN_10018263	Os06g11090		Infection by M. oryzae specific DEG Induce	79.3374	197.466	83.9727	195.156	1.31553	0.0227015	1.21663	0.0575184	0.0819194	1	-0.0169794	1	1.29855	0.00826695	CXE carboxylesterase, putative, expressed		YES
Oryza_sativa_GLEAN_10018268	Os06g11150		Enhanced	145.212	736.714	196.895	1520.96	2.34294	1.47275e-08	2.94948	2.73307e-10	0.439266	0.924171	1.0458	0.016674	3.38875	1.52897e-18	DUF1645 domain containing protein, putative, expressed
Oryza_sativa_GLEAN_10018273	Os06g11260		Enhanced	1.1797	11.0009	5.19857	43.0996	3.22113	0.173141	3.05149	0.0294321	2.1397	0.905801	1.97006	0.0390595	5.19119	2.00092e-05	12-oxophytodienoate reductase 2, putative, expressed
Oryza_sativa_GLEAN_10018276	Os06g11290		Enhanced	28.567	66.8997	41.9956	188.86	1.22765	0.382124	2.16901	0.00841248	0.555888	0.992256	1.49725	0.0217992	2.7249	1.38857e-05	12-oxophytodienoate reductase, putative, expressed		YES
Oryza_sativa_GLEAN_10018289			Enhanced	24.7565	72.2409	37.3397	213.694	1.54501	0.0309728	2.51676	1.87608e-05	0.592901	0.960709	1.56466	0.000727448	3.10967	1.60335e-10
Oryza_sativa_GLEAN_10018294	Os06g11490		Nitrogen specific DEG Repress	5194.41	5051.61	1170.77	1729.41	-0.0402169	1	0.562815	0.295333	-2.1495	7.15292e-09	-1.54647	6.64024e-07	-1.58668	1.26285e-06	plastocyanin-like domain containing protein, putative, expressed
Oryza_sativa_GLEAN_10018338	Os06g12030		Enhanced	36.1209	61.8608	72.5056	199.342	0.776193	0.693738	1.45908	0.0238047	1.00526	0.567798	1.68815	0.000213937	2.46434	3.08648e-07	glutaredoxin domain containing protein, putative, expressed
Oryza_sativa_GLEAN_10018348			Infection by M. oryzae specific DEG Induce	146.927	301.313	179.668	489.721	1.03617	0.0708884	1.44662	0.00357843	0.290238	1	0.700696	0.15124	1.73686	7.69992e-06
Oryza_sativa_GLEAN_10018351	Os06g12150		Enhanced	141.72	193.749	113.65	874.97	0.451142	1	2.94463	0.000259722	-0.318446	1	2.17504	0.00087711	2.62619	4.74915e-05	shikimate kinase, putative, expressed		YES		SK Shikimate Pathway				0.736
Oryza_sativa_GLEAN_10018360	Os06g12250		Enhanced	133.169	346.646	98.702	799.069	1.3802	0.00212588	3.01717	3.88473e-12	-0.43211	0.953565	1.20486	0.00121251	2.58506	4.95318e-13	sphingolipid C4-hydroxylase SUR2, putative, expressed		YES
Oryza_sativa_GLEAN_10018402			Nitrogen specific DEG Repress	532.887	473.326	202.55	262.633	-0.170997	1	0.374771	0.650639	-1.39555	0.00940072	-0.849785	0.0492448	-1.02078	0.0176679
Oryza_sativa_GLEAN_10018403	Os06g12800		Nitrogen specific DEG Repress	5.98681	9.40251	1.73286	2.20047	0.651258	1	0.34466	1	-1.78864	0.945623	-2.09523	0.0497346	-1.44398	0.445396	expressed protein
Oryza_sativa_GLEAN_10018404	Os06g12820		Nitrogen specific DEG Repress	56.9422	80.0226	23.002	26.2815	0.490909	1	0.19229	0.984472	-1.30774	0.429586	-1.60636	0.00312232	-1.11545	0.113711	proteins of unknown function domain containing protein, expressed
Oryza_sativa_GLEAN_10018426	Os06g13080		Infection by M. oryzae specific DEG Induce	165.26	343.236	255.486	351.19	1.05446	0.04823	0.459009	0.558597	0.628506	0.742236	0.0330514	1	1.08752	0.0122866	spotted leaf 11, putative, expressed
Oryza_sativa_GLEAN_10018431	Os06g13180		Enhanced	6.20236	22.2167	10.6346	114.16	1.84076	0.449277	3.42423	0.00616916	0.777873	1	2.36134	0.0114816	4.2021	1.50445e-05	metalloendoproteinase 1 precursor, putative, expressed								1.03
Oryza_sativa_GLEAN_10018456			Infection by M. oryzae specific DEG Induce	864.219	1906.46	1001.26	3166.61	1.14143	0.00276768	1.66112	1.10663e-05	0.212355	1	0.732044	0.05226	1.87347	1.17172e-09
Oryza_sativa_GLEAN_10018469	Os06g13560		Infection by M. oryzae specific DEG Induce	218.758	206.865	103.626	435.388	-0.0806446	1	2.07091	0.0351443	-1.07795	0.820112	1.07361	0.285504	0.992966	0.358	SAM dependent carboxyl methyltransferase, putative, expressed		YES
Oryza_sativa_GLEAN_10018480	Os06g13670		Infection by M. oryzae specific DEG Induce	1.76566	3.43105	0	12.2597	0.958446	1	16.9036	0.0199357	-14.1079	1	1.8372	0.0700339	2.79565	0.0527143	E2F family transcription factor protein, putative, expressed	E2F-DP
Oryza_sativa_GLEAN_10018483	Os06g13720		Nitrogen specific DEG Repress	133.8	171.966	103.984	71.4907	0.362045	1	-0.540532	0.549186	-0.363723	1	-1.2663	0.00725602	-0.904254	0.141912	dehydrogenase E1 component domain containing protein, expressed
Oryza_sativa_GLEAN_10018496	Os06g13870		Infection by M. oryzae specific DEG Induce	86.983	340.962	174.282	412.2	1.97081	2.87953e-06	1.24192	0.0204968	1.00262	0.246381	0.273731	0.828545	2.24454	6.94434e-09	U-box protein CMPG1, putative, expressed		YES						1.22
Oryza_sativa_GLEAN_10018497	Os06g13880		Enhanced	0	25.7264	0	101.437	17.9729	1.89578e-06	19.9522	2.74601e-11		1	1.97926	0.000296196	19.9522	1.33385e-16	expressed protein		YES
Oryza_sativa_GLEAN_10018503	Os06g13940		Enhanced	1.23164	10.7553	6.30243	32.8415	3.1264	0.0888057	2.38154	0.0352827	2.35533	0.823625	1.61047	0.0302049	4.73687	5.46112e-06	expressed protein
Oryza_sativa_GLEAN_10018521	Os06g14260		Enhanced	22.7841	157.036	55.9756	785.908	2.785	4.87786e-06	3.81149	2.24963e-09	1.29677	0.418227	2.32326	4.70911e-06	5.10826	1.0502e-20	lectin-like receptor kinase, putative, expressed
Oryza_sativa_GLEAN_10018531	Os06g14420		Conserved	242.036	537.414	573.002	351.033	1.15081	0.0400733	-0.706933	0.274872	1.24332	0.0421978	-0.614426	0.318834	0.536385	0.432613	hydrolase, NUDIX family, domain containing protein, expressed
Oryza_sativa_GLEAN_10018535	Os06g14450		Enhanced	56.2329	90.2103	81.6971	223.827	0.681877	0.767863	1.45403	0.019038	0.53887	0.933955	1.31102	0.00441291	1.9929	2.13166e-05	exo70 exocyst complex subunit family protein, putative, expressed
Oryza_sativa_GLEAN_10018539	Os06g14490		Infection by M. oryzae specific DEG Induce	74.9439	100.401	52.2725	189.902	0.421898	1	1.86113	0.00176068	-0.519759	0.956336	0.919478	0.0843905	1.34138	0.00940409	calmodulin-binding heat-shock protein, putative, expressed		YES
Oryza_sativa_GLEAN_10018618	Os06g16290		Infection by M. oryzae specific DEG Induce	779.606	1014.53	451.681	1314.91	0.379996	0.970025	1.54159	0.000515008	-0.787441	0.438697	0.374148	0.623263	0.754144	0.103481	ribosomal protein L7Ae, putative, expressed
Oryza_sativa_GLEAN_10018619	Os06g16330	OsSERL2, SERK1	Infection by M. oryzae specific DEG Repress	741.984	635.73	987.177	507.431	-0.222973	1	-0.960096	0.0360596	0.41192	0.896563	-0.325202	0.6865	-0.548175	0.280737	BRASSINOSTEROID INSENSITIVE 1-associated receptor kinase 1 precursor, putative, expressed
Oryza_sativa_GLEAN_10018661			Nitrogen specific DEG Repress	302.425	181.535	114.72	128.951	-0.736335	0.473186	0.168701	0.921378	-1.39846	0.0339455	-0.493424	0.532099	-1.22976	0.00988052
Oryza_sativa_GLEAN_10018691	Os06g18000		Infection by M. oryzae specific DEG Induce	929.498	2650.22	1604.71	3662.74	1.51159	8.06537e-06	1.19062	0.00339553	0.787785	0.229231	0.466814	0.355025	1.9784	8.66742e-11	protein kinase domain containing protein, expressed
Oryza_sativa_GLEAN_10018722	Os06g19070		Infection by M. oryzae specific DEG Induce	105.328	194.204	71.7255	258.091	0.882683	0.336796	1.84732	0.00175946	-0.55433	0.945623	0.410309	0.677284	1.29299	0.00990858	cytochrome P450, putative, expressed		YES
Oryza_sativa_GLEAN_10018740	Os06g19370		Enhanced	127.053	316.582	212.559	854.409	1.31714	0.248447	2.00707	0.0157523	0.742427	0.896563	1.43235	0.0389112	2.74949	8.48434e-06	cadmium tolerance factor, putative, expressed		YES
Oryza_sativa_GLEAN_10018768	Os06g19690		Infection by M. oryzae specific DEG Induce	1211.28	1864.84	955.872	2880.43	0.622527	0.359883	1.5914	2.81898e-05	-0.341638	0.94591	0.627233	0.122254	1.24976	0.000137432	expressed protein
Oryza_sativa_GLEAN_10018807	Os06g20320		Infection by M. oryzae specific DEG Repress	3551.72	2297.5	3795.4	1956.02	-0.628453	0.363957	-0.956328	0.0220265	0.0957332	1	-0.232142	0.802547	-0.860595	0.0228855	peptidyl-prolyl cis-trans isomerase, FKBP-type, putative, expressed
Oryza_sativa_GLEAN_10018832	Os06g20790		Enhanced	7.32622	4.93664	11.5349	82.8321	-0.569541	1	2.84418	0.0010557	0.654866	1	4.06859	1.05958e-10	3.49905	7.03354e-07	SAM dependent carboxyl methyltransferase, putative, expressed
Oryza_sativa_GLEAN_10018836			Infection by M. oryzae specific DEG Repress	76.0275	41.6589	104.462	33.6027	-0.867895	0.545179	-1.63633	0.012421	0.458381	0.980448	-0.31005	0.872117	-1.17795	0.0710458
Oryza_sativa_GLEAN_10018837	Os06g20900		Enhanced	27.2756	284.617	74.5961	641.414	3.38333	1.51955e-09	3.10408	6.03496e-07	1.45149	0.20581	1.17224	0.0428808	4.55557	5.45695e-18	expressed protein
Oryza_sativa_GLEAN_10018838	Os06g20920		Infection by M. oryzae specific DEG Induce	121.137	104.709	61.2081	189.306	-0.21026	1	1.62893	0.00655489	-0.984848	0.511722	0.854339	0.114475	0.64408	0.351936	SAM dependent carboxyl methyltransferase, putative, expressed
Oryza_sativa_GLEAN_10018841			Infection by M. oryzae specific DEG Induce	14.3889	110.969	15.901	370.284	2.94713	0.00438593	4.54145	2.28837e-05	0.144164	1	1.73847	0.0619735	4.68561	3.05258e-08
Oryza_sativa_GLEAN_10018855	Os06g21360		Nitrogen specific DEG Induce	87.398	103.187	249.831	144.139	0.239594	1	-0.79349	0.242862	1.51528	0.0116654	0.482194	0.567057	0.721788	0.268358	transporter, monovalent cation:proton antiporter-2 family, putative, expressed						YES
Oryza_sativa_GLEAN_10018859	Os06g21410		Enhanced	4.26921	14.5326	2.70104	123.227	1.76726	0.559345	5.51166	9.45462e-06	-0.660453	1	3.08395	0.000147148	4.8512	1.55775e-07	arabinogalactan peptide 23 precursor, putative, expressed		YES
Oryza_sativa_GLEAN_10018862	Os06g21480		Infection by M. oryzae specific DEG Induce	577.314	718.159	370.933	1039.81	0.314947	1	1.48708	0.000365566	-0.638195	0.648318	0.533941	0.290248	0.848888	0.0361895	60S ribosomal protein L31, putative, expressed
Oryza_sativa_GLEAN_10018906	Os06g22150		Enhanced	1.87343	6.01109	1.76677	30.4427	1.68194	0.928394	4.10691	0.0180642	-0.0845628	1	2.3404	0.0261099	4.02234	0.00169048	expressed protein
Oryza_sativa_GLEAN_10018918	Os06g22290		Enhanced	0	5.1822	0	61.3901	15.6613	0.414137	19.2276	0.0015482		1	3.56637	0.0068709	19.2276	1.83438e-05	legume lectins beta domain containing protein, expressed
Oryza_sativa_GLEAN_10018924	Os06g22390		Nitrogen specific DEG Repress	117.852	212.421	89.5783	59.8677	0.849948	0.394558	-0.58137	0.51129	-0.395757	0.994746	-1.82708	2.09419e-05	-0.977127	0.0923516	expressed protein
Oryza_sativa_GLEAN_10018944	Os06g23140		Enhanced	8.45009	9.08169	7.10102	61.4809	0.103994	1	3.11404	0.00132741	-0.250941	1	2.75911	1.82619e-05	2.8631	0.00015645	copper methylamine oxidase precursor, putative, expressed
Oryza_sativa_GLEAN_10018956	Os06g23274		Nitrogen specific DEG Repress	1964.83	1536.24	1525.33	922.111	-0.355003	0.962048	-0.726109	0.12892	-0.365283	0.928855	-0.736389	0.0482882	-1.09139	0.00226363	zinc finger, C3HC4 type, domain containing protein, expressed
Oryza_sativa_GLEAN_10018993	Os06g23760		Nitrogen specific DEG Induce	0	1.66968	0.866428	10.4481	14.0273	0.985681	3.59202	0.118947	13.0809	1	2.6456	0.0102834	16.6729	0.00404158	acyl-CoA oxidase, putative, expressed
Oryza_sativa_GLEAN_10019154	Os06g28820		Infection by M. oryzae specific DEG Repress	237.135	104.264	235.576	104.936	-1.18547	0.0501735	-1.16668	0.0445274	-0.00951422	1	0.00926705	1	-1.1762	0.0191405	cycloartenol synthase, putative, expressed
Oryza_sativa_GLEAN_10019175	Os06g29220		Enhanced	234.402	384.331	290.944	1412.09	0.713364	0.998794	2.27901	0.0258066	0.311756	1	1.87741	0.0211275	2.59077	0.000720428	erythronate-4-phosphate dehydrogenase domain containing protein, expressed		YES
Oryza_sativa_GLEAN_10019213	Os06g29730	RALFL28	Enhanced	2311.03	4847.95	1504.54	10585.3	1.06884	0.175145	2.81467	3.92698e-07	-0.619214	0.888807	1.12661	0.0336399	2.19545	2.08795e-06	RALFL28 - Rapid ALkalinization Factor RALF family protein precursor, expressed		YES
Oryza_sativa_GLEAN_10019219	Os09g14500		Enhanced	9.47785	37.4447	29.6621	134.46	1.98213	0.0245632	2.18049	0.00151119	1.64599	0.298685	1.84435	0.000200739	3.82648	4.54568e-11	retrotransposon protein, putative, unclassified, expressed
Oryza_sativa_GLEAN_10019231			Infection by M. oryzae specific DEG Repress	2.34773	0.99752	6.16675	0.198543	-1.23485	1	-4.95699	0.0208388	1.39325	0.981382	-2.3289	0.721234	-3.56374	0.25267
Oryza_sativa_GLEAN_10019289			Infection by M. oryzae specific DEG Induce	4.85906	9.99149	0.900347	25.7357	1.04002	0.964496	4.83715	0.00145922	-2.43212	0.913666	1.365	0.112041	2.40502	0.0132507
Oryza_sativa_GLEAN_10019291	Os06g30950		Nitrogen specific DEG Repress	1425.36	989.845	327.091	513.965	-0.526054	0.603885	0.65198	0.239554	-2.12357	1.22209e-07	-0.945532	0.0117822	-1.47159	2.53196e-05	transporter-related, putative, expressed
Oryza_sativa_GLEAN_10019293			Infection by M. oryzae specific DEG Induce	5397.16	6883.62	4697.6	9874.92	0.350967	0.960352	1.07185	0.0147395	-0.200277	1	0.520602	0.286647	0.871568	0.0217786
Oryza_sativa_GLEAN_10019322			Nitrogen specific DEG Induce	3.04924	0.394935	4.33214	4.78973	-2.94876	0.687195	0.144863	1	0.506632	1	3.60026	0.049229	0.651495	0.945711
Oryza_sativa_GLEAN_10019372	Os06g33940	OsNAC7	Nitrogen specific DEG Repress	0	2.48556	0.866428	0	14.6013	0.707709	-13.0809	0.71963	13.0809	1	-14.6013	0.0285668			NAC domain containing protein, putative, expressed	NAC
Oryza_sativa_GLEAN_10019373	Os06g33970		Enhanced	4.16533	97.9865	10.3971	295.898	4.55608	5.04254e-07	4.83084	2.97875e-07	1.31968	0.913314	1.59445	0.0396471	6.15053	5.25571e-14	VQ domain containing protein, putative, expressed		YES						1.4
Oryza_sativa_GLEAN_10019423	Os06g34730		Infection by M. oryzae specific DEG Induce	196.469	320.508	144.296	481.995	0.70606	0.783584	1.73999	0.0142152	-0.445272	0.996733	0.588657	0.560018	1.29472	0.0368067	expressed protein
Oryza_sativa_GLEAN_10019434	Os06g35060		Enhanced	20.9136	223.156	52.8676	802.363	3.41554	6.54729e-05	3.9238	3.11061e-05	1.33794	0.728384	1.84621	0.0230442	5.26174	9.56303e-12	heavy metal-associated domain containing protein, expressed
Oryza_sativa_GLEAN_10019444	Os06g35200		Enhanced	143.188	205.987	105.038	402.356	0.524639	0.820441	1.93756	9.01446e-05	-0.446998	0.960709	0.96592	0.030435	1.49056	0.000335381	receptor-like kinase, putative, expressed
Oryza_sativa_GLEAN_10019454	Os06g35410		Infection by M. oryzae specific DEG Induce	458.545	519.387	347.407	722.962	0.179745	1	1.05729	0.0291896	-0.400437	0.928855	0.47711	0.409734	0.656855	0.166725	growth regulator related protein, putative, expressed
Oryza_sativa_GLEAN_10019463	Os06g35560		Infection by M. oryzae specific DEG Induce	392.992	830.654	677.335	1072.18	1.07975	0.0126705	0.662612	0.229283	0.785367	0.318629	0.368233	0.603992	1.44798	2.58318e-05	reticuline oxidase-like protein precursor, putative, expressed
Oryza_sativa_GLEAN_10019469	Os06g35650		Enhanced	4.811	50.5509	1.73286	408.039	3.39333	1.21159e-06	7.87941	4.19629e-24	-1.47319	0.996733	3.0129	1.27695e-13	6.40622	4.39939e-31	reticuline oxidase-like protein precursor, putative, expressed		YES
Oryza_sativa_GLEAN_10019472	Os06g35700		Enhanced	25.7294	49.3361	21.2013	300.422	0.939224	0.857067	3.82477	4.57706e-05	-0.279266	1	2.60628	0.000296196	3.5455	1.26622e-06	reticuline oxidase-like protein precursor, putative, expressed		YES
Oryza_sativa_GLEAN_10019492			Nitrogen specific DEG Repress	173.517	335.957	148.613	156.598	0.953202	0.148666	0.0755074	1	-0.223517	1	-1.10121	0.0102609	-0.148009	0.942681
Oryza_sativa_GLEAN_10019498			Nitrogen specific DEG Repress	655.04	769.833	494.401	382.717	0.232963	1	-0.369404	0.695792	-0.405901	0.964542	-1.00827	0.035426	-0.775305	0.175501
Oryza_sativa_GLEAN_10019508			Infection by M. oryzae specific DEG Induce	5456.22	7098.28	3828.7	7537.93	0.379566	0.924037	0.977313	0.0316326	-0.511047	0.810366	0.0866998	0.98489	0.466266	0.376302
Oryza_sativa_GLEAN_10019515	Os06g36270		Infection by M. oryzae specific DEG Induce	248.149	656.297	374.202	1166.51	1.40314	0.0297088	1.64031	0.00932836	0.592609	0.896563	0.829773	0.184914	2.23292	2.58842e-06	receptor-like protein kinase 5 precursor, putative, expressed
Oryza_sativa_GLEAN_10019529	Os06g36560	OsMIOX	Infection by M. oryzae specific DEG Repress	289.11	112.123	234.537	167.153	-1.36654	0.00899244	-0.488649	0.549548	-0.301801	1	0.57609	0.362987	-0.79045	0.160849	inositol oxygenase, putative, expressed		YES
Oryza_sativa_GLEAN_10019577			Enhanced	69.1964	116.173	84.466	388.689	0.747501	0.568471	2.20217	1.72927e-05	0.287674	1	1.74235	1.47342e-05	2.48985	2.30318e-09
Oryza_sativa_GLEAN_10019579	Os06g37450		Infection by M. oryzae specific DEG Repress	4698.88	3878.01	5201.93	2359.59	-0.277001	1	-1.14051	0.010176	0.146732	1	-0.716782	0.101257	-0.993783	0.0159538	GATA zinc finger domain containing protein, expressed	C2C2-GATA
Oryza_sativa_GLEAN_10019593	Os06g37620		Nitrogen specific DEG Induce	420.424	632.022	618.137	1336.72	0.588131	0.848681	1.1127	0.0981294	0.556083	0.896563	1.08065	0.0352371	1.66878	0.000412696	protein kinase family protein, putative, expressed		YES				YES
Oryza_sativa_GLEAN_10019601	Os06g37680		Nitrogen specific DEG Induce	4.86684	1.03089	1.76677	6.70898	-2.23909	0.52955	1.92497	0.495083	-1.46187	1	2.7022	0.0294762	0.463108	0.960425	expressed protein
Oryza_sativa_GLEAN_10019646			Infection by M. oryzae specific DEG Induce	23.6132	126.109	41.3666	132.93	2.41701	0.00119615	1.68412	0.0700655	0.808871	0.907956	0.0759891	1	2.493	0.000181958
Oryza_sativa_GLEAN_10019653	Os06g38960		Nitrogen specific DEG Repress	625.704	327.572	170.952	198.504	-0.93367	0.560698	0.215582	0.93762	-1.87189	0.0494254	-0.722641	0.501323	-1.65631	0.0132532	expressed protein		YES
Oryza_sativa_GLEAN_10019670	Os06g39110		Infection by M. oryzae specific DEG Induce	669.596	3059.24	721.134	6713.53	2.19181	0.100621	3.21873	0.00782889	0.106977	1	1.1339	0.440431	3.32571	0.000328279	expressed protein
Oryza_sativa_GLEAN_10019671	Os06g39120		Infection by M. oryzae specific DEG Induce	2.40745	8.48364	2.59928	21.0865	1.81718	0.637472	3.02013	0.0369786	0.11061	1	1.31356	0.149655	3.13074	0.00429718	expressed protein
Oryza_sativa_GLEAN_10019708	Os06g39750		Enhanced	81.1332	310.947	84.8576	1035.89	1.93831	0.0537882	3.60968	7.15975e-05	0.0647511	1	1.73612	0.0289059	3.67443	2.4928e-07	3-ketoacyl-CoA synthase, putative, expressed		YES
Oryza_sativa_GLEAN_10019712	Os06g39880		Infection by M. oryzae specific DEG Induce	41.8723	73.7748	39.1404	121.952	0.817134	0.624092	1.63958	0.0175006	-0.0973364	1	0.725114	0.295881	1.54225	0.00559197	cytochrome P450 72A1, putative, expressed		YES
Oryza_sativa_GLEAN_10019723			Infection by M. oryzae specific DEG Induce	170.812	456.15	204.335	581.859	1.4171	0.0713696	1.50973	0.0475549	0.258525	1	0.35116	0.83305	1.76825	0.00219996
Oryza_sativa_GLEAN_10019762	Os06g40650		Nitrogen specific DEG Induce	1959.1	2552.82	2830.46	5054.53	0.381902	0.916767	0.836543	0.0695886	0.530843	0.740512	0.985485	0.00329459	1.36739	2.32256e-05	copine-1, putative, expressed		YES
Oryza_sativa_GLEAN_10019769	Os06g40730		Infection by M. oryzae specific DEG Repress	1587.58	1379.63	2079.66	1115.92	-0.202554	1	-0.898115	0.0409192	0.389514	0.896563	-0.306047	0.688009	-0.508601	0.297664	protein with a conserved N-terminal region, putative, expressed
Oryza_sativa_GLEAN_10019801	Os06g41070		Infection by M. oryzae specific DEG Induce	3.57548	12.4109	2.70104	29.1356	1.79539	0.452314	3.4312	0.00552922	-0.404621	1	1.23118	0.139412	3.02657	0.00125553	cytochrome P450, putative, expressed
Oryza_sativa_GLEAN_10019852	Os06g41600		Infection by M. oryzae specific DEG Induce	0.64179	8.29857	0.866428	19.8539	3.69269	0.120008	4.5182	0.00803571	0.432979	1	1.25849	0.194036	4.95118	0.000225556	expressed protein
Oryza_sativa_GLEAN_10019863	Os06g41770		Infection by M. oryzae specific DEG Induce	678.709	1035.53	582.915	1437.2	0.609506	0.427096	1.3019	0.00182575	-0.219507	1	0.472886	0.376132	1.08239	0.00240381	bZIP transcription factor domain containing protein, expressed	bZIP
Oryza_sativa_GLEAN_10019871	Os06g41840		Nitrogen specific DEG Induce	139.877	245.672	258.304	498.465	0.812572	0.297846	0.948424	0.0925568	0.884905	0.376089	1.02076	0.014672	1.83333	2.20998e-06	reductase, putative, expressed		YES
Oryza_sativa_GLEAN_10019874	Os06g41880	OsSub51	Infection by M. oryzae specific DEG Repress	12.7193	13.4932	39.532	10.4812	0.0852155	1	-1.91522	0.0321216	1.636	0.309425	-0.364436	0.915199	-0.27922	0.976642	OsSub51 - Putative Subtilisin homologue, expressed			PR7
Oryza_sativa_GLEAN_10019881	Os06g41980		Infection by M. oryzae specific DEG Induce	18.0799	56.2582	27.4359	83.6926	1.63768	0.0495943	1.60904	0.0428173	0.601679	0.983699	0.573038	0.551338	2.21071	0.00023213	LYK8, putative, expressed		YES
Oryza_sativa_GLEAN_10019886	Os06g42030	KUP6	Nitrogen specific DEG Repress	596.496	618.736	415.195	336.498	0.0528122	1	-0.30319	0.693689	-0.522723	0.855721	-0.878725	0.0295765	-0.825913	0.0612109	potassium transporter, putative, expressed
Oryza_sativa_GLEAN_10019916			Enhanced	0	2.69775	0	43.3395	14.7195	0.810673	18.7253	0.00215615		1	4.00586	0.0010417	18.7253	3.37968e-05
Oryza_sativa_GLEAN_10019936	Os06g42850		Infection by M. oryzae specific DEG Repress	3094.28	3107.81	4666	2189.37	0.00629342	1	-1.09167	0.0062606	0.592583	0.586276	-0.505384	0.27502	-0.49909	0.298197	extracellular ligand-gated ion channel, putative, expressed
Oryza_sativa_GLEAN_10019953	Os06g43080		Enhanced	7.21456	147.846	14.1342	645.417	4.35704	1.53275e-08	5.51297	4.52356e-11	0.970206	0.954544	2.12614	0.000792288	6.48318	1.55271e-19	expressed protein
Oryza_sativa_GLEAN_10019954	Os06g43090		Infection by M. oryzae specific DEG Induce	176.819	513.594	264.316	495.958	1.53835	0.00157391	0.907952	0.159994	0.579991	0.868395	-0.0504101	1	1.48794	0.000714111	MYB transcription factor TaMYB1, putative, expressed	MYB	YES
Oryza_sativa_GLEAN_10019977	Os06g43384		Enhanced	85.779	127.466	87.1147	361.457	0.57141	0.811329	2.05284	6.59958e-05	0.0222904	1	1.50372	0.000287006	2.07513	7.06189e-07	cytochrome P450, putative, expressed
Oryza_sativa_GLEAN_10020009			Infection by M. oryzae specific DEG Induce	2.35162	19.3894	2.6332	26.1658	3.04354	0.0190047	3.31279	0.00981313	0.163166	1	0.432413	0.829083	3.47596	0.0005323
Oryza_sativa_GLEAN_10020017	Os07g22650		Infection by M. oryzae specific DEG Repress	349.312	225.578	365.895	168.27	-0.630885	0.596073	-1.12066	0.0295007	0.0669154	1	-0.422855	0.565077	-1.05374	0.0214349	expressed protein
Oryza_sativa_GLEAN_10020035	Os06g44010	OsWRKY28	Enhanced	22.3335	432.514	104.122	2124.15	4.27546	2.18899e-08	4.35053	6.03496e-07	2.221	0.0510532	2.29607	0.0012462	6.57153	1.42161e-18	WRKY28, expressed	WRKY	YES			YES			1.5
Oryza_sativa_GLEAN_10020040	Os06g44040		Enhanced	67.1084	187.021	123.93	604.328	1.47863	0.191429	2.2858	0.00887531	0.884962	0.873112	1.69213	0.0170607	3.17077	1.34882e-06	DOMON domain containing protein, expressed
Oryza_sativa_GLEAN_10020049			Infection by M. oryzae specific DEG Induce	212.236	523.159	323.301	713.912	1.30158	0.00220275	1.14287	0.0182047	0.607207	0.737597	0.448497	0.486492	1.75007	8.88318e-07
Oryza_sativa_GLEAN_10020050	Os06g44170		Enhanced	385.966	2055.29	878.411	4404.61	2.41279	3.17164e-14	2.32605	1.36506e-10	1.18642	0.00624788	1.09968	0.000808495	3.51247	1.38351e-30	NAD dependent epimerase/dehydratase family protein, putative, expressed		YES
Oryza_sativa_GLEAN_10020059			Enhanced	4.22893	6.5684	1.73286	34.6782	0.635248	1	4.32281	0.00072832	-1.28714	1	2.40042	0.000662977	3.03566	0.00066261
Oryza_sativa_GLEAN_10020074	Os06g44374		Infection by M. oryzae specific DEG Induce	299.028	427.025	207.832	444.67	0.514039	0.771838	1.09732	0.0349497	-0.524865	0.875496	0.0584124	1	0.572452	0.309169	protein transport protein SEC61 subunit gamma, putative, expressed
Oryza_sativa_GLEAN_10020109			Infection by M. oryzae specific DEG Induce	800.688	1246.48	653.701	1647.53	0.638553	0.331278	1.3336	0.00104432	-0.29261	0.994746	0.40244	0.501555	1.04099	0.00302709
Oryza_sativa_GLEAN_10020130	Os06g45070		Infection by M. oryzae specific DEG Induce	406.604	615.904	378.411	845.983	0.599082	0.609483	1.16068	0.0234198	-0.103673	1	0.457923	0.504527	1.057	0.0132601	diphthamide biosynthesis protein 3, putative, expressed						YES
Oryza_sativa_GLEAN_10020134	Os06g45110		Enhanced	133.644	189.585	163.885	496.455	0.504449	0.951856	1.59898	0.00496744	0.294285	1	1.38882	0.00193944	1.89327	2.26762e-05	DNA binding protein, putative, expressed		YES
Oryza_sativa_GLEAN_10020152	Os06g45370		Infection by M. oryzae specific DEG Repress	1202.11	776.945	1052.12	528.699	-0.629682	0.416104	-0.992778	0.0253882	-0.19227	1	-0.555366	0.243469	-1.18505	0.00112839	fructose-1,6-bisphosphatase, putative, expressed		YES
Oryza_sativa_GLEAN_10020161	Os06g45500		Enhanced	403.844	415.415	334.414	958.346	0.0407562	1	1.51891	0.00340014	-0.272163	1	1.20599	0.00442455	1.24675	0.00537614	copper-transporting ATPase, putative, expressed
Oryza_sativa_GLEAN_10020164	Os06g45570		Enhanced	1378.58	2518.36	1932.77	5044.63	0.869301	0.220779	1.38408	0.00909227	0.487483	0.896563	1.00226	0.0295824	1.87156	2.7802e-06	VQ domain containing protein, putative, expressed
Oryza_sativa_GLEAN_10020174	Os06g45670	GDC complex	Infection by M. oryzae specific DEG Induce	77.9	96.1071	54.141	143.634	0.303021	1	1.40761	0.035915	-0.5249	0.94591	0.579686	0.455304	0.882707	0.17846	glycine cleavage system H protein, putative, expressed
Oryza_sativa_GLEAN_10020178	Os06g45710		Infection by M. oryzae specific DEG Repress	703.188	527.554	627.529	310.82	-0.414591	0.898263	-1.0136	0.0317621	-0.16423	1	-0.763239	0.0646718	-1.17783	0.00219996	phosphoglycerate kinase protein, putative, expressed		YES
Oryza_sativa_GLEAN_10020197	Os06g45940	KUP1	Enhanced	66.3909	67.9401	56.7403	175.582	0.0332795	1	1.6297	0.00974638	-0.226611	1	1.36981	0.00376198	1.40309	0.00684153	potassium transporter, putative, expressed
Oryza_sativa_GLEAN_10020199	Os06g45960		Enhanced	3.10118	57.3111	0.866428	297.966	4.20793	2.03689e-06	8.42585	3.62569e-14	-1.83966	1	2.37826	5.90428e-05	6.58619	1.70901e-18	cytochrome P450, putative, expressed
Oryza_sativa_GLEAN_10020200	Os06g45970	OsSAUR26	Infection by M. oryzae specific DEG Induce	1.1797	39.1297	0	113.672	5.05177	0.00063251	20.1164	3.13279e-06	-13.5261	1	1.53854	0.19167	6.59032	5.33169e-08	OsSAUR26 - Auxin-responsive SAUR gene family member, expressed		YES
Oryza_sativa_GLEAN_10020257	Os06g46740		Infection by M. oryzae specific DEG Induce	170.39	538.721	126.187	355.592	1.6607	0.0016773	1.49466	0.0168102	-0.433275	0.983699	-0.599314	0.410038	1.06138	0.0578395	early nodulin 20 precursor, putative, expressed		YES
Oryza_sativa_GLEAN_10020270	Os06g46920		Infection by M. oryzae specific DEG Induce	86.4131	215.504	120.717	149.268	1.31839	0.0247481	0.306273	0.804756	0.482311	0.939998	-0.529807	0.469159	0.788585	0.212146	dihydroflavonol-4-reductase, putative, expressed
Oryza_sativa_GLEAN_10020273	Os06g46950		Enhanced	148.789	630.294	489.825	1962.97	2.08276	0.000922481	2.0027	0.00462037	1.719	0.0303144	1.63894	0.00425382	3.7217	2.82191e-12	EF hand family protein, putative, expressed		YES
Oryza_sativa_GLEAN_10020295			Enhanced	32.1386	143.289	50.2344	1033.76	2.15654	0.00956055	4.36308	3.84907e-08	0.644368	0.976273	2.85091	5.11593e-06	5.00745	1.18638e-14
Oryza_sativa_GLEAN_10020297	Os06g47470		Nitrogen specific DEG Induce	81.5205	106.519	142.668	230.537	0.38588	1	0.692337	0.373291	0.807424	0.651885	1.11388	0.0170209	1.49976	0.00150484	TKL_IRAK_DUF26-lh.2 - DUF26 kinases have homology to DUF26 containing loci, expressed
Oryza_sativa_GLEAN_10020301			Enhanced	82.7236	203.789	171.513	427.553	1.3007	0.0161323	1.31779	0.0136338	1.05195	0.232901	1.06903	0.0116085	2.36973	2.31103e-09
Oryza_sativa_GLEAN_10020331	Os06g47910		Nitrogen specific DEG Repress	178.639	362.004	305.165	114.821	1.01896	0.66049	-1.4102	0.159571	0.77254	0.898449	-1.65662	0.0349935	-0.637657	0.682306	GDSL-like lipase/acylhydrolase, putative, expressed
Oryza_sativa_GLEAN_10020333	Os06g47930		Infection by M. oryzae specific DEG Repress	204.301	128.961	258.492	70.2083	-0.663754	0.638123	-1.8804	0.000198972	0.339425	0.996733	-0.877225	0.0949288	-1.54098	0.000897056	expressed protein
Oryza_sativa_GLEAN_10020351			Nitrogen specific DEG Repress	165.065	292.002	68.4448	93.3467	0.822945	0.375334	0.447658	0.660265	-1.27002	0.148316	-1.64531	0.000104188	-0.822364	0.171618
Oryza_sativa_GLEAN_10020361	Os06g48290		Enhanced	1.22775	6.19666	0.866428	26.1492	2.33547	0.554544	4.91555	0.0015699	-0.502865	1	2.07721	0.00691081	4.41268	8.59157e-05	homeobox associated leucine zipper, putative, expressed	HB
Oryza_sativa_GLEAN_10020372	Os06g48520		Nitrogen specific DEG Induce	2.39967	3.90403	4.36606	17.9678	0.702128	1	2.04101	0.190146	0.863496	1	2.20238	0.00912422	2.9045	0.0135042	disease resistance protein RPM1, putative, expressed
Oryza_sativa_GLEAN_10020395	Os06g48770	OsSBeL1	Nitrogen specific DEG Induce	1025.71	1267.12	1609.85	2437.55	0.304933	1	0.598507	0.269825	0.650302	0.495322	0.943876	0.0059971	1.24881	0.000188363	OsSBeL1 - Putative Serine Beta-Lactamase homologue, expressed
Oryza_sativa_GLEAN_10020419			Infection by M. oryzae specific DEG Induce	12.9946	25.5182	14.1342	51.6861	0.97362	0.719122	1.87059	0.046101	0.121282	1	1.01825	0.180568	1.99187	0.00490065
Oryza_sativa_GLEAN_10020444	Os06g49320		Nitrogen specific DEG Repress	1234.37	999.645	590.763	439.647	-0.304282	1	-0.426233	0.50707	-1.06312	0.0516404	-1.18507	0.000566117	-1.48935	2.10573e-05	glycosyltransferase, putative, expressed						YES
Oryza_sativa_GLEAN_10020453			Infection by M. oryzae specific DEG Induce	342.006	603.398	315.963	675.032	0.819086	0.170174	1.0952	0.0244934	-0.114268	1	0.161847	0.928932	0.980932	0.016792
Oryza_sativa_GLEAN_10020491	Os06g50100		Infection by M. oryzae specific DEG Induce	218.211	529.279	420.631	882.124	1.27831	0.00277858	1.06843	0.0288236	0.946833	0.155903	0.736954	0.0836915	2.01526	4.96926e-09	tyrosine protein kinase domain containing protein, putative, expressed
Oryza_sativa_GLEAN_10020506	Os06g50340		Infection by M. oryzae specific DEG Repress	119.607	100.53	164.924	67.0565	-0.250672	1	-1.29835	0.0345967	0.4635	0.941989	-0.584176	0.449969	-0.834848	0.208656	receptor protein kinase CLAVATA1 precursor, putative, expressed
Oryza_sativa_GLEAN_10020514	Os06g50420		Infection by M. oryzae specific DEG Induce	73.8434	153.139	105.818	373.279	1.0523	0.505765	1.81866	0.0279988	0.519051	0.994746	1.28541	0.0671526	2.33771	0.000155785	plastocyanin-like domain containing protein, putative, expressed								0.85
Oryza_sativa_GLEAN_10020541	Os06g50930		Infection by M. oryzae specific DEG Induce	1.17581	5.7989	0.900347	18.1415	2.30213	0.651824	4.33267	0.0133363	-0.3851	1	1.64544	0.0654361	3.94757	0.0019634	rhodanese-like domain containing protein, putative, expressed
Oryza_sativa_GLEAN_10020551	Os06g51050	chi11	Enhanced	0.58596	2.06743	0.866428	20.3006	1.81897	1	4.5503	0.00820468	0.564279	1	3.29561	0.000102946	5.11458	0.00023693	CHIT7 - Chitinase family protein precursor, expressed		YES	PR3, PR4, PR8, PR11		YES
Oryza_sativa_GLEAN_10020552	Os06g51060	CHIT8	Infection by M. oryzae specific DEG Induce	115.092	259.266	123.622	421.233	1.17165	0.15018	1.76869	0.00727691	0.10315	1	0.700184	0.38166	1.87184	0.000310802	CHIT8 - Chitinase family protein precursor, expressed		YES	PR3, PR4, PR8, PR11
Oryza_sativa_GLEAN_10020553	Os06g51070	ONAC095	Infection by M. oryzae specific DEG Induce	321.864	1299.16	439.64	1751.21	2.01306	6.76481e-05	1.99396	0.000573832	0.449872	0.956825	0.430771	0.677161	2.44383	6.90484e-08	no apical meristem protein, putative, expressed	NAC
Oryza_sativa_GLEAN_10020566	Os06g51200		Nitrogen specific DEG Induce	53.4196	19.6848	70.8745	49.1963	-1.44029	0.0960008	-0.526718	0.628289	0.407897	1	1.32146	0.0336737	-0.118821	1	lysine ketoglutarate reductase trans-splicing related 1, putative, expressed
Oryza_sativa_GLEAN_10020568	Os06g51210		Infection by M. oryzae specific DEG Induce	1.17581	8.43101	0.900347	25.0572	2.84205	0.246408	4.7986	0.0019057	-0.3851	1	1.57145	0.0539878	4.4135	0.000116695	zinc finger family protein, putative, expressed
Oryza_sativa_GLEAN_10020573	Os06g51260		Repressed	3624.01	3157.74	3682.98	1515.92	-0.198692	1	-1.28067	0.00079269	0.0232852	1	-1.0587	0.00130898	-1.25739	0.000196813	MYB family transcription factor, putative, expressed	MYB-related	YES
Oryza_sativa_GLEAN_10020576	Os06g51290		Infection by M. oryzae specific DEG Repress	3352.69	2383.1	4127.29	1723.28	-0.492479	0.648341	-1.26003	0.00109059	0.299874	0.968825	-0.467679	0.366478	-0.960159	0.00853496	phytoene synthase, chloroplast precursor, putative, expressed		YES				YES
Oryza_sativa_GLEAN_10020619	Os04g01290		Infection by M. oryzae specific DEG Induce	1510.56	1647.74	1142.76	2268.56	0.125403	1	0.989251	0.0243224	-0.40256	0.896563	0.461288	0.36898	0.586691	0.190295	proteasome subunit, putative, expressed
Oryza_sativa_GLEAN_10020630	Os04g01470		Enhanced	37.0015	18.9397	6.93142	292.259	-0.966169	1	5.39795	0.000770377	-2.41636	0.650051	3.94776	0.000787004	2.98159	0.0155407	O-methyltransferase, putative, expressed		YES		COMT Phenylpropanoid pathway
Oryza_sativa_GLEAN_10020662	Os04g01960		Nitrogen specific DEG Repress	419.203	261.143	148.967	164.895	-0.682807	0.487467	0.146549	0.928758	-1.49265	0.00863014	-0.663298	0.235222	-1.3461	0.00166284	expressed protein
Oryza_sativa_GLEAN_10020698			Nitrogen specific DEG Repress	40.0382	54.5128	13.3017	13.7735	0.44522	1	0.0502909	1	-1.58977	0.34768	-1.98469	0.000681748	-1.53948	0.0322339
Oryza_sativa_GLEAN_10020709	Os04g02850		Infection by M. oryzae specific DEG Repress	624.175	671.333	837.405	422.878	0.105079	1	-0.985684	0.0317679	0.423974	0.896563	-0.666788	0.122527	-0.561709	0.270791	pentatricopeptide, putative, expressed
Oryza_sativa_GLEAN_10020718	Os04g03210		Enhanced	0	1.24701	0.866428	33.9997	13.6062	1	5.2943	0.0156253	13.0809	1	4.76897	0.000187489	18.3752	0.000109185	receptor kinase, putative, expressed
Oryza_sativa_GLEAN_10020725	Os04g03830	OsWAK29	Enhanced	240.766	361.876	352.202	775.324	0.587861	0.594406	1.1384	0.0201658	0.548769	0.808967	1.09931	0.00320549	1.68717	2.48924e-06	OsWAK29 - OsWAK receptor-like protein kinase, expressed
Oryza_sativa_GLEAN_10020809			Enhanced	22.7039	170.583	77.1091	531.083	2.90946	9.33803e-10	2.78397	6.05152e-09	1.76396	0.0115109	1.63847	2.27606e-05	4.54792	5.83513e-26
Oryza_sativa_GLEAN_10020845			Infection by M. oryzae specific DEG Induce	205.382	403.381	282.561	910.625	0.97383	0.459971	1.6883	0.0250857	0.460249	0.991536	1.17472	0.0762697	2.14855	0.000123507
Oryza_sativa_GLEAN_10020877	Os04g09260		Enhanced	24.39	120.389	34.7404	854.132	2.30334	0.00152396	4.61977	1.40468e-10	0.510325	1	2.82675	4.34123e-07	5.1301	7.74432e-18	transferase family protein, putative, expressed				Acyltransferase
Oryza_sativa_GLEAN_10020888	Os04g09540		Nitrogen specific DEG Repress	3.58714	6.90788	1.76677	0.612169	0.945407	1	-1.52912	0.832507	-1.02172	1	-3.49624	0.0127781	-2.55083	0.288862	acyl-protein thioesterase, putative, expressed
Oryza_sativa_GLEAN_10020904	Os04g09900		Enhanced	6.04264	34.3294	3.46571	423.151	2.50619	0.146226	6.93188	5.6482e-07	-0.802028	1	3.62366	0.000131961	6.12985	2.25294e-09	ent-kaurene synthase, chloroplast precursor, putative, expressed		YES
Oryza_sativa_GLEAN_10020905	Os04g09920		Enhanced	11.9814	48.1927	10.465	374.925	2.00802	0.260375	5.16296	1.97233e-05	-0.195228	1	2.95972	0.0010965	4.96773	1.00856e-07	cytochrome P450, putative, expressed		YES
Oryza_sativa_GLEAN_10020909	Os04g10000		Enhanced	25.3867	232.73	42.7757	2087.8	3.19652	2.78734e-09	5.60905	1.72732e-20	0.752721	0.896563	3.16526	1.80401e-12	6.36177	8.19292e-35	sex determination protein tasselseed-2, putative, expressed		YES
Oryza_sativa_GLEAN_10020915	Os04g10160		Enhanced	17.4264	152.569	12.2657	1594.27	3.13011	0.000918795	7.02212	5.24246e-11	-0.506651	1	3.38536	1.20204e-05	6.51547	4.14032e-15	cytochrome P450, putative, expressed		YES
Oryza_sativa_GLEAN_10020937	Os04g10530		Enhanced	33.3144	303.412	28.1666	1349.47	3.18706	2.97142e-08	5.58226	2.5414e-16	-0.242158	1	2.15304	2.53573e-05	5.3401	9.73802e-23	amidase, putative, expressed		YES
Oryza_sativa_GLEAN_10020945	Os04g10690		Nitrogen specific DEG Repress	40.1158	74.4058	10.5328	14.1954	0.891247	0.596051	0.430536	0.884599	-1.92928	0.172933	-2.38999	1.26498e-05	-1.49874	0.0445103	inorganic phosphate transporter, putative, expressed
Oryza_sativa_GLEAN_10020962	Os04g11390		Infection by M. oryzae specific DEG Repress	2586.1	1668.17	2285.95	1152.57	-0.632508	0.359021	-0.987945	0.0199388	-0.177981	1	-0.533419	0.240552	-1.16593	0.000761239	expressed protein
Oryza_sativa_GLEAN_10021002	Os04g12540		Nitrogen specific DEG Induce	51.4229	72.9376	64.9976	155.488	0.504252	0.985681	1.25835	0.0769687	0.337975	1	1.09207	0.0398309	1.59632	0.0022017	receptor-like protein kinase, putative, expressed
Oryza_sativa_GLEAN_10021014	Os04g12960		Enhanced	10.4832	258.592	65.423	1160.94	4.62452	3.71657e-06	4.14935	0.0002587	2.64172	0.0849442	2.16655	0.0235528	6.79107	8.93509e-13	UDP-glucoronosyl/UDP-glucosyl transferase, putative, expressed		YES
Oryza_sativa_GLEAN_10021016	Os04g12980		Enhanced	216.658	412.273	287.901	925.414	0.928179	0.0944455	1.68453	9.83554e-05	0.410151	0.921655	1.1665	0.00124527	2.09468	1.5492e-09	UDP-glucoronosyl/UDP-glucosyl transferase, putative, expressed
Oryza_sativa_GLEAN_10021017	Os04g12920		Infection by M. oryzae specific DEG Repress	406.137	197.165	428.09	200.938	-1.04256	0.0597043	-1.09116	0.0324179	0.075945	1	0.0273421	1	-1.01522	0.0249052	expressed protein
Oryza_sativa_GLEAN_10021027			Nitrogen specific DEG Induce	83.593	113.717	87.796	436.075	0.443995	1	2.31235	0.0595468	0.0707735	1	1.93913	0.0430047	2.38312	0.0104356
Oryza_sativa_GLEAN_10021073			Nitrogen specific DEG Induce	87.3986	143.035	128.925	289.014	0.710686	0.637283	1.16461	0.0587647	0.560851	0.896563	1.01477	0.0283396	1.72546	9.99006e-05
Oryza_sativa_GLEAN_10021080			Nitrogen specific DEG Induce	39.1298	82.6551	107.758	262.211	1.07883	0.661889	1.28294	0.252862	1.46145	0.413519	1.66555	0.0247266	2.74439	9.42198e-05
Oryza_sativa_GLEAN_10021083	Os04g15660		Infection by M. oryzae specific DEG Induce	5.38919	19.5032	9.66638	42.1894	1.85557	0.197219	2.12583	0.0361933	0.842909	1	1.11317	0.150629	2.96874	0.000185724	receptor kinase, putative, expressed
Oryza_sativa_GLEAN_10021085	Os04g15690		Enhanced	787.502	1191.76	733.039	2130.92	0.597739	0.452319	1.53951	8.06838e-05	-0.103393	1	0.838381	0.0206287	1.43612	1.1333e-05	DSBA-like thioredoxin domain containing protein, expressed		YES
Oryza_sativa_GLEAN_10021091	Os04g15840		Infection by M. oryzae specific DEG Induce	12.1775	14.471	5.30032	27.4812	0.248944	1	2.37429	0.048817	-1.20007	0.924804	0.925281	0.382971	1.17423	0.274863	expansin precursor, putative, expressed
Oryza_sativa_GLEAN_10021112	Os04g16970		Nitrogen specific DEG Repress	112.6	96.5272	24.0041	39.0955	-0.222202	1	0.703724	0.625123	-2.22986	0.0218638	-1.30393	0.0614862	-1.52613	0.0306876	zinc finger, C3HC4 type domain containing protein, expressed
Oryza_sativa_GLEAN_10021191			Enhanced	3.04535	9.86873	4.36606	43.5462	1.69626	0.780015	3.31814	0.026249	0.519725	1	2.14161	0.034236	3.83787	0.000777698
Oryza_sativa_GLEAN_10021255	Os04g21790	OsWAK34	Enhanced	5.99459	25.6823	26.4338	77.1985	2.09904	0.0491267	1.54619	0.0734869	2.14065	0.13318	1.5878	0.00593639	3.68684	4.58021e-08	OsWAK34 - OsWAK receptor-like protein kinase, expressed
Oryza_sativa_GLEAN_10021274	Os04g22470		Nitrogen specific DEG Induce	6.73249	1.64195	10.5328	8.60338	-2.03573	0.457713	-0.291915	0.960624	0.645679	1	2.38949	0.0247685	0.353764	0.96879	SHR5-receptor-like kinase, putative, expressed
Oryza_sativa_GLEAN_10021299			Infection by M. oryzae specific DEG Induce	441.192	678.42	360.623	923.952	0.620772	0.662681	1.35733	0.00949858	-0.290917	1	0.445639	0.56269	1.06641	0.0219705
Oryza_sativa_GLEAN_10021336	Os04g24220	OsWAK32	Enhanced	79.5718	242.82	144.385	536.219	1.60956	0.000551282	1.8929	7.66692e-05	0.859593	0.473025	1.14293	0.0049928	2.75249	8.18418e-13	OsWAK32 - OsWAK receptor-like protein kinase, expressed		YES
Oryza_sativa_GLEAN_10021372			Enhanced	2.51133	7.58457	5.33424	30.6743	1.59462	0.73394	2.52367	0.0324651	1.08683	1	2.01589	0.00565771	3.61051	0.000145908
Oryza_sativa_GLEAN_10021389			Infection by M. oryzae specific DEG Induce	139.473	389.719	165.584	297.956	1.48244	0.00307334	0.847542	0.21287	0.247569	1	-0.387334	0.665114	1.09511	0.0284447
Oryza_sativa_GLEAN_10021459	Os04g27790		Enhanced	31.6604	53.1983	26.8069	155.746	0.748701	0.763465	2.53852	6.17831e-05	-0.240076	1	1.54974	0.00144919	2.29844	7.16963e-06	terpene synthase, putative, expressed		YES
Oryza_sativa_GLEAN_10021460			Enhanced	166.376	486.006	220.542	1210.87	1.54652	0.0134251	2.45692	3.04234e-05	0.406601	0.996733	1.317	0.0116899	2.86353	1.45534e-09
Oryza_sativa_GLEAN_10021464			Infection by M. oryzae specific DEG Induce	647.338	621.876	362.577	729.805	-0.0578923	1	1.00922	0.0370617	-0.836229	0.309277	0.230884	0.838518	0.172992	0.899064
Oryza_sativa_GLEAN_10021500			Enhanced	4.21727	16.3511	4.33214	91.725	1.95501	0.177783	4.40416	3.8965e-07	0.0387714	1	2.48793	4.79275e-06	4.44293	1.9596e-10
Oryza_sativa_GLEAN_10021504	Os04g28330		Enhanced	0	1.43884	0	11.6725	13.8126	1	16.8328	0.0433668		1	3.02014	0.00959848	16.8328	0.004881	expressed protein
Oryza_sativa_GLEAN_10021519	Os04g28780		Enhanced	39.2328	32.004	23.6649	172.406	-0.293807	1	2.86499	6.66088e-05	-0.72931	0.931033	2.42949	4.54859e-06	2.13568	0.000286768	serine/threonine-protein kinase receptor precursor, putative, expressed
Oryza_sativa_GLEAN_10021528	Os04g28990		Nitrogen specific DEG Repress	417.809	284.162	151.141	143.998	-0.55613	0.822263	-0.0698447	1	-1.46695	0.0312556	-0.980664	0.0572816	-1.53679	0.00115773	dehydrogenase, putative, expressed
Oryza_sativa_GLEAN_10021562			Infection by M. oryzae specific DEG Induce	39.8197	89.3314	36.2358	141.004	1.16569	0.175821	1.96024	0.00237816	-0.136064	1	0.658493	0.358696	1.82418	0.00048654
Oryza_sativa_GLEAN_10021563			Nitrogen specific DEG Induce	138.895	185.598	239.193	392.195	0.418181	0.985681	0.713398	0.278202	0.784178	0.566685	1.0794	0.0097899	1.49758	0.00032074
Oryza_sativa_GLEAN_10021570	Os04g29810		Enhanced	233.929	484.964	547.45	1052.08	1.05181	0.0282831	0.942446	0.0626131	1.22666	0.0112541	1.1173	0.00174187	2.1691	1.35153e-10	expressed protein
Oryza_sativa_GLEAN_10021576	Os04g30010	OsWAK45	Enhanced	14.5888	82.6416	34.9963	230.14	2.502	0.000970344	2.71724	0.000348844	1.26234	0.647892	1.47757	0.0187848	3.97957	1.4319e-10	OsWAK45 - OsWAK receptor-like protein kinase, expressed
Oryza_sativa_GLEAN_10021582	Os04g30060		Enhanced	1.76955	27.6479	12.1978	79.3077	3.96572	0.000144287	2.70084	0.000832974	2.78517	0.25593	1.52029	0.00990839	5.48601	1.03112e-11	wall-associated receptor kinase-like 10 precursor, putative, expressed
Oryza_sativa_GLEAN_10021585	Os04g30110		Infection by M. oryzae specific DEG Induce	12.7751	112.607	20.9639	173.779	3.13989	1.07364e-06	3.05128	1.56132e-05	0.714567	0.961779	0.625952	0.481008	3.76585	1.04312e-10	wall-associated receptor kinase 3 precursor, putative, expressed
Oryza_sativa_GLEAN_10021603	Os04g30490		Enhanced	93.5592	718.315	185.579	3115.88	2.94067	8.19634e-07	4.06953	1.82588e-09	0.988084	0.692477	2.11695	0.000151529	5.05762	2.86571e-19	MATE efflux family protein, putative, expressed		YES
Oryza_sativa_GLEAN_10021615	Os02g30050		Infection by M. oryzae specific DEG Induce	2809.13	3837.17	1808.81	4507.07	0.449919	0.889957	1.31715	0.00636087	-0.635086	0.732695	0.232146	0.864578	0.682064	0.18314	ribosomal protein L29, putative, expressed		YES
Oryza_sativa_GLEAN_10021618	Os04g30760		Enhanced	1308.7	1561.55	1092.33	3318.04	0.254848	1	1.60293	0.000475968	-0.260731	1	1.08735	0.00647007	1.3422	0.000611905	3-oxoacyl-reductase, chloroplast precursor, putative, expressed
Oryza_sativa_GLEAN_10021634	Os04g30930		Nitrogen specific DEG Induce	24.1628	31.6356	45.597	122.664	0.388763	1	1.4277	0.15593	0.91615	0.877158	1.95509	0.00267762	2.34385	0.000693433	NB-ARC domain containing protein, expressed
Oryza_sativa_GLEAN_10021642	Os04g31030		Enhanced	259.845	559.152	302.273	1116.02	1.10559	0.0282831	1.88444	1.87608e-05	0.2182	1	0.99705	0.0115008	2.10264	4.50472e-09	nitrate-induced NOI protein, expressed		YES					NOI Nitrate iduced protein
Oryza_sativa_GLEAN_10021643	Os04g31040	VED	Infection by M. oryzae specific DEG Repress	1117.34	906.409	1365.34	663.292	-0.301831	1	-1.04154	0.0145395	0.289193	0.981612	-0.450519	0.408413	-0.752349	0.0721823	violaxanthin de-epoxidase, putative, expressed
Oryza_sativa_GLEAN_10021661	Os04g31250		Nitrogen specific DEG Induce	1.28358	1.44902	0.900347	8.27248	0.174903	1	3.19977	0.210004	-0.51162	1	2.51324	0.0268333	2.68815	0.123703
Oryza_sativa_GLEAN_10021718	Os04g32110		Infection by M. oryzae specific DEG Induce	619.096	872.26	453.263	925.198	0.494595	0.699357	1.02942	0.0285175	-0.449817	0.896563	0.0850041	0.987803	0.579599	0.219697	ACT domain containing protein, expressed		YES
Oryza_sativa_GLEAN_10021746	Os04g32480		Enhanced	2.46328	66.8851	3.49963	355.27	4.76303	0.000210405	6.66557	1.37433e-06	0.506624	1	2.40916	0.0163581	7.17219	1.01084e-10	zinc-finger protein, putative, expressed	Tify	YES						1.17
Oryza_sativa_GLEAN_10021750	Os04g32550		Infection by M. oryzae specific DEG Induce	1523.41	1585.98	920.129	1748.51	0.0580705	1	0.926216	0.0392148	-0.727394	0.39324	0.140752	0.926189	0.198822	0.830563	defender against cell death 1, putative, expressed
Oryza_sativa_GLEAN_10021780			Enhanced	416.09	1520.72	773.718	8138.08	1.86979	0.258191	3.39481	0.00599142	0.894913	0.936751	2.41993	0.0160406	4.28972	3.86747e-06
Oryza_sativa_GLEAN_10021809	Os04g33240		Enhanced	25.6022	31.7138	15.901	73.8563	0.308841	1	2.21561	0.00558618	-0.687153	0.981612	1.21961	0.0491563	1.52845	0.0212851	sex determination protein tasselseed-2, putative, expressed		YES
Oryza_sativa_GLEAN_10021817	Os04g33390		Infection by M. oryzae specific DEG Induce	530.564	1045.93	442.44	3003.96	0.979193	0.859945	2.76331	0.0147853	-0.262046	1	1.52207	0.151019	2.50127	0.00460817	prephenate dehydratase domain containing protein, expressed		YES
Oryza_sativa_GLEAN_10021821	Os04g33360		Infection by M. oryzae specific DEG Induce	138.273	346.082	232.838	539.265	1.32359	0.0453902	1.21167	0.080969	0.751804	0.783571	0.639881	0.413565	1.96347	4.74357e-05	gibberellin 2-beta-dioxygenase 7, putative, expressed
Oryza_sativa_GLEAN_10021824	Os04g33450		Nitrogen specific DEG Repress	410.164	266.287	103.016	148.787	-0.623221	0.611522	0.53039	0.49977	-1.99334	0.000102797	-0.839729	0.0845492	-1.46295	0.000588219	expressed protein
Oryza_sativa_GLEAN_10021826	Os04g33420		Infection by M. oryzae specific DEG Induce	1089.36	1119.74	674.563	1360.69	0.0396796	1	1.01231	0.0233894	-0.691454	0.475312	0.281175	0.739224	0.320855	0.647795	DNA-binding protein S1FA, putative, expressed	S1Fa-like	YES
Oryza_sativa_GLEAN_10021830	Os04g33490		Nitrogen specific DEG Repress	1233.17	1534.51	1129.96	840.023	0.315407	0.994374	-0.427765	0.472669	-0.126103	1	-0.869275	0.0159487	-0.553868	0.247315	neutral/alkaline invertase, putative, expressed
Oryza_sativa_GLEAN_10021848	Os04g33660		Infection by M. oryzae specific DEG Repress	1209.24	709.458	1357.3	533.059	-0.769307	0.186474	-1.34837	0.000732982	0.166639	1	-0.412423	0.500078	-1.18173	0.00132989	bifunctional monodehydroascorbate reductase and carbonic anhydrasenectarin-3 precursor, putative, expressed
Oryza_sativa_GLEAN_10021865	Os04g33870		Enhanced	0	0.631422	0	20.8879	12.6244	1	17.6723	0.00151119		1	5.04792	2.4809e-07	17.6723	2.68657e-05	DUF623 domain containing protein, expressed	OFP	YES
Oryza_sativa_GLEAN_10021877	Os04g33990		Nitrogen specific DEG Repress	893.148	434.264	281.969	221.304	-1.04033	0.203069	-0.349505	0.76748	-1.66336	0.0201382	-0.972544	0.109208	-2.01287	5.36412e-05	harpin-induced protein 1 domain containing protein, expressed
Oryza_sativa_GLEAN_10021885	Os04g34140		Infection by M. oryzae specific DEG Induce	260.409	750.417	392.326	769.62	1.52691	6.2765e-05	0.972094	0.0521579	0.591271	0.719802	0.0364539	1	1.56337	8.28695e-06	U-box protein CMPG1, putative, expressed		YES
Oryza_sativa_GLEAN_10021892	Os04g34230		Nitrogen specific DEG Repress	199.735	126.228	56.8081	78.7787	-0.662049	0.670426	0.471708	0.66035	-1.81392	0.00625025	-0.680159	0.31414	-1.34221	0.00776782	RING-H2 finger protein, putative, expressed
Oryza_sativa_GLEAN_10021894	Os04g34250		Infection by M. oryzae specific DEG Repress	562.441	300.323	633.871	253.285	-0.905187	0.21077	-1.32343	0.0113696	0.172489	1	-0.245751	0.87664	-1.15094	0.0162426	serine/threonine-protein kinase receptor precursor, putative, expressed
Oryza_sativa_GLEAN_10021906	Os04g34490		Infection by M. oryzae specific DEG Induce	19.1635	29.2552	8.79996	76.4873	0.610333	1	3.11965	0.0132551	-1.12279	0.945623	1.38653	0.205518	1.99686	0.0567146	nodulin, putative, expressed
Oryza_sativa_GLEAN_10021941	Os04g35060		Enhanced	154.521	210.578	190.744	726.817	0.446547	1	1.92996	0.0093749	0.303832	1	1.78724	0.00186311	2.23379	9.73676e-05	nicotinate phosphoribosyltransferase family domain containing protein, expressed
Oryza_sativa_GLEAN_10021942			Infection by M. oryzae specific DEG Induce	3898.06	5256.81	2910.75	5665.23	0.431429	0.804266	0.960742	0.0311627	-0.421365	0.896563	0.107948	0.966787	0.539377	0.247315
Oryza_sativa_GLEAN_10021943	Os04g35100		Nitrogen specific DEG Repress	652.761	802.606	491.5	344.68	0.298137	1	-0.511933	0.404374	-0.409365	0.914735	-1.21944	0.000425964	-0.921298	0.0267138	phospholipase C, putative, expressed		YES
Oryza_sativa_GLEAN_10021945	Os04g35130		Infection by M. oryzae specific DEG Induce	61.8139	301.601	78.5706	298.189	2.28664	3.83218e-06	1.92416	0.00104228	0.346058	1	-0.0164168	1	2.27022	1.01433e-06	expressed protein		YES
Oryza_sativa_GLEAN_10021960	Os04g35300		Infection by M. oryzae specific DEG Induce	1055.51	1293.47	810.722	1590.64	0.293308	1	0.972325	0.0297589	-0.38066	0.914105	0.298357	0.707874	0.591665	0.190968	SLL1 protein, putative, expressed		YES
Oryza_sativa_GLEAN_10021979			Infection by M. oryzae specific DEG Induce	48.9116	215.705	111.205	291.894	2.14081	4.33582e-05	1.39222	0.0296481	1.18498	0.276068	0.436383	0.641845	2.5772	3.34454e-08
Oryza_sativa_GLEAN_10022013	Os04g35880		Infection by M. oryzae specific DEG Repress	259.701	144.666	316.493	131.722	-0.844124	0.27558	-1.26468	0.0162697	0.285323	1	-0.13523	0.965544	-0.979354	0.047778	retrotransposon protein, putative, unclassified, expressed	DDT
Oryza_sativa_GLEAN_10022014			Infection by M. oryzae specific DEG Induce	14.4408	61.4235	18.602	47.4507	2.08864	0.00581077	1.35097	0.161711	0.365309	1	-0.372362	0.843853	1.71628	0.0178203
Oryza_sativa_GLEAN_10022030	Os04g36062		Infection by M. oryzae specific DEG Repress	5205.11	4596.38	5805.07	2830.18	-0.17943	1	-1.03642	0.0460694	0.157385	1	-0.699607	0.176592	-0.879036	0.0669316	expressed protein		YES
Oryza_sativa_GLEAN_10022037			Infection by M. oryzae specific DEG Repress	1476.35	981.488	1980.11	879.011	-0.588996	0.674004	-1.17163	0.0227236	0.423544	0.924804	-0.159089	0.941058	-0.748085	0.154576
Oryza_sativa_GLEAN_10022044			Repressed	9893.95	10837.5	10631.5	4050.13	0.13142	1	-1.39231	0.000467357	0.103729	1	-1.42	1.61844e-05	-1.28858	0.000304387	Hypothetical protein with transport activity
Oryza_sativa_GLEAN_10022067	Os04g37430		Enhanced	368.66	668.396	527.775	1147.36	0.85841	0.104641	1.12032	0.0142831	0.517632	0.807285	0.779539	0.0478692	1.63795	1.22276e-06	lipoxygenase protein, putative, expressed		YES
Oryza_sativa_GLEAN_10022071			Enhanced	88.5079	1106.55	195.128	2587.67	3.64412	4.17611e-19	3.72916	1.56235e-15	1.14055	0.14632	1.22558	0.00297753	4.86971	1.03119e-33
Oryza_sativa_GLEAN_10022086	Os04g37670		Enhanced	28.7621	65.0366	61.5318	230.851	1.17708	0.261244	1.90756	0.00325037	1.09716	0.550575	1.82764	0.000147795	3.00472	3.86067e-09	steroid nuclear receptor, ligand-binding, putative, expressed		YES
Oryza_sativa_GLEAN_10022090	Os04g37700		Infection by M. oryzae specific DEG Induce	9.78172	40.5968	13.4374	51.3719	2.05321	0.0200572	1.93473	0.0332042	0.45809	1	0.339614	0.873607	2.39282	0.000648242	expressed protein
Oryza_sativa_GLEAN_10022094	Os04g37740		Infection by M. oryzae specific DEG Induce	228.231	512.776	287.506	1188.8	1.16783	0.314097	2.04784	0.00893236	0.333097	1	1.21311	0.0925589	2.38094	6.47201e-05	zinc finger, C3HC4 type domain containing protein, expressed		YES
Oryza_sativa_GLEAN_10022096	Os04g37760		Enhanced	25.9609	32.0159	27.5716	82.7494	0.302447	1	1.58557	0.0489114	0.0868379	1	1.36996	0.0166487	1.67241	0.00815917	expressed protein
Oryza_sativa_GLEAN_10022099	Os04g37790		Enhanced	156.256	377.436	267.138	1094.35	1.27232	0.00343473	2.03443	9.19742e-07	0.773675	0.442747	1.53578	6.80232e-06	2.8081	1.56059e-16	expressed protein		YES
Oryza_sativa_GLEAN_10022102	Os04g37820		Nitrogen specific DEG Induce	370.159	988.509	1032.72	2468.17	1.41711	0.0576068	1.25699	0.108966	1.48023	0.0926445	1.32011	0.0286569	2.73722	1.21387e-07	cytokinin-O-glucosyltransferase 2, putative, expressed
Oryza_sativa_GLEAN_10022109	Os04g37920		Infection by M. oryzae specific DEG Repress	2063.75	1835.02	2543.75	1346.91	-0.169472	1	-0.917303	0.0329377	0.30169	0.965705	-0.446141	0.404821	-0.615613	0.15783	FAD binding domain of DNA photolyase domain containing protein, expressed
Oryza_sativa_GLEAN_10022142	Os04g38480	OsSERK2	Infection by M. oryzae specific DEG Induce	1493.99	2405.75	2001.18	3976.83	0.687321	0.377823	0.990768	0.0482456	0.421683	0.898449	0.725129	0.0925589	1.41245	9.29606e-05	BRASSINOSTEROID INSENSITIVE 1-associated receptor kinase 1 precursor, putative, expressed		YES
Oryza_sativa_GLEAN_10022161	Os04g38720	OsNAC2	Nitrogen specific DEG Repress	512.406	420.962	405.165	222.686	-0.283596	1	-0.863499	0.111352	-0.338777	0.981716	-0.91868	0.0230508	-1.20228	0.00331195	no apical meristem protein, putative, expressed	NAC
Oryza_sativa_GLEAN_10022185	Os04g38950	OsASB1	Enhanced	1026.61	1455.37	958.159	4013.59	0.503499	0.985926	2.06655	0.00139255	-0.099551	1	1.4635	0.00757158	1.967	0.000150999	class I glutamine amidotransferase, putative, expressed		YES		Triptophan Pathway			glu metabolism
Oryza_sativa_GLEAN_10022189	Os04g39010		Enhanced	25.5541	190.137	57.4032	1048.48	2.89541	0.00505057	4.19102	0.000101098	1.16757	0.864934	2.46318	0.00534551	5.3586	5.09851e-10	heavy metal associated domain containing protein, expressed		YES						1.26
Oryza_sativa_GLEAN_10022219			Infection by M. oryzae specific DEG Induce	85.5491	597.374	105.513	969.977	2.80381	3.17164e-14	3.20053	2.80603e-14	0.302599	1	0.699318	0.113337	3.50313	2.54056e-23
Oryza_sativa_GLEAN_10022222	Os04g39350		Enhanced	257.032	1747.86	593.43	4953.93	2.76557	9.26993e-06	3.06142	1.89448e-05	1.20713	0.430003	1.50298	0.0207269	4.26855	1.22433e-13	heavy metal associated domain containing protein, expressed		YES						0.914
Oryza_sativa_GLEAN_10022246			Infection by M. oryzae specific DEG Induce	1482.17	2034.35	1136.34	2249.49	0.456856	0.724431	0.9852	0.0252529	-0.383313	0.915038	0.145031	0.929157	0.601887	0.159097
Oryza_sativa_GLEAN_10022274	Os04g40310		Infection by M. oryzae specific DEG Induce	198.954	358.228	244.428	521.049	0.848444	0.194545	1.09201	0.039085	0.296979	0.996733	0.540542	0.341904	1.38899	0.000410569	dehydrogenase, putative, expressed		YES
Oryza_sativa_GLEAN_10022289	Os04g40520		Nitrogen specific DEG Induce	116.999	91.6592	146.948	189.216	-0.35214	1	0.364731	0.72833	0.328809	1	1.04568	0.0335592	0.693541	0.307338	uncharacterized glycosyltransferase, putative, expressed		YES
Oryza_sativa_GLEAN_10022331	Os04g41030		Infection by M. oryzae specific DEG Induce	656.412	1273.13	952.757	2069.91	0.955701	0.0660737	1.11939	0.0215043	0.537507	0.803831	0.701192	0.113732	1.65689	2.9467e-06	inactive receptor kinase At1g27190 precursor, putative, expressed		YES
Oryza_sativa_GLEAN_10022332			Infection by M. oryzae specific DEG Induce	167.551	244.689	146.303	358.437	0.546348	0.763386	1.29276	0.0175236	-0.19564	1	0.550771	0.376744	1.09712	0.0149994
Oryza_sativa_GLEAN_10022339	Os04g41130	OsFT-Like6	Enhanced	44.6671	34.1755	19.4006	113.573	-0.38625	1	2.54944	0.000236405	-1.20311	0.599508	1.73258	0.000613675	1.34633	0.0284486	osFTL6 FT-Like6 homologous to Flowering Locus T gene; contains Pfam profile PF01161: Phosphatidylethanolamine-binding protein, expressed
Oryza_sativa_GLEAN_10022358	Os04g41370		Infection by M. oryzae specific DEG Induce	0.64179	3.32917	0	11.6063	2.37499	0.898263	16.8245	0.0255793	-12.6479	1	1.80167	0.0801233	4.17666	0.0108597	Leucine Rich Repeat family protein, expressed
Oryza_sativa_GLEAN_10022359	Os04g41380		Enhanced	0	14.3329	4.36606	83.0554	17.129	0.00446698	4.24967	0.000566136	15.414	0.651885	2.53474	0.0028175	19.6637	7.92073e-10	Leucine Rich Repeat family protein, expressed
Oryza_sativa_GLEAN_10022361	Os04g41400		Enhanced	64.0252	93.1924	78.2808	202.907	0.541572	0.936875	1.37409	0.0294209	0.290017	1	1.12253	0.0221631	1.6641	0.000606337	peptide transporter PTR2, putative, expressed
Oryza_sativa_GLEAN_10022376	Os04g41680	CHIT3	Nitrogen specific DEG Induce	2742.86	1754.21	3133.66	3986.74	-0.644865	0.794407	0.347363	0.783181	0.192164	1	1.18439	0.0322804	0.539527	0.541826	CHIT3 - Chitinase family protein precursor, expressed		YES	PR3, PR4, PR8, PR11
Oryza_sativa_GLEAN_10022378			Nitrogen specific DEG Induce	49.9874	52.7751	65.2689	128.149	0.0782947	1	0.97335	0.274584	0.384832	1	1.27989	0.0247214	1.35818	0.0306064
Oryza_sativa_GLEAN_10022422	Os04g42250		Enhanced	1549.8	1654.46	970.024	2777.48	0.0942816	1	1.51769	7.49317e-05	-0.675988	0.475312	0.747416	0.0428808	0.841697	0.0251195	transferase family protein, putative, expressed		YES
Oryza_sativa_GLEAN_10022437			Nitrogen specific DEG Induce	53.1041	78.3946	75.2066	169.519	0.561931	0.936082	1.17252	0.092632	0.502037	0.960709	1.11262	0.0291219	1.67455	0.000919997
Oryza_sativa_GLEAN_10022465	Os04g42760		Nitrogen specific DEG Induce	1.1797	2.27226	0.866428	11.6724	0.945712	1	3.75188	0.0826965	-0.445265	1	2.3609	0.0156171	3.30661	0.030153	sialyltransferase family domain containing protein, expressed
Oryza_sativa_GLEAN_10022480	Os04g42980		Enhanced	267.584	302.937	341.805	697.135	0.179026	1	1.02827	0.0457344	0.35318	0.969911	1.20242	0.00105705	1.38145	0.000274144	zinc finger family protein, putative, expressed
Oryza_sativa_GLEAN_10022512	Os04g43390	Os4bglu16	Infection by M. oryzae specific DEG Repress	2561.53	1866.46	3058.4	1543.27	-0.456705	0.726778	-0.98679	0.0177984	0.255769	0.996733	-0.274316	0.738162	-0.731021	0.0671595	Os4bglu16 - monolignol beta-glucoside homologue, expressed		YES
Oryza_sativa_GLEAN_10022519	Os04g43440		Enhanced	19.7105	92.0693	40.1949	444.081	2.22375	0.0372013	3.46574	0.000256394	1.02804	0.896507	2.27003	0.00275513	4.49378	3.10618e-09	NB-ARC/LRR disease resistance protein, putative, expressed		YES
Oryza_sativa_GLEAN_10022524	Os04g43550		Enhanced	144.694	250.606	103.253	465.516	0.792421	0.358046	2.17265	4.17232e-06	-0.486818	0.913666	0.893407	0.0455459	1.68583	2.59231e-05	MazG nucleotide pyrophosphohydrolase domain containing protein, expressed
Oryza_sativa_GLEAN_10022531	Os04g43650		Enhanced	1375.53	1985.92	1437.39	5120.67	0.529821	0.840179	1.83288	0.000274909	0.063469	1	1.36653	0.00113704	1.89635	3.17066e-06	L-allo-threonine aldolase, putative, expressed		YES
Oryza_sativa_GLEAN_10022532	Os04g43660		Enhanced	2.51133	21.5864	2.6332	111.976	3.1036	0.00369483	5.41023	1.26789e-09	0.0683673	1	2.37499	4.79275e-06	5.47859	3.53906e-14	expressed protein		YES
Oryza_sativa_GLEAN_10022534	Os04g43680	Osmyb4	Enhanced	51.805	275.655	52.698	1200.4	2.4117	0.00395648	4.50962	1.92679e-07	0.0246572	1	2.12258	0.00289723	4.53428	4.64357e-11	MYB family transcription factor, putative, expressed	MYB	YES						0.82
Oryza_sativa_GLEAN_10022539	Os04g43760		Nitrogen specific DEG Repress	1310.03	1270.15	1052.24	652.422	-0.0446015	1	-0.68958	0.171945	-0.316137	0.976273	-0.961116	0.00728374	-1.00572	0.00772176	phenylalanine ammonia-lyase, putative, expressed
Oryza_sativa_GLEAN_10022569	Os04g44210		Infection by M. oryzae specific DEG Repress	312.181	157.268	280.698	114.135	-0.989157	0.24112	-1.29828	0.0380322	-0.153361	1	-0.462485	0.649001	-1.45164	0.00526569	expressed protein
Oryza_sativa_GLEAN_10022581	Os04g44300		Infection by M. oryzae specific DEG Induce	346.026	665.542	424.843	928.895	0.943651	0.0625551	1.12859	0.0150733	0.29605	0.996733	0.480985	0.38166	1.42464	6.18532e-05	transposon protein, putative, unclassified, expressed		YES
Oryza_sativa_GLEAN_10022602	Os04g44550		Enhanced	67.8488	147.525	76.1748	386.886	1.12057	0.0905398	2.34452	3.44769e-06	0.166992	1	1.39095	0.000810012	2.51151	1.18175e-09	CHCH domain containing protein, expressed
Oryza_sativa_GLEAN_10022618	Os04g44750		Enhanced	191.619	297.771	191.746	650.611	0.635964	0.57132	1.7626	0.000101392	0.000956841	1	1.12759	0.00319215	1.76356	2.2797e-06	transporter family protein, putative, expressed		YES
Oryza_sativa_GLEAN_10022641	Os04g45000		Nitrogen specific DEG Repress	3805.93	4644.39	3738.32	2501.81	0.28724	1	-0.579416	0.258231	-0.0258587	1	-0.892515	0.00936276	-0.605275	0.162194	short-chain dehydrogenase/reductase, putative, expressed
Oryza_sativa_GLEAN_10022651	Os04g45160		Nitrogen specific DEG Induce	227.721	276.937	346.152	629.667	0.282291	1	0.863182	0.185772	0.604138	0.846365	1.18503	0.00676025	1.46732	0.000775167	DTA2, putative, expressed						YES
Oryza_sativa_GLEAN_10022654	Os04g45210		Nitrogen specific DEG Repress	2053.91	1825.25	1723.32	1040.99	-0.170277	1	-0.727239	0.12024	-0.253182	1	-0.810144	0.0228606	-0.980421	0.00772176	peroxisomal biogenesis factor 11, putative, expressed
Oryza_sativa_GLEAN_10022660	Os04g45290		Nitrogen specific DEG Induce	191.514	235.31	311.359	624.338	0.297116	1	1.00375	0.061162	0.701134	0.632399	1.40777	0.00013099	1.70488	6.18985e-06	glycosyl hydrolases, putative, expressed
Oryza_sativa_GLEAN_10022700	Os04g45810	OsHOX22	Suppressed	930.92	1918.22	1192.57	903.475	1.04304	0.00974966	-0.400514	0.505755	0.357342	0.923295	-1.08621	0.000907752	-0.0431717	1	homeobox associated leucine zipper, Abiotic stress responsive, Y2H with MADS14 Os03g54160 regulation de la floraison	HB	YES
Oryza_sativa_GLEAN_10022714			Enhanced	133.445	204.285	171.14	992.627	0.614338	1	2.53608	0.00257432	0.35893	1	2.28067	0.000570472	2.89501	8.94922e-06
Oryza_sativa_GLEAN_10022769	Os04g46610		Infection by M. oryzae specific DEG Repress	906.189	628.963	1011.15	451.791	-0.526837	0.821129	-1.16227	0.0264272	0.158113	1	-0.47732	0.522284	-1.00416	0.0411882	PAP fibrillin family domain containing protein, expressed
Oryza_sativa_GLEAN_10022786	Os04g46780		Infection by M. oryzae specific DEG Repress	75.1468	24.4189	24.9384	21.1112	-1.62172	0.030908	-0.240355	0.94927	-1.59135	0.185595	-0.209984	0.967564	-1.8317	0.00291097	MSP domain containing protein, expressed
Oryza_sativa_GLEAN_10022808	Os04g47020		Infection by M. oryzae specific DEG Repress	1648.51	1103.74	1534.7	819.798	-0.578765	0.479351	-0.90462	0.0401876	-0.103198	1	-0.429054	0.436191	-1.00782	0.00599108	genetic modifier, putative, expressed
Oryza_sativa_GLEAN_10022835	Os04g47300	OsCDPK12	Infection by M. oryzae specific DEG Repress	663.997	462.208	647.308	319.332	-0.522635	0.71902	-1.0194	0.0297202	-0.0367234	1	-0.533485	0.316978	-1.05612	0.00988069	CAMK_CAMK_like.26 - CAMK includes calcium/calmodulin depedent protein kinases, expressed		YES			YES
Oryza_sativa_GLEAN_10022846	Os04g47450		Infection by M. oryzae specific DEG Induce	2.98563	9.80587	0	24.9415	1.71561	0.731624	17.9282	0.00140507	-14.8657	0.915038	1.34683	0.220514	3.06244	0.00916753	expressed protein		YES
Oryza_sativa_GLEAN_10022869	Os04g47720		Enhanced	87.7787	181.917	99.109	478.512	1.05134	0.153841	2.27147	1.68721e-05	0.175144	1	1.39527	0.00142904	2.44661	1.1331e-08	cis-zeatin O-glucosyltransferase, putative, expressed		YES
Oryza_sativa_GLEAN_10022870	Os04g47750		Nitrogen specific DEG Induce	12.5518	7.01254	11.4671	27.1088	-0.839886	0.962477	1.24126	0.354228	-0.130398	1	1.95075	0.00658452	1.11087	0.330081	transposon protein, putative, Pong sub-class, expressed
Oryza_sativa_GLEAN_10022894	Os04g47970		Enhanced	789.897	987.131	583.273	1725.45	0.321578	0.995765	1.56473	7.66692e-05	-0.437492	0.896563	0.80566	0.030435	1.12724	0.00124331	ORM1, putative, expressed		YES
Oryza_sativa_GLEAN_10022932	Os04g48460		Nitrogen specific DEG Induce	184.659	363.251	440.642	861.592	0.976107	0.0664022	0.967397	0.0598074	1.25475	0.0123546	1.24604	0.000519665	2.22215	1.5021e-10	cytochrome P450, putative, expressed		YES
Oryza_sativa_GLEAN_10022959	Os04g48800		Infection by M. oryzae specific DEG Repress	1020.3	605.653	996.686	491.73	-0.752428	0.210497	-1.01927	0.0218898	-0.0337804	1	-0.300625	0.707092	-1.05305	0.0056828	GDSL-like lipase/acylhydrolase, putative, expressed
Oryza_sativa_GLEAN_10022960			Enhanced	26.3907	18.96	8.00136	73.3352	-0.477068	1	3.19619	0.000274909	-1.72171	0.496023	1.95155	0.00140005	1.47448	0.0453486
Oryza_sativa_GLEAN_10022963	Os04g48850		Enhanced	8.65786	75.5519	24.3957	563.429	3.12539	0.00803162	4.52954	9.1426e-05	1.49454	0.801365	2.89869	0.00124527	6.02408	1.85357e-10	aminotransferase, classes I and II, domain containing protein, expressed		YES						0.921
Oryza_sativa_GLEAN_10022966	Os04g48880		Nitrogen specific DEG Repress	1462.46	2024.43	1282.98	817.73	0.46912	0.737951	-0.649803	0.212855	-0.1889	1	-1.30782	0.000114432	-0.838703	0.0499415	fatty acid hydroxylase, putative, expressed		YES
Oryza_sativa_GLEAN_10022986	Os04g49170		Enhanced	6.15819	43.625	10.7024	136.876	2.82458	0.000280588	3.67686	2.73568e-07	0.797356	0.996733	1.64964	0.00160984	4.47422	3.74008e-13	zinc finger, C3HC4 type domain containing protein, expressed
Oryza_sativa_GLEAN_10022988	Os04g49194		Infection by M. oryzae specific DEG Induce	60.3498	368.844	34.5369	1718.31	2.61159	0.173141	5.63671	0.000628201	-0.80521	1	2.21991	0.12951	4.8315	9.42198e-05	naringenin,2-oxoglutarate 3-dioxygenase, putative, expressed		YES
Oryza_sativa_GLEAN_10022989	Os04g49210		Enhanced	725.434	2328.13	554.003	5280.45	1.68226	2.9755e-07	3.2527	2.76986e-19	-0.388951	0.92101	1.18149	0.000200739	2.86375	1.07919e-21	naringenin,2-oxoglutarate 3-dioxygenase, putative, expressed		YES
Oryza_sativa_GLEAN_10022991	Os04g49220		Infection by M. oryzae specific DEG Induce	60.2473	87.7083	39.9729	122.606	0.541818	0.964496	1.61693	0.0175236	-0.591874	0.935832	0.483242	0.601888	1.02506	0.10569	mitochondrial import inner membrane translocase subunit Tim, putative, expressed
Oryza_sativa_GLEAN_10023002	Os04g49350		Repressed	5478.55	6264.31	5292.27	2856.79	0.193361	1	-0.889492	0.0479309	-0.0499076	1	-1.13276	0.000817731	-0.9394	0.0141826	PPR repeat domain containing protein, putative, expressed
Oryza_sativa_GLEAN_10023007	Os04g49410		Nitrogen specific DEG Repress	422.798	576.791	376.446	301.935	0.44808	0.933605	-0.318207	0.713548	-0.167525	1	-0.933812	0.0442124	-0.485732	0.494471	expansin precursor, putative, expressed
Oryza_sativa_GLEAN_10023016	Os04g49510	OsCDPK7	Enhanced	1740.08	2812.05	2434.33	7190.85	0.69247	0.554609	1.56264	0.00308234	0.484369	0.898449	1.35454	0.00144778	2.04701	4.41121e-07	CAMK_CAMK_like.27 - CAMK includes calcium/calmodulin depedent protein kinases, expressed		YES
Oryza_sativa_GLEAN_10023041			Enhanced	22.7312	36.0438	8.93563	92.3371	0.665078	0.9705	3.36927	1.09912e-05	-1.34703	0.704516	1.35716	0.0173461	2.02224	0.000864631
Oryza_sativa_GLEAN_10023042	Os04g49757		Infection by M. oryzae specific DEG Induce	1293.39	2466.51	2395.37	3413.85	0.931312	0.0302509	0.511152	0.353308	0.889088	0.111445	0.468929	0.371433	1.40024	1.30118e-05	purine permease, putative, expressed
Oryza_sativa_GLEAN_10023046			Nitrogen specific DEG Repress	55.6892	47.3826	23.9702	18.5634	-0.23304	1	-0.368783	0.848566	-1.21616	0.591932	-1.3519	0.0307621	-1.58494	0.02043
Oryza_sativa_GLEAN_10023052			Infection by M. oryzae specific DEG Induce	247.279	1045.18	659.186	2489.51	2.07954	0.0249757	1.9171	0.0639678	1.41454	0.448705	1.25211	0.175696	3.33165	2.63075e-06
Oryza_sativa_GLEAN_10023071	Os04g50120		Infection by M. oryzae specific DEG Induce	461.268	740.295	509.204	1143.05	0.682493	0.419024	1.16657	0.0180818	0.142638	1	0.626715	0.214004	1.30921	0.000640694	zinc-binding protein, putative, expressed	PLATZ	YES
Oryza_sativa_GLEAN_10023093			Infection by M. oryzae specific DEG Induce	216.305	281.035	134.411	332.966	0.377683	1	1.30873	0.0146369	-0.686423	0.743318	0.244621	0.855789	0.622304	0.298459
Oryza_sativa_GLEAN_10023108			Enhanced	2.45939	78.9597	1.73286	1076.51	5.00475	4.40502e-06	9.279	4.96222e-13	-0.505148	1	3.7691	1.68077e-06	8.77385	3.69125e-19
Oryza_sativa_GLEAN_10023109	Os04g50950	OsPTR6	Enhanced	1.28358	30.2296	1.73286	281.958	4.55772	0.00100903	7.34619	1.36115e-08	0.432979	1	3.22145	6.3311e-05	7.77917	1.46478e-13	peptide transporter PTR2, putative, expressed							Peptide transporter
Oryza_sativa_GLEAN_10023112	Os04g50990		Infection by M. oryzae specific DEG Induce	2689	4037.59	1667.37	4462.15	0.586428	0.568471	1.42016	0.00152259	-0.689491	0.599508	0.144243	0.947804	0.730671	0.115117	L11 domain containing ribosomal protein, putative, expressed
Oryza_sativa_GLEAN_10023119	Os04g51050	OsWAK53b	Enhanced	559.399	593.014	586.437	1273.45	0.0841881	1	1.1187	0.0478805	0.0680964	1	1.10261	0.0101365	1.1868	0.00743357	OsWAK53b - OsWAK receptor-like protein kinase, expressed
Oryza_sativa_GLEAN_10023130	Os04g51150	AOX1A	Enhanced	215.9	506.299	355.618	1115.04	1.22962	0.0201907	1.6487	0.001071	0.719962	0.648318	1.13904	0.00753846	2.36866	1.05538e-09	transposon protein, putative, unclassified, expressed		YES						0.862
Oryza_sativa_GLEAN_10023131	Os04g51160		Enhanced	74.7186	545.804	273.532	2755.64	2.86884	2.34055e-08	3.33261	9.31421e-09	1.87217	0.00414923	2.33593	7.31559e-07	5.20478	6.45325e-26	transposon protein, putative, unclassified, expressed		YES						1.72
Oryza_sativa_GLEAN_10023145	Os04g51340		Nitrogen specific DEG Repress	31.2968	28.2024	12.3674	9.71179	-0.150198	1	-0.348736	0.923157	-1.33947	0.689907	-1.53801	0.0343451	-1.68821	0.0350987	pectinacetylesterase domain containing protein, expressed
Oryza_sativa_GLEAN_10023151	Os04g51400		Infection by M. oryzae specific DEG Repress	2030.95	1531.66	2525.56	1254.61	-0.407058	0.856748	-1.00936	0.0157523	0.314445	0.955413	-0.287856	0.704235	-0.694914	0.095671	zinc finger, C3HC4 type domain containing protein, expressed		YES
Oryza_sativa_GLEAN_10023160	Os04g51480		Infection by M. oryzae specific DEG Induce	455.187	586.047	339.116	861.468	0.364558	0.97452	1.34502	0.00225189	-0.424681	0.909457	0.555781	0.273598	0.920338	0.0235936
Oryza_sativa_GLEAN_10023165			Enhanced	7.91996	15.6332	9.8699	43.3146	0.981043	0.877202	2.13375	0.0317182	0.317542	1	1.47025	0.0332996	2.45129	0.0014788
Oryza_sativa_GLEAN_10023171	Os04g51610		Infection by M. oryzae specific DEG Repress	1183.34	934.325	1577.34	787.039	-0.340871	1	-1.00298	0.0442771	0.414624	0.913666	-0.247489	0.835344	-0.58836	0.284672	calcium-transporting ATPase, plasma membrane-type, putative, expressed		YES
Oryza_sativa_GLEAN_10023172	Os04g51630		Infection by M. oryzae specific DEG Induce	1422.52	1984.68	1010.67	2345.44	0.480455	0.700701	1.21455	0.00300884	-0.493144	0.821696	0.240952	0.799687	0.721407	0.0743464	60S ribosomal protein L7, putative, expressed		YES
Oryza_sativa_GLEAN_10023177	Os04g51680		Enhanced	0	5.80172	3.60139	60.9019	15.8242	0.182697	4.07986	0.00218892	15.1363	0.803831	3.39194	0.000125931	19.2161	3.40446e-08	expressed protein
Oryza_sativa_GLEAN_10023191	Os04g51830	OsHKT1;4	Infection by M. oryzae specific DEG Induce	85.6351	117.272	22.1016	225.367	0.453591	1	3.35005	0.000475968	-1.95405	0.278131	0.94241	0.399946	1.396	0.135081	OsHKT1;4 - Na+ transporter, expressed
Oryza_sativa_GLEAN_10023212	Os04g52090		Infection by M. oryzae specific DEG Induce	180.447	513.676	330.014	665.906	1.50929	0.00051304	1.01279	0.0753802	0.870955	0.320355	0.374459	0.654706	1.88375	6.56799e-07	AP2 domain containing protein, expressed	AP2-EREBP	YES
Oryza_sativa_GLEAN_10023213			Infection by M. oryzae specific DEG Repress	2084.93	1377.99	2153.76	1111.26	-0.597434	0.44358	-0.954664	0.0246749	0.0468571	1	-0.310374	0.65292	-0.907807	0.0159105
Oryza_sativa_GLEAN_10023220	Os04g52180		Infection by M. oryzae specific DEG Induce	769.638	867.124	587.038	1189.88	0.17206	1	1.01929	0.0255793	-0.390725	0.913666	0.4565	0.418093	0.62856	0.17692	expressed protein
Oryza_sativa_GLEAN_10023221	Os04g52190		Enhanced	38.489	387.732	131.694	853.303	3.33254	9.54093e-17	2.69587	3.92224e-10	1.77467	0.000751769	1.138	0.00260099	4.47054	1.83297e-31	vacuolar-sorting receptor precursor, putative, expressed		YES
Oryza_sativa_GLEAN_10023241			Infection by M. oryzae specific DEG Induce	8902.72	11111.9	5919.3	12963.8	0.319793	1	1.13099	0.0118511	-0.588819	0.718216	0.222378	0.846575	0.542171	0.282253
Oryza_sativa_GLEAN_10023242	Os04g52370		Nitrogen specific DEG Repress	386.913	248.278	161.899	125.07	-0.640054	0.565275	-0.372352	0.673388	-1.25692	0.0588624	-0.989213	0.0294762	-1.62927	9.01367e-05	UTP--glucose-1-phosphate uridylyltransferase, putative, expressed		YES
Oryza_sativa_GLEAN_10023275	Os04g52730		Enhanced	578.646	720.132	529.999	1351.97	0.315579	1	1.351	0.00125673	-0.126694	1	0.908726	0.011656	1.2243	0.000473756	NAD dependent epimerase/dehydratase family domain containing protein, expressed		YES
Oryza_sativa_GLEAN_10023276	Os04g52740		Infection by M. oryzae specific DEG Induce	0	5.80172	0	11.8213	15.8242	0.136113	16.851	0.0233894		1	1.02683	0.453896	16.851	0.00176148	expressed protein
Oryza_sativa_GLEAN_10023286			Enhanced	341.29	631.225	567.135	1469.25	0.887157	0.0889045	1.37332	0.00106772	0.732693	0.428923	1.21886	0.000280093	2.10601	1.05571e-10
Oryza_sativa_GLEAN_10023293	Os04g52920		Nitrogen specific DEG Induce	1.22775	1.24873	4.4339	8.18973	0.0244434	1	0.885241	0.78524	1.85256	0.960709	2.71336	0.0150739	2.7378	0.124308	remorin family protein, putative, expressed
Oryza_sativa_GLEAN_10023318	Os04g53350		Infection by M. oryzae specific DEG Repress	1068.65	878.556	1540.74	636.389	-0.282591	1	-1.27565	0.037384	0.527831	0.898492	-0.465226	0.619744	-0.747816	0.266268	expressed protein		YES
Oryza_sativa_GLEAN_10023320	Os04g53370		Nitrogen specific DEG Repress	152.838	152.677	107.144	62.3495	-0.00152398	1	-0.781106	0.307426	-0.512448	0.934191	-1.29203	0.00604184	-1.29355	0.0138813	acyltransferase, putative, expressed						YES
Oryza_sativa_GLEAN_10023330	Os04g53490		Infection by M. oryzae specific DEG Repress	2354.31	1707.37	2455.58	1317.54	-0.463531	0.739291	-0.898217	0.0388044	0.0607591	1	-0.373927	0.530835	-0.837458	0.0305933	OsCHL Chloroplastic lipocalin, expressed		YES
Oryza_sativa_GLEAN_10023355	Os04g53760		Conserved	332.744	124.87	106.753	70.7706	-1.41399	0.00824211	-0.593051	0.481863	-1.64014	0.00795118	-0.819207	0.141932	-2.23319	2.53906e-07	kinesin motor domain containing protein, putative, expressed		YES
Oryza_sativa_GLEAN_10023358	Os04g53930		Infection by M. oryzae specific DEG Induce	88.6438	249.174	131.71	600.954	1.49106	0.229888	2.18989	0.0232272	0.571267	0.994746	1.2701	0.15599	2.76116	0.000109046	organic cation transporter protein, putative, expressed
Oryza_sativa_GLEAN_10023375	Os04g54200	OsBIDK1	Enhanced	145.36	232.378	198.236	1077.99	0.676845	0.900932	2.44305	0.00063979	0.447594	0.996733	2.2138	9.31993e-05	2.89064	2.42655e-07	diacylglycerol kinase, putative, expressed		YES			YES			0.712
Oryza_sativa_GLEAN_10023387			Infection by M. oryzae specific DEG Induce	359.776	464.197	353.324	748.002	0.367639	0.984643	1.08205	0.0277013	-0.0261067	1	0.688305	0.113757	1.05594	0.00782616
Oryza_sativa_GLEAN_10023391	Os04g54390		Nitrogen specific DEG Repress	11.4357	14.1552	10.6685	3.84667	0.307784	1	-1.47167	0.346322	-0.100192	1	-1.87965	0.033677	-1.57186	0.195916	nuclease PA3, putative, expressed
Oryza_sativa_GLEAN_10023423	Os04g54790		Infection by M. oryzae specific DEG Repress	4756.69	3077.12	5918.31	2305.85	-0.628375	0.833379	-1.35988	0.0403524	0.315228	1	-0.416282	0.750188	-1.04466	0.104393	ELMO/CED-12 family protein, putative, expressed
Oryza_sativa_GLEAN_10023438	Os04g54960		Infection by M. oryzae specific DEG Repress	97.3692	62.0474	110.101	39.898	-0.650094	0.821913	-1.46444	0.0239162	0.177293	1	-0.637056	0.432545	-1.28715	0.0311357	expressed protein
Oryza_sativa_GLEAN_10023456	Os04g55150		Nitrogen specific DEG Induce	400.196	502.384	488.786	904.856	0.328083	1	0.888486	0.0823179	0.288496	0.996733	0.848898	0.032768	1.17698	0.00163903	UBA/TS-N domain containing protein, expressed		YES
Oryza_sativa_GLEAN_10023479	Os04g55410		Nitrogen specific DEG Induce	666.133	953.829	941.845	1670.39	0.51792	0.675948	0.826624	0.0932168	0.499679	0.829691	0.808383	0.0325278	1.3263	0.000116974	FGGY family of carbohydrate kinases, putative, expressed		YES
Oryza_sativa_GLEAN_10023496	Os04g55620		Nitrogen specific DEG Repress	161.275	80.1544	56.5707	36.9529	-1.00867	0.283329	-0.614366	0.540368	-1.51139	0.0914016	-1.11709	0.0495646	-2.12576	3.04959e-05	receptor kinase, putative, expressed
Oryza_sativa_GLEAN_10023506	Os04g55720		Enhanced	1000.42	1417.9	916.401	3726.02	0.503152	0.949536	2.02358	0.000304205	-0.126552	1	1.39388	0.00355627	1.89703	3.40576e-05	D-3-phosphoglycerate dehydrogenase, chloroplast precursor, putative, expressed		YES				YES
Oryza_sativa_GLEAN_10023508	Os04g55740		Enhanced	7.48205	29.9197	14.202	76.0239	1.99959	0.0386927	2.42035	0.00246534	0.924593	0.933422	1.34536	0.0268786	3.34495	2.91599e-07	peroxidase precursor, putative, expressed			PR9
Oryza_sativa_GLEAN_10023513	Os04g55790		Nitrogen specific DEG Repress	48.7402	48.8687	23.6649	17.6286	0.00380022	1	-0.424833	0.796683	-1.04236	0.772632	-1.47099	0.0178553	-1.46719	0.0360106	expressed protein
Oryza_sativa_GLEAN_10023514	Os04g55800		Infection by M. oryzae specific DEG Repress	1571.08	1729.89	2082.01	1029.08	0.138923	1	-1.01662	0.0180999	0.40622	0.896563	-0.749323	0.0577967	-0.6104	0.18466	sulfate transporter, putative, expressed
Oryza_sativa_GLEAN_10023524	Os04g55980		Enhanced	1.1797	2.27509	0	50.5364	0.947504	1	18.947	7.32961e-07	-13.5261	1	4.47333	1.77203e-10	5.42083	2.6599e-08	glycine-rich RNA-binding, abscisic acid-inducible protein, putative, expressed		YES
Oryza_sativa_GLEAN_10023526	Os04g56010		Nitrogen specific DEG Induce	0	1.03654	0.900347	11.2836	13.3395	1	3.64761	0.0954793	13.1363	1	3.44438	0.000968416	16.7839	0.0026329
Oryza_sativa_GLEAN_10023527	Os04g56030		Infection by M. oryzae specific DEG Induce	0.58596	48.3698	4.36606	183.302	6.36716	0.000723238	5.39175	0.00136405	2.89746	0.898449	1.92204	0.184143	8.2892	1.09836e-07	glycine-rich cell wall structural protein precursor, putative, expressed								0.929
Oryza_sativa_GLEAN_10023528	Os04g56040		Enhanced	2.45939	38.8677	4.33214	201.716	3.9822	1.34754e-05	5.5411	1.92639e-11	0.81678	1	2.37568	6.84655e-06	6.35788	1.15461e-18	glycine rich protein family protein, putative, expressed
Oryza_sativa_GLEAN_10023547	Os04g56230		Infection by M. oryzae specific DEG Repress	4022.43	3056.02	4765.74	1692.97	-0.396412	1	-1.49314	0.0217525	0.244633	1	-0.852095	0.21335	-1.24851	0.0411882	polyprenyl synthetase, putative, expressed
Oryza_sativa_GLEAN_10023548	Os04g56240		Repressed	6811.08	7627.87	8062.15	4170.49	0.163398	1	-0.950948	0.0283705	0.243283	0.996733	-0.871062	0.0149437	-0.707665	0.0991862	lipase, putative, expressed		YES
Oryza_sativa_GLEAN_10023556	Os04g56320		Infection by M. oryzae specific DEG Repress	855.462	614.518	799.655	408.733	-0.477248	0.766981	-0.96822	0.0365808	-0.0973251	1	-0.588297	0.213648	-1.06555	0.00613095	AAA-type ATPase family protein, putative, expressed						YES
Oryza_sativa_GLEAN_10023571	Os04g56470	OsAAP7B	Enhanced	0	6.63797	0.866428	67.0319	16.0185	0.267987	6.27362	0.00481294	13.0809	1	3.33603	0.0127781	19.3545	1.48551e-05	amino acid transporter, putative, expressed							Transport des aa
Oryza_sativa_GLEAN_10023580	Os04g56560		Nitrogen specific DEG Induce	0.58596	0.405118	0	5.02139	-0.532458	1	15.6158	0.233489	-12.5166	1	3.63167	0.0149437	3.09921	0.23407	proton-dependent oligopeptide transport, putative, expressed		YES
Oryza_sativa_GLEAN_10023592	Os04g56700		Enhanced	0	4.768	0	54.6973	15.5411	0.320814	19.0611	7.20181e-05		1	3.52001	0.000154599	19.0611	2.03017e-07	naringenin,2-oxoglutarate 3-dioxygenase, putative, expressed
Oryza_sativa_GLEAN_10023638	Os04g57200		Enhanced	882.821	1710.26	1374.42	4138.42	0.95402	0.480266	1.59026	0.0362484	0.638628	0.898449	1.27487	0.0450541	2.22889	5.2259e-05	heavy metal transport/detoxification protein, putative, expressed		YES						0.736
Oryza_sativa_GLEAN_10023670	Os04g57540		Enhanced	897.328	2221.24	1272.74	4189.13	1.30766	0.000280668	1.71871	4.06194e-06	0.504227	0.790927	0.915284	0.00751122	2.22294	2.3556e-13	adenylate kinase, putative, expressed		YES
Oryza_sativa_GLEAN_10023671	Os04g57550	OsPAO4	Infection by M. oryzae specific DEG Induce	1163.92	2330.17	1494.77	3726.71	1.00144	0.0142337	1.31798	0.000850515	0.360922	0.913666	0.677471	0.0759439	1.67891	5.73007e-08	amine oxidase, flavin-containing, domain containing protein, expressed		YES
Oryza_sativa_GLEAN_10023684	Os04g57720	OsRR6	Infection by M. oryzae specific DEG Induce	227.947	218.337	156.885	372.823	-0.0621429	1	1.24878	0.0204764	-0.53899	0.896563	0.771933	0.114794	0.70979	0.179435	OsRR6 type-A response regulator, expressed	Orphans							1.5
Oryza_sativa_GLEAN_10023696	Os04g57810		Enhanced	108.167	181.077	114.976	482.665	0.743341	0.471142	2.06969	2.40288e-05	0.0880725	1	1.41442	0.000409791	2.15776	6.03027e-08	GA18008-PA, putative, expressed		YES				YES
Oryza_sativa_GLEAN_10023700	Os04g57850	SLAC1	Enhanced	193.678	728.493	294.2	1802.01	1.91126	5.69872e-05	2.61474	2.47393e-07	0.603142	0.870837	1.30662	0.00369848	3.21788	9.54832e-15	AMP-binding enzyme, putative, expressed		YES				Stomatal closure
Oryza_sativa_GLEAN_10023723			Enhanced	9.6259	35.0464	10.6006	255.247	1.86427	0.0297088	4.58967	1.04179e-12	0.139159	1	2.86456	9.37784e-11	4.72883	7.72088e-19
Oryza_sativa_GLEAN_10023731	Os04g58190		Infection by M. oryzae specific DEG Induce	31.3774	71.9553	20.1992	239.232	1.19738	0.7746	3.56604	0.00232278	-0.635426	1	1.73324	0.0898247	2.93061	0.00137224	dof zinc finger domain containing protein, putative, expressed	C2C2-Dof	YES
Oryza_sativa_GLEAN_10023734	Os04g58220		Enhanced	4.2731	48.7439	5.26641	172.15	3.51187	3.42319e-06	5.0307	1.06536e-11	0.301536	1	1.82037	0.000154599	5.33224	8.46236e-18	transporter family protein, putative, expressed
Oryza_sativa_GLEAN_10023766	Os04g58564		Infection by M. oryzae specific DEG Induce	835.127	999.46	779.114	1666.67	0.259153	1	1.09706	0.0115983	-0.100162	1	0.737745	0.0566083	0.996898	0.00633245	GA18008-PA, putative, expressed		YES
Oryza_sativa_GLEAN_10023767	Os04g58570		Infection by M. oryzae specific DEG Induce	211.69	307.644	192.899	459.105	0.539307	0.773298	1.25098	0.0144177	-0.134109	1	0.57756	0.308101	1.11687	0.0101907	C2 domain containing protein, putative, expressed		YES
Oryza_sativa_GLEAN_10023779	Os04g58710		Infection by M. oryzae specific DEG Induce	5284.63	10554.7	9943.05	10573.7	0.998009	0.022133	0.0887171	0.987267	0.911886	0.110375	0.00259388	1	1.0006	0.00671771	AMP-binding domain containing protein, expressed		YES
Oryza_sativa_GLEAN_10023787	Os04g58780		Infection by M. oryzae specific DEG Repress	426.418	277.409	637.266	244.955	-0.620255	0.549708	-1.37938	0.00220653	0.579626	0.773587	-0.1795	0.916888	-0.799755	0.0935597	pentatricopeptide repeat protein, putative, expressed		YES
Oryza_sativa_GLEAN_10023790	Os04g58810		Enhanced	35.6747	439.451	180.689	1684.09	3.62273	1.42859e-05	3.22039	0.00099218	2.34053	0.0396452	1.9382	0.0187601	5.56092	1.09498e-12	CAF1 family ribonuclease containing protein, putative, expressed		YES						1.59
Oryza_sativa_GLEAN_10023799	Os04g58920		Enhanced	0.58596	16.9039	5.36816	49.9905	4.85041	0.00134526	3.21915	0.000944257	3.19555	0.747912	1.5643	0.0184634	6.41471	2.08147e-09	U-box domain-containing protein, putative, expressed								0.731
Oryza_sativa_GLEAN_10023808	Os04g59040		Infection by M. oryzae specific DEG Induce	780.73	782.224	575.284	1204.53	0.00275801	1	1.06613	0.0171814	-0.440549	0.886459	0.622822	0.15112	0.62558	0.175233	soluble inorganic pyrophosphatase, putative, expressed		YES
Oryza_sativa_GLEAN_10023817	Os04g59150		Infection by M. oryzae specific DEG Induce	111.683	539.956	109.608	3581.26	2.27343	0.587641	5.03004	0.0234038	-0.0270552	1	2.72955	0.148885	5.00299	0.0019634	peroxidase precursor, putative, expressed		YES	PR9
Oryza_sativa_GLEAN_10023818	Os04g59160		Enhanced	0	4.16824	0	19.4237	15.3472	0.32757	17.5675	0.00209841		1	2.22031	0.00737781	17.5675	4.44102e-05	peroxidase precursor, putative, expressed			PR9
Oryza_sativa_GLEAN_10023819	Os04g59190		Infection by M. oryzae specific DEG Induce	50.4873	78.2331	22.1695	95.547	0.631858	0.927004	2.10764	0.00649883	-1.18735	0.647892	0.288431	0.883717	0.920289	0.241672	peroxidase precursor, putative, expressed			PR9
Oryza_sativa_GLEAN_10023822	Os04g59210		Infection by M. oryzae specific DEG Induce	94.9034	245.783	119.191	149.325	1.37285	0.0208873	0.325181	0.810439	0.328743	1	-0.71893	0.270609	0.653924	0.362038	peroxidase precursor, putative, expressed			PR9
Oryza_sativa_GLEAN_10023831	Os04g59330		Nitrogen specific DEG Repress	1951.88	1711.65	739.012	731.35	-0.18947	1	-0.0150353	1	-1.40119	0.00192761	-1.22676	0.00035184	-1.41623	7.93164e-05	expressed protein
Oryza_sativa_GLEAN_10023840	Os04g59440	OsPsbS2	Nitrogen specific DEG Repress	18188.9	17635.1	9544.36	8047.65	-0.044604	1	-0.24608	0.756351	-0.930334	0.190214	-1.13181	0.0017106	-1.17641	0.00220199	chlorophyll A-B binding protein, putative, expressed		YES
Oryza_sativa_GLEAN_10023848	Os04g59540		Infection by M. oryzae specific DEG Repress	385.664	377.892	771.528	196.354	-0.0293689	1	-1.97426	0.00855605	1.00038	0.678691	-0.944515	0.2714	-0.973884	0.279179	phosphatidylinositol-4-phosphate 5-Kinase, putative, expressed		YES
Oryza_sativa_GLEAN_10023868	Os02g01060		Nitrogen specific DEG Repress	723.282	492.336	463.284	244.228	-0.554915	0.646173	-0.923669	0.0688725	-0.642663	0.682202	-1.01142	0.00778381	-1.56633	2.23524e-05	harpin-induced protein 1 domain containing protein, expressed
Oryza_sativa_GLEAN_10023874	Os02g01140		Repressed	430.576	296.327	284.639	119.967	-0.539077	0.756265	-1.2465	0.0143486	-0.597137	0.824538	-1.30456	0.000911125	-1.84363	3.76532e-06	GDSL-like lipase/acylhydrolase, putative, expressed
Oryza_sativa_GLEAN_10023875	Os02g01150		Infection by M. oryzae specific DEG Repress	17630.8	14181.7	19875.1	9968.05	-0.314073	1	-0.995577	0.0349952	0.172861	1	-0.508643	0.361552	-0.822716	0.0643873	erythronate-4-phosphate dehydrogenase domain containing protein, expressed		YES
Oryza_sativa_GLEAN_10023882	Os02g01210	OsAAP3	Infection by M. oryzae specific DEG Repress	4583.91	2182.73	2649.3	1548.41	-1.07045	0.0145631	-0.774827	0.119592	-0.790968	0.337459	-0.495349	0.36714	-1.56579	6.86271e-06	amino acid transporter, putative, expressed							Transport des aa
Oryza_sativa_GLEAN_10023895	Os02g01332		Infection by M. oryzae specific DEG Induce	526.517	788.267	362.833	1249.74	0.582204	0.526954	1.78424	8.5878e-06	-0.537174	0.803831	0.664866	0.117488	1.24707	0.000419192	ribosomal protein L6, putative, expressed
Oryza_sativa_GLEAN_10023903	Os02g01440	OsNOA1	Infection by M. oryzae specific DEG Repress	1099.39	786.397	1252.7	674.136	-0.483376	0.724694	-0.893934	0.0491092	0.18834	1	-0.222217	0.842138	-0.705594	0.105281	nitric oxide synthase 1, putative, expressed							Nitric oxide synthase
Oryza_sativa_GLEAN_10023909	Os02g01510		Enhanced	80.6278	141.158	97.2065	370.689	0.807966	0.422697	1.93108	0.00017797	0.269776	1	1.39289	0.000779054	2.20086	1.08356e-07	lactate/malate dehydrogenase, putative, expressed
Oryza_sativa_GLEAN_10023916	Os02g01560		Infection by M. oryzae specific DEG Induce	8123.67	9574.55	5725.09	11189.6	0.237072	1	0.966788	0.0396606	-0.504833	0.839166	0.224883	0.841473	0.461955	0.401464	40S ribosomal protein S4, putative, expressed		YES
Oryza_sativa_GLEAN_10023920	Os02g01590		Infection by M. oryzae specific DEG Induce	46.8187	237.709	24.8027	132.699	2.34404	0.000307073	2.41959	0.00190181	-0.916588	0.875427	-0.841043	0.334776	1.503	0.0289768	glycosyl hydrolases, putative, expressed		YES
Oryza_sativa_GLEAN_10023930	Os02g01800		Enhanced	59.2263	99.5291	80.1339	241.894	0.748879	0.651639	1.59389	0.0069026	0.436173	0.986446	1.28119	0.00496427	2.03007	1.02158e-05	receptor-like protein kinase precursor, putative, expressed
Oryza_sativa_GLEAN_10023950			Nitrogen specific DEG Repress	1395.64	864.669	621.649	445.743	-0.690711	0.487467	-0.479889	0.494479	-1.16676	0.0767228	-0.955938	0.0258424	-1.64665	4.36621e-05
Oryza_sativa_GLEAN_10023954	Os02g02130		Infection by M. oryzae specific DEG Induce	3463.7	4540.41	2518.9	5263.19	0.390509	0.879453	1.06314	0.0121881	-0.45952	0.861338	0.213113	0.845455	0.603622	0.165044	ribosomal protein L37, putative, expressed
Oryza_sativa_GLEAN_10023974			Infection by M. oryzae specific DEG Induce	2125.31	3816.41	2181.4	4878.93	0.844543	0.0719223	1.16131	0.00470269	0.0375803	1	0.354348	0.568969	1.19889	0.000309097
Oryza_sativa_GLEAN_10023977	Os02g02460		Infection by M. oryzae specific DEG Repress	123.042	92.4436	211.504	74.4354	-0.412504	1	-1.50663	0.00713685	0.781537	0.668788	-0.312585	0.810341	-0.725088	0.284865	transposon protein, putative, unclassified, expressed
Oryza_sativa_GLEAN_10023984	Os02g02524		Infection by M. oryzae specific DEG Induce	112.521	138.799	87.7437	263.527	0.302801	1	1.58659	0.00461622	-0.358829	1	0.924956	0.0592108	1.22776	0.0113061	canopy homolog 2 precursor, putative, expressed
Oryza_sativa_GLEAN_10024003	Os02g02730		Infection by M. oryzae specific DEG Induce	17.9653	50.0327	22.9002	76.7188	1.47766	0.0994767	1.74422	0.0309029	0.350151	1	0.616709	0.497745	2.09437	0.000528662	expressed protein		YES
Oryza_sativa_GLEAN_10024013	Os02g02840	OsRacB	Nitrogen specific DEG Repress	527.425	370.914	236.677	194.618	-0.507884	0.805611	-0.282278	0.778125	-1.15605	0.0715931	-0.930441	0.030328	-1.43833	0.000404754	ras-related protein, putative, expressed		YES			YES
Oryza_sativa_GLEAN_10024025	Os02g02970		Infection by M. oryzae specific DEG Induce	6.1543	24.7295	9.7003	76.8183	2.00656	0.266634	2.98535	0.0142125	0.656434	1	1.63522	0.0930195	3.64178	9.8437e-05	expressed protein
Oryza_sativa_GLEAN_10024028	Os02g03010		Nitrogen specific DEG Repress	7778.77	8295.85	7532.26	4809.31	0.0928481	1	-0.647253	0.200102	-0.0464603	1	-0.786562	0.0414877	-0.693714	0.124532	expressed protein
Oryza_sativa_GLEAN_10024029	Os02g03020		Enhanced	120.967	374.451	220.181	881.745	1.63016	0.00123902	2.00167	0.000109118	0.864078	0.550025	1.23558	0.0063717	2.86575	4.92452e-12	EF hand family protein, putative, expressed
Oryza_sativa_GLEAN_10024040			Infection by M. oryzae specific DEG Induce	13.6835	62.3399	16.0706	66.1382	2.18772	0.0032397	2.04106	0.0117523	0.231988	1	0.0853283	0.998893	2.27305	0.000438172
Oryza_sativa_GLEAN_10024055	Os02g03280		Enhanced	117.198	177.357	113.209	364.17	0.597707	0.748037	1.68562	0.00112558	-0.0499588	1	1.03795	0.0184634	1.63566	0.000108911	transmembrane BAX inhibitor motif-containing protein, putative, expressed		YES				YES
Oryza_sativa_GLEAN_10024066	Os02g03410	OsCPK4	Enhanced	724.986	1077.52	1072.9	2150.05	0.571691	0.517215	1.00286	0.0244725	0.565487	0.693396	0.996652	0.00329573	1.56834	1.15969e-06	CAMK_CAMK_like.12 - CAMK includes calcium/calmodulin depedent protein kinases, expressed						YES
Oryza_sativa_GLEAN_10024080	Os02g03570	OsHsp18.8-CX	Nitrogen specific DEG Repress	546.623	558.586	481.312	284.323	0.0312351	1	-0.759439	0.156796	-0.183573	1	-0.974247	0.011592	-0.943012	0.0327677	hsp20/alpha crystallin family protein, putative, expressed
Oryza_sativa_GLEAN_10024086	Os02g03670		Infection by M. oryzae specific DEG Repress	2144.02	1073.18	2105.23	1115.17	-0.99842	0.0200572	-0.916707	0.0346468	-0.0263408	1	0.0553722	1	-0.943048	0.0103887	expressed protein		YES
Oryza_sativa_GLEAN_10024089	Os02g03710		Nitrogen specific DEG Repress	227.625	419.577	166.518	214.554	0.882275	0.168565	0.365666	0.699223	-0.450986	0.935832	-0.967595	0.0217992	-0.0853196	1	UP-9A, putative, expressed
Oryza_sativa_GLEAN_10024122	Os02g04120		Infection by M. oryzae specific DEG Induce	354.634	411.613	265.762	573.992	0.214959	1	1.11089	0.0268259	-0.416194	0.933422	0.479741	0.436016	0.6947	0.15171	cytidylyltransferase domain containing protein, expressed
Oryza_sativa_GLEAN_10024123	Os02g04130		Nitrogen specific DEG Induce	72.3384	187.449	277.183	475.973	1.37367	0.165252	0.780041	0.500027	1.93801	0.0209169	1.34438	0.0519646	2.71805	5.66328e-06	DUF1645 domain containing protein, putative, expressed		YES
Oryza_sativa_GLEAN_10024145	Os02g04420		Enhanced	3.04146	14.0426	7.96745	100.13	2.20698	0.554668	3.65161	0.0207333	1.38935	0.97918	2.83399	0.0131713	5.04097	4.58007e-05	expressed protein
Oryza_sativa_GLEAN_10024150	Os02g04460		Nitrogen specific DEG Repress	5626.58	5910.18	4709.1	3371.35	0.0709454	1	-0.482127	0.379367	-0.256805	1	-0.809878	0.0244777	-0.738932	0.070663	ribosomal protein L3, putative, expressed
Oryza_sativa_GLEAN_10024158	Os02g04550		Nitrogen specific DEG Repress	129.788	170.262	95.4398	80.441	0.391598	1	-0.246659	0.852419	-0.443498	0.981716	-1.08176	0.0302694	-0.690158	0.332756	expressed protein
Oryza_sativa_GLEAN_10024169	Os02g04650		Enhanced	156.31	313.585	162.679	723.319	1.00445	0.0719223	2.1526	9.74679e-07	0.0576216	1	1.20577	0.00128672	2.21023	9.96671e-10	activator of 90 kDa heat shock protein ATPase homolog, putative, expressed
Oryza_sativa_GLEAN_10024171			Infection by M. oryzae specific DEG Repress	374.844	227.772	327.06	136.76	-0.718701	0.442587	-1.25791	0.0128959	-0.196735	1	-0.735948	0.144844	-1.45465	0.000558766
Oryza_sativa_GLEAN_10024178	Os02g04780		Nitrogen specific DEG Repress	47.4848	70.3175	58.6088	26.5463	0.566418	0.960352	-1.14261	0.167629	0.303653	1	-1.40537	0.0108695	-0.838953	0.323279	expressed protein
Oryza_sativa_GLEAN_10024190			Infection by M. oryzae specific DEG Repress	1.8176	0.81306	8.83387	0.827252	-1.1606	1	-3.41665	0.0306365	2.28101	0.724005	0.0249658	1	-1.13563	0.884096
Oryza_sativa_GLEAN_10024233			Conserved	841.459	1019.59	372.515	860.864	0.27703	1	1.20849	0.0058017	-1.17559	0.0219276	-0.244138	0.823358	0.0328918	1
Oryza_sativa_GLEAN_10024260	Os02g06200		Infection by M. oryzae specific DEG Induce	6.79998	38.7953	11.4332	80.3254	2.51228	0.00413189	2.81263	0.00075114	0.749621	0.996733	1.04997	0.139951	3.56225	1.72088e-07	phytosulfokine receptor precursor, putative, expressed
Oryza_sativa_GLEAN_10024271	Os02g06390		Enhanced	180.792	287.69	177.205	802.469	0.670184	0.485583	2.17903	5.09791e-07	-0.0289156	1	1.47993	3.2585e-05	2.15011	1.87751e-09	expressed protein
Oryza_sativa_GLEAN_10024292	Os02g06592		Infection by M. oryzae specific DEG Repress	278.176	174.683	426.289	182.581	-0.671265	0.591364	-1.22329	0.0219635	0.615832	0.803453	0.063802	1	-0.607463	0.331256	SNF2 family N-terminal domain containing protein, expressed	SNF2	YES
Oryza_sativa_GLEAN_10024298	Os02g06670		Infection by M. oryzae specific DEG Induce	21.381	90.8791	16.937	88.1017	2.08762	0.00442964	2.37899	0.00348056	-0.336154	1	-0.0447795	1	2.04284	0.00169048	retrotransposon protein, putative, unclassified, expressed
Oryza_sativa_GLEAN_10024300	Os02g06720		Infection by M. oryzae specific DEG Induce	2694.69	3297.1	1889.9	3923.8	0.291078	1	1.05394	0.0128723	-0.51181	0.787698	0.251052	0.781501	0.542131	0.236061	WD domain containing protein, putative, expressed		YES
Oryza_sativa_GLEAN_10024319	Os02g06930		Enhanced	51.8491	84.2143	64.5721	235.922	0.699746	0.736625	1.86933	0.00123419	0.316591	1	1.48617	0.000867746	2.18592	2.20998e-06	protein kinase, putative, expressed		YES
Oryza_sativa_GLEAN_10024321	Os02g06950	ONAC043	Infection by M. oryzae specific DEG Induce	100.004	252.334	179.514	176.559	1.33527	0.0131385	-0.0239514	1	0.844036	0.533741	-0.515189	0.467418	0.820085	0.15413	no apical meristem protein, putative, expressed	NAC	YES
Oryza_sativa_GLEAN_10024331	Os02g07060		Nitrogen specific DEG Repress	6317.53	5313.82	2167.63	3328.1	-0.249611	1	0.618582	0.23812	-1.54324	0.000131522	-0.675051	0.0969813	-0.924663	0.0143277	tubulin/FtsZ domain containing protein, putative, expressed		YES
Oryza_sativa_GLEAN_10024350	Os02g07310		Infection by M. oryzae specific DEG Repress	164.516	162.168	340.957	152.643	-0.0207468	1	-1.15943	0.044476	1.05136	0.218597	-0.0873255	0.993112	-0.108072	0.995605	argonaute, putative, expressed
Oryza_sativa_GLEAN_10024352			Infection by M. oryzae specific DEG Repress	2233.26	1646.93	2686.26	1280.87	-0.439375	0.786406	-1.06847	0.00828952	0.266443	0.989499	-0.362654	0.541934	-0.802029	0.0399132
Oryza_sativa_GLEAN_10024378	Os02g07690		Infection by M. oryzae specific DEG Induce	274.262	1464.56	393.411	3540.71	2.41684	0.000231423	3.16993	1.45827e-05	0.520485	0.976712	1.27358	0.0727483	3.69041	1.96881e-10	VQ domain containing protein, putative, expressed		YES
Oryza_sativa_GLEAN_10024380	Os10g25040		Infection by M. oryzae specific DEG Induce	129.39	432.231	179.157	436.644	1.74008	2.98392e-05	1.28524	0.0115078	0.469498	0.913164	0.0146545	1	1.75473	5.37929e-06	red chlorophyll catabolite reductase, putative, expressed		YES
Oryza_sativa_GLEAN_10024385	Os02g07750		Enhanced	556.38	667	628.21	1866.04	0.261618	1	1.57066	0.00211896	0.175178	1	1.48422	0.00022613	1.74584	1.53534e-05	cell cycle control protein, putative, expressed		YES
Oryza_sativa_GLEAN_10024397	Os02g07890		Infection by M. oryzae specific DEG Induce	1993.9	2583.62	1479.55	2824.64	0.373802	0.897391	0.932909	0.0348951	-0.430432	0.887755	0.128676	0.945432	0.502477	0.281717	60S ribosomal protein L27a-3, putative, expressed		YES
Oryza_sativa_GLEAN_10024415	Os02g08100		Infection by M. oryzae specific DEG Induce	2924.69	3120.77	1681.23	4511.14	0.0936186	1	1.42398	0.000210908	-0.79877	0.253129	0.53159	0.23178	0.625209	0.1391	AMP-binding domain containing protein, expressed		YES
Oryza_sativa_GLEAN_10024419	Os02g08140		Infection by M. oryzae specific DEG Repress	315.932	260.541	483.285	218.516	-0.2781	1	-1.14514	0.0369786	0.613263	0.796646	-0.253773	0.852735	-0.531873	0.460702	CAMK_KIN1/SNF1/Nim1_like.14 - CAMK includes calcium/calmodulin depedent protein kinases, expressed
Oryza_sativa_GLEAN_10024423			Suppressed	13.4883	57.1947	13.2339	9.70358	2.08417	0.0101717	-0.447645	0.843678	-0.0274761	1	-2.55929	1.35555e-05	-0.475121	0.852798	Hypothetical protein
Oryza_sativa_GLEAN_10024424	Os02g08180		Infection by M. oryzae specific DEG Induce	1950.2	3136.64	1507.04	3500.41	0.685598	0.326562	1.2158	0.00563827	-0.371904	0.932547	0.158303	0.926588	0.843901	0.0397762	protein transport protein SEC61 subunit gamma, putative, expressed
Oryza_sativa_GLEAN_10024432	Os02g08270		Nitrogen specific DEG Induce	12.7271	18.207	20.4705	53.159	0.516591	1	1.37676	0.210719	0.685648	0.996733	1.54582	0.0314755	2.06241	0.00858428	class I glutamine amidotransferase, putative, expressed							glu metabolism
Oryza_sativa_GLEAN_10024446			Enhanced	45.1491	179.106	99.3649	506.556	1.98804	0.0281562	2.34991	0.00757761	1.13804	0.719802	1.49991	0.0461514	3.48795	1.67236e-07
Oryza_sativa_GLEAN_10024453	Os02g08530		Conserved	348.28	137.686	114.449	75.5355	-1.33887	0.0137461	-0.599475	0.455573	-1.60555	0.00909835	-0.866149	0.101268	-2.20502	2.57846e-07	protein kinase family protein, putative, expressed		YES
Oryza_sativa_GLEAN_10024471	Os02g09250		Infection by M. oryzae specific DEG Induce	436.452	1083.45	504.601	1777.35	1.31174	0.000486235	1.81651	2.89909e-06	0.20932	1	0.714096	0.0704888	2.02583	1.63767e-10	cytochrome P450 71D10, putative, expressed		YES
Oryza_sativa_GLEAN_10024472	Os02g09260		Infection by M. oryzae specific DEG Induce	42.4534	90.1606	46.0718	168.22	1.08662	0.245748	1.86839	0.0026488	0.118005	1	0.899781	0.112503	1.9864	7.64818e-05	cytochrome P450 71A1, putative, expressed
Oryza_sativa_GLEAN_10024488			Enhanced	636.179	1231.71	277.704	2126.3	0.953163	0.0341418	2.93672	5.12096e-15	-1.19588	0.0152014	0.787678	0.0335959	1.74084	5.01972e-08
Oryza_sativa_GLEAN_10024513			Infection by M. oryzae specific DEG Induce	329.699	383.228	308.624	632.064	0.217054	1	1.03422	0.0422848	-0.0952968	1	0.721868	0.104695	0.938922	0.0272864
Oryza_sativa_GLEAN_10024524	Os02g09960		Infection by M. oryzae specific DEG Induce	233.356	579.332	338.848	991.124	1.31186	0.0126806	1.54843	0.00362549	0.538104	0.883497	0.774675	0.141956	2.08653	2.72786e-07	LYK8, putative, expressed		YES
Oryza_sativa_GLEAN_10024531	Os02g10040		Nitrogen specific DEG Induce	99.0159	97.5759	120.363	200.334	-0.0211349	1	0.735022	0.350223	0.281656	1	1.03781	0.0349864	1.01668	0.0649183	guanine nucleotide-exchange protein like, putative, expressed
Oryza_sativa_GLEAN_10024573	Os02g10520	OsSub12	Infection by M. oryzae specific DEG Induce	75.8876	177.058	122.928	231.761	1.22229	0.0380299	0.914822	0.189444	0.695879	0.761814	0.388414	0.690529	1.6107	0.00031794	OsSub12 - Putative Subtilisin homologue, expressed		YES	PR7
Oryza_sativa_GLEAN_10024607	Os02g10920		Enhanced	536.344	702.169	597.117	1214.59	0.388662	0.937841	1.02438	0.0264272	0.154858	1	0.790575	0.0417566	1.17924	0.00103576	zinc finger family protein, putative, expressed
Oryza_sativa_GLEAN_10024618	Os02g11070		Enhanced	222.237	759.676	394.792	1559.66	1.77329	0.000171968	1.98206	0.00011727	0.828996	0.532647	1.03777	0.0281161	2.81106	4.91707e-12	3-ketoacyl-CoA synthase, putative, expressed		YES						1.1
Oryza_sativa_GLEAN_10024634	Os02g11859		Enhanced	2.35162	44.1953	13.3017	211.146	4.23217	6.82991e-07	3.98856	1.8909e-09	2.49988	0.290655	2.25628	2.04476e-06	6.48845	1.19766e-21	expressed protein
Oryza_sativa_GLEAN_10024635	Os02g11870		Enhanced	1.17192	8.8452	1.76677	51.0163	2.91602	0.178536	4.85177	1.97233e-05	0.592245	1	2.52799	6.5773e-05	5.44401	1.60431e-08	expressed protein		YES
Oryza_sativa_GLEAN_10024644			Enhanced	2.99341	6.2023	7.03318	42.2888	1.05102	1	2.58803	0.0130733	1.23239	0.976273	2.7694	2.49441e-05	3.82041	1.07821e-05
Oryza_sativa_GLEAN_10024645	Os02g12040		Nitrogen specific DEG Induce	4.1731	3.89102	2.66712	15.6515	-0.100972	1	2.55294	0.118626	-0.645837	1	2.00808	0.0231848	1.9071	0.133695	receptor-like protein kinase precursor, putative, expressed
Oryza_sativa_GLEAN_10024649	Os02g12090		Infection by M. oryzae specific DEG Induce	59.3792	117.237	82.8164	211.088	0.981396	0.345646	1.34986	0.0474807	0.479959	0.980161	0.84842	0.164438	1.82982	0.000298878	expressed protein
Oryza_sativa_GLEAN_10024653			Infection by M. oryzae specific DEG Induce	7.05874	20.6234	7.89961	46.6897	1.5468	0.380964	2.56325	0.00798346	0.162371	1	1.17882	0.104695	2.72562	0.000375713
Oryza_sativa_GLEAN_10024668			Enhanced	1530.66	4147.72	1719.55	12789.6	1.43816	0.127091	2.89488	9.17753e-05	0.167872	1	1.62459	0.0123461	3.06275	2.05553e-07
Oryza_sativa_GLEAN_10024670	Os02g12540		Nitrogen specific DEG Induce	0.58596	1.83942	1.76677	9.53811	1.65037	1	2.43259	0.273298	1.59224	1	2.37446	0.0261905	4.02483	0.0281746	cytochrome P450, putative, expressed
Oryza_sativa_GLEAN_10024683	Os02g12680		Enhanced	1.22775	4.75046	0.866428	27.233	1.95205	0.968544	4.97413	0.0255793	-0.502865	1	2.51922	0.0476612	4.47127	0.00419837	cytochrome P450, putative, expressed
Oryza_sativa_GLEAN_10024692	Os02g12790		Nitrogen specific DEG Repress	869.683	686.48	609.91	350.131	-0.341272	1	-0.800704	0.146683	-0.511893	0.875496	-0.971325	0.0170558	-1.3126	0.00109522	GATA zinc finger domain containing protein, expressed	C2C2-GATA
Oryza_sativa_GLEAN_10024697	Os02g12820		Enhanced	12.1372	36.2582	22.9002	96.8456	1.57887	0.120322	2.08032	0.00552193	0.915923	0.896563	1.41738	0.0106342	2.99625	5.03872e-07	helix-loop-helix DNA-binding domain containing protein, expressed	bHLH
Oryza_sativa_GLEAN_10024727			Enhanced	242.589	335.616	208.717	664.956	0.468297	0.860834	1.67171	0.000217492	-0.216968	1	0.986447	0.0128334	1.45474	0.00012469
Oryza_sativa_GLEAN_10024731			Infection by M. oryzae specific DEG Repress	715.525	273.291	742.471	341.395	-1.38857	0.00089672	-1.12089	0.0142125	0.0533319	1	0.321008	0.717288	-1.06756	0.00843698
Oryza_sativa_GLEAN_10024734	Os02g13380		Enhanced	924.968	1797.08	877.674	3819.41	0.958182	0.154463	2.12159	1.69222e-05	-0.0757177	1	1.08769	0.0172743	2.04587	4.1567e-07	early nodulin 93 ENOD93 protein, putative, expressed		YES
Oryza_sativa_GLEAN_10024743	Os02g13500		Infection by M. oryzae specific DEG Induce	36.7821	89.4832	38.7334	110.346	1.28261	0.114183	1.51039	0.0374038	0.0745731	1	0.30235	0.847291	1.58496	0.005254	transposon protein, putative, unclassified, expressed
Oryza_sativa_GLEAN_10024744			Enhanced	3.05313	5.99183	3.49963	24.379	0.972709	1	2.80036	0.0356284	0.196916	1	2.02457	0.0087012	2.99728	0.00310625
Oryza_sativa_GLEAN_10024745			Infection by M. oryzae specific DEG Induce	1378.91	2729.08	1671.79	3197.62	0.984887	0.0355371	0.935607	0.0541727	0.277863	0.996733	0.228582	0.8187	1.21347	0.000747904
Oryza_sativa_GLEAN_10024763			Nitrogen specific DEG Repress	30.4778	53.8859	19.4345	14.2203	0.822151	0.917401	-0.45067	0.84848	-0.649135	1	-1.92196	0.018609	-1.09981	0.423701
Oryza_sativa_GLEAN_10024764	Os02g13740		Nitrogen specific DEG Repress	108.293	208.563	56.4011	73.3764	0.945541	0.252575	0.379593	0.769507	-0.941148	0.606333	-1.5071	0.000760375	-0.561555	0.488527
Oryza_sativa_GLEAN_10024768	Os02g13780		Infection by M. oryzae specific DEG Induce	1.17581	10.9528	1.73286	42.3134	3.21957	0.204996	4.60989	0.00402128	0.559499	1	1.94982	0.0593795	5.16939	5.37424e-05	receptor-like protein kinase 2 precursor, putative, expressed		YES
Oryza_sativa_GLEAN_10024771	Os02g13800	OsHsf-05	Nitrogen specific DEG Repress	274.457	418.195	257.487	176.799	0.607595	0.777613	-0.542391	0.529285	-0.0920839	1	-1.24207	0.00933954	-0.634475	0.372137	HSF-type DNA-binding domain containing protein, expressed	HSF	YES						-0.82
Oryza_sativa_GLEAN_10024863	Os02g15230		Infection by M. oryzae specific DEG Induce	2279.57	2545.46	1321.74	2761.67	0.159163	1	1.0631	0.011903	-0.786327	0.279271	0.117612	0.944442	0.276775	0.697641	GDSL-like lipase/acylhydrolase, putative, expressed		YES
Oryza_sativa_GLEAN_10024868	Os02g15280		Conserved	12.0775	94.1574	66.5947	148.929	2.96275	2.63966e-06	1.16115	0.152944	2.46309	0.00142662	0.66148	0.4168	3.62423	1.42407e-10	VQ domain containing protein, putative, expressed		YES
Oryza_sativa_GLEAN_10024869	Os02g15290		Infection by M. oryzae specific DEG Induce	4.79934	64.3173	14.0324	90.9473	3.7443	2.88518e-05	2.69627	0.00497482	1.54786	0.797664	0.499824	0.763025	4.24412	1.05255e-07	VQ domain containing protein, putative, expressed		YES						1.45
Oryza_sativa_GLEAN_10024890	Os02g15540		Infection by M. oryzae specific DEG Induce	286.47	822.404	406.627	1193.73	1.52146	5.12962e-05	1.5537	0.00015871	0.505319	0.855721	0.53756	0.2714	2.05902	4.36272e-10	expressed protein		YES
Oryza_sativa_GLEAN_10024909	Os02g15750		Infection by M. oryzae specific DEG Repress	1838.38	1327.56	2084.06	1057.58	-0.469664	0.720838	-0.978623	0.0224538	0.180957	1	-0.328002	0.638496	-0.797666	0.0440019	expressed protein		YES				YES
Oryza_sativa_GLEAN_10024918	Os02g15860		Suppressed	528.416	1899.5	971.794	503.906	1.84588	0.000164525	-0.947497	0.155882	0.878978	0.495322	-1.9144	1.24631e-05	-0.0685194	1	expressed protein
Oryza_sativa_GLEAN_10024933	Os02g16040		Infection by M. oryzae specific DEG Induce	1336.05	1547.92	1097.03	2191.07	0.212364	1	0.998037	0.0218774	-0.284373	0.991213	0.501299	0.290883	0.713664	0.0737937	ubiquitin-conjugating enzyme, putative, expressed		YES
Oryza_sativa_GLEAN_10024953	Os02g16630		Enhanced	162.575	153.884	138.114	909.697	-0.0792604	1	2.71953	3.82123e-05	-0.235245	1	2.56355	1.12864e-06	2.48428	3.50111e-06	tryptophan biosynthesis protein trpCF, putative, expressed				PAI Triptophan Pathway
Oryza_sativa_GLEAN_10025019	Os02g17780		Infection by M. oryzae specific DEG Repress	92.1849	23.887	32.6345	25.1484	-1.94831	0.0313021	-0.37593	0.855133	-1.49813	0.459438	0.0742433	1	-1.87406	0.0146749	ent-kaurene synthase, chloroplast precursor, putative, expressed						YES
Oryza_sativa_GLEAN_10025031	Os02g17940		Enhanced	337.391	619.027	540.365	1318.44	0.875583	0.087506	1.28682	0.00301021	0.679514	0.506866	1.09075	0.00170882	1.96634	1.96985e-09	leucoanthocyanidin dioxygenase, putative, expressed
Oryza_sativa_GLEAN_10025035	Os02g18000		Nitrogen specific DEG Induce	81.0268	106.57	124.797	216.796	0.395334	1	0.79676	0.286864	0.623107	0.868395	1.02453	0.0348141	1.41987	0.00335508	disease resistance protein RGA2, putative, expressed
Oryza_sativa_GLEAN_10025038	Os02g18080		Enhanced	46.591	222.2	100.826	470.107	2.25373	3.65562e-05	2.22112	0.000198972	1.11375	0.401415	1.08113	0.0477206	3.33486	3.18893e-12	NB-ARC domain containing protein, expressed		YES
Oryza_sativa_GLEAN_10025052	Os02g18380		Infection by M. oryzae specific DEG Induce	5736.38	8378.51	3879.7	9665.08	0.546553	0.709593	1.31684	0.0063385	-0.564197	0.823243	0.206089	0.894195	0.752642	0.12334	60S ribosomal protein L27-3, putative, expressed
Oryza_sativa_GLEAN_10025053	Os02g18390		Infection by M. oryzae specific DEG Induce	33.8445	53.5673	31.0373	110.123	0.662429	0.895157	1.82704	0.010178	-0.124921	1	1.03969	0.0804038	1.70212	0.00304174	expressed protein
Oryza_sativa_GLEAN_10025072	Os02g18640	OsFBX45	Nitrogen specific DEG Induce	63.1741	102.506	103.901	221.768	0.698298	0.68618	1.09385	0.103557	0.717797	0.800451	1.11335	0.0202314	1.81165	9.3016e-05	OsFBX45 - F-box domain containing protein, expressed
Oryza_sativa_GLEAN_10025128	Os02g19450		Infection by M. oryzae specific DEG Induce	3.58326	22.8374	22.9342	52.199	2.67206	0.0158113	1.18653	0.266882	2.67815	0.0581626	1.19262	0.0947737	3.86468	7.78464e-07	ATPase, AAA family protein, expressed
Oryza_sativa_GLEAN_10025161	Os02g19924		Nitrogen specific DEG Repress	111.066	190.356	114.874	83.7336	0.77729	0.484705	-0.456178	0.621043	0.0486424	1	-1.18483	0.011592	-0.407535	0.684787	aminotransferase, classes I and II, domain containing protein, expressed
Oryza_sativa_GLEAN_10025176	Os02g20360		Enhanced	574.124	2031.17	2038.45	3528.19	1.82288	5.54807e-08	0.791458	0.0961697	1.82804	3.04548e-07	0.796616	0.0308069	2.61949	1.93332e-17	tyrosine aminotransferase, putative, expressed		YES
Oryza_sativa_GLEAN_10025184	Os02g20490		Infection by M. oryzae specific DEG Repress	1232.14	948.293	1224.76	660.792	-0.37776	0.930361	-0.89023	0.0486725	-0.00866641	1	-0.521137	0.29047	-0.898897	0.0226489	expressed protein
Oryza_sativa_GLEAN_10025215	Os02g20970		Nitrogen specific DEG Induce	109.69	148.392	234.253	512.129	0.435982	1	1.12844	0.112281	1.09464	0.308906	1.7871	0.000130381	2.22308	2.20998e-06	C2 domain containing protein, putative, expressed		YES
Oryza_sativa_GLEAN_10025219	Os02g21040		Enhanced	124.633	316.207	242.643	773.475	1.34318	0.074196	1.67252	0.014724	0.961148	0.586851	1.29048	0.0211292	2.63367	1.61465e-07	aspartic proteinase nepenthesin precursor, putative, expressed		YES						0.792
Oryza_sativa_GLEAN_10025240	Os02g21340		Enhanced	878.908	451.796	1615.44	848.447	-0.960041	0.0468771	-0.929031	0.0400571	0.878142	0.148316	0.909152	0.0141613	-0.0508885	1	ABC-2 type transporter family protein, expressed
Oryza_sativa_GLEAN_10025261	Os02g21660		Infection by M. oryzae specific DEG Induce	2026.26	2567.43	1375.51	3369.29	0.341505	0.965184	1.29247	0.00109059	-0.558852	0.709932	0.392117	0.496111	0.733622	0.0628734	L1P family of ribosomal proteins domain containing protein, expressed		YES
Oryza_sativa_GLEAN_10025281	Os02g21920	CPuORF24	Infection by M. oryzae specific DEG Induce	1024.52	1372.87	924.051	2066.73	0.422255	0.809365	1.16131	0.00532445	-0.1489	1	0.590151	0.173798	1.01241	0.00401538	CPuORF24 - conserved peptide uORF-containing transcript, expressed
Oryza_sativa_GLEAN_10025294	Os02g22100	OsRhmbd6	Infection by M. oryzae specific DEG Repress	1626.91	1091.05	2261.66	1087.95	-0.576412	0.468442	-1.05577	0.0114612	0.475253	0.833734	-0.00410725	1	-0.58052	0.196167	OsRhmbd6 - Putative Rhomboid homologue, expressed
Oryza_sativa_GLEAN_10025297	Os02g22130	OsGAP1	Infection by M. oryzae specific DEG Induce	533.177	584.945	486.421	944.806	0.133686	1	0.957812	0.0482456	-0.132409	1	0.691717	0.10512	0.825403	0.0489122	expressed protein		YES			YES
Oryza_sativa_GLEAN_10025300	Os02g22160		Enhanced	29.6598	334.733	66.9339	1684.94	3.49643	0.000446195	4.65382	2.97883e-05	1.17423	0.870837	2.33162	0.0114825	5.82805	7.76882e-11	DNA binding protein, putative, expressed		YES						0.946
Oryza_sativa_GLEAN_10025415	Os02g25900		Infection by M. oryzae specific DEG Repress	503.398	390.872	815.423	374.485	-0.365006	1	-1.12264	0.025305	0.695849	0.604115	-0.0617886	0.998138	-0.426794	0.550887	pollen signalling protein with adenylyl cyclase activity, putative, expressed		YES
Oryza_sativa_GLEAN_10025479	Os02g26670		Infection by M. oryzae specific DEG Induce	19.6907	37.486	16.0706	78.001	0.928842	0.650005	2.27907	0.00337113	-0.293091	1	1.05714	0.104695	1.98598	0.00128609	F-box/Kelch-repeat protein, putative, expressed
Oryza_sativa_GLEAN_10025495	Os02g26770		Enhanced	0.58596	6.01391	0.900347	62.6391	3.35943	0.531725	6.12044	0.000829792	0.619679	1	3.38069	0.00140005	6.74012	5.13306e-06	cytochrome P450, putative, expressed
Oryza_sativa_GLEAN_10025500	Os02g26840		Infection by M. oryzae specific DEG Induce	8.55397	15.3163	2.66712	19.4236	0.840402	0.981245	2.86446	0.0440351	-1.68131	0.896563	0.342743	0.903866	1.18314	0.329199	O-acyltransferase, putative, expressed
Oryza_sativa_GLEAN_10025542	Os02g27310		Enhanced	10.3196	46.3827	22.8324	233.259	2.16819	0.0617484	3.35278	0.000329135	1.14569	0.880913	2.33027	0.00120651	4.49847	3.17276e-09	TKL_IRAK_DUF26-lc.6 - DUF26 kinases have homology to DUF26 containing loci, expressed			PR1
Oryza_sativa_GLEAN_10025554	Os02g27490		Infection by M. oryzae specific DEG Repress	3875.35	3147.92	4556.61	2265.46	-0.299929	1	-1.00816	0.014771	0.233635	1	-0.474596	0.353336	-0.774526	0.0530139	bile acid sodium symporter family protein, putative, expressed
Oryza_sativa_GLEAN_10025566	Os02g27760		Infection by M. oryzae specific DEG Induce	2398.43	2336.24	1433.09	3112.3	-0.0378989	1	1.11885	0.00684129	-0.742962	0.339716	0.413791	0.44903	0.375892	0.521583	40S ribosomal protein S15a, putative, expressed		YES
Oryza_sativa_GLEAN_10025579	Os02g28170		Infection by M. oryzae specific DEG Induce	92.3921	472.339	214.137	311.482	2.35398	4.22945e-09	0.540612	0.464765	1.2127	0.0559849	-0.600673	0.275897	1.75331	1.25908e-05	transferase family protein, putative, expressed		YES
Oryza_sativa_GLEAN_10025603	Os02g28810		Infection by M. oryzae specific DEG Induce	2347.79	3145.43	1557.48	3531.64	0.421952	0.817627	1.18112	0.00387016	-0.592087	0.648318	0.167081	0.90408	0.589033	0.181367	ribosomal protein, putative, expressed		YES
Oryza_sativa_GLEAN_10025664	Os02g29960		Nitrogen specific DEG Repress	1932.08	2406.99	2378.86	1335.74	0.317073	0.98677	-0.832633	0.0595468	0.300115	0.96255	-0.84959	0.0159675	-0.532518	0.254557	cytochrome P450, putative, expressed
Oryza_sativa_GLEAN_10025668	Os02g30050		Infection by M. oryzae specific DEG Induce	4466.04	6308.5	2978.59	7087.95	0.498303	0.737951	1.25074	0.00533408	-0.584363	0.742622	0.168071	0.924108	0.666375	0.157914	ribosomal protein L29, putative, expressed		YES
Oryza_sativa_GLEAN_10025678	Os02g30190		Enhanced	8.50981	45.0365	11.6028	142.766	2.4039	0.0113296	3.62112	1.97233e-05	0.447268	1	1.66449	0.0114678	4.06838	4.46563e-09	expressed protein
Oryza_sativa_GLEAN_10025795	Os02g32320		Infection by M. oryzae specific DEG Induce	1.86954	25.5928	4.39998	34.8932	3.77498	0.00731998	2.98738	0.0373055	1.23481	1	0.447211	0.875228	4.22219	0.000243305	expressed protein
Oryza_sativa_GLEAN_10025799	Os02g32370		Enhanced	73.0909	266.189	98.7698	696.979	1.86469	1.48295e-05	2.81897	3.21396e-10	0.434379	0.94591	1.38866	0.000203626	3.25335	3.5553e-18	inositol hexaphosphate kinase, putative, expressed
Oryza_sativa_GLEAN_10025813	Os02g32520	ERD1	Infection by M. oryzae specific DEG Induce	381.393	2181.97	744.953	6165.73	2.51628	0.00633485	3.04905	0.00207919	0.965871	0.878688	1.49864	0.110058	4.01492	1.3061e-07	ERD1 protein, chloroplast precursor, putative, expressed		YES
Oryza_sativa_GLEAN_10025817			Infection by M. oryzae specific DEG Induce	208.027	384.5	164.597	392.685	0.886215	0.136516	1.25444	0.0151705	-0.337831	0.997584	0.03039	1	0.916605	0.0404103
Oryza_sativa_GLEAN_10025822	Os02g32660		Infection by M. oryzae specific DEG Repress	80.4253	66.4197	103.833	40.8326	-0.276038	1	-1.34647	0.0489256	0.36854	1	-0.70189	0.356321	-0.977928	0.154031	1,4-alpha-glucan-branching enzyme, chloroplast precursor, putative, expressed		YES
Oryza_sativa_GLEAN_10025833			Infection by M. oryzae specific DEG Induce	32.8207	38.0067	9.76814	40.593	0.211648	1	2.05508	0.0328729	-1.74845	0.331916	0.094979	1	0.306627	0.88817
Oryza_sativa_GLEAN_10025836	Os02g32740		Nitrogen specific DEG Induce	0	0.405118	0.866428	4.2107	11.9841	1	2.28091	0.578588	13.0809	1	3.37764	0.0343238	15.3618	0.126559	SNARE domain containing protein, putative, expressed
Oryza_sativa_GLEAN_10025837	Os02g32770		Nitrogen specific DEG Induce	0.64179	1.04672	0	6.39459	0.705708	1	15.9646	0.147445	-12.6479	1	2.61097	0.0369358	3.31668	0.123875	cytochrome P450, putative, expressed
Oryza_sativa_GLEAN_10025838	Os02g32780		Infection by M. oryzae specific DEG Repress	518.818	292.95	488.024	186.593	-0.824575	0.199476	-1.38706	0.00225189	-0.0882758	1	-0.650761	0.203537	-1.47534	0.000166534	pentatricopeptide, putative, expressed		YES
Oryza_sativa_GLEAN_10025843	Os02g32840		Infection by M. oryzae specific DEG Induce	37.8069	55.1153	27.5376	94.4303	0.543804	0.991441	1.77785	0.0208169	-0.457245	1	0.776796	0.309404	1.3206	0.0418953	zinc finger A20 and AN1 domain-containing stress-associated protein, putative, expressed
Oryza_sativa_GLEAN_10025851	Os02g32980		Enhanced	415.164	714.842	346.507	1562.73	0.783942	0.166987	2.17311	6.49131e-08	-0.260799	1	1.12837	0.00157174	1.91231	9.35732e-09	Cupin domain containing protein, expressed		YES	PR15, PR16
Oryza_sativa_GLEAN_10025853	Os02g33000		Infection by M. oryzae specific DEG Induce	7.96801	6.17175	0.900347	18.398	-0.36854	1	4.35292	0.0109361	-3.14567	0.647892	1.5758	0.0742205	1.20726	0.347979	glycosyl hydrolases family 17, putative, expressed			PR2					1.32
Oryza_sativa_GLEAN_10025861	Os02g33080		Infection by M. oryzae specific DEG Induce	937.954	1052.88	837.029	1607.71	0.166756	1	0.941657	0.0402791	-0.16424	1	0.610661	0.153679	0.777417	0.0523962	N-carbamoylputrescine amidase, putative, expressed		YES
Oryza_sativa_GLEAN_10025863	Os02g33110		Enhanced	1223.54	1851.13	1639.88	3079.5	0.597339	0.440057	0.909103	0.0440351	0.422529	0.878688	0.734293	0.0477206	1.33163	4.36621e-05	glycosyl hydrolases, putative, expressed		YES
Oryza_sativa_GLEAN_10025873	Os02g33220		Infection by M. oryzae specific DEG Induce	3.10118	16.1876	6.20067	39.261	2.384	0.0914093	2.6626	0.0115806	0.999608	1	1.2782	0.0922491	3.66221	2.16526e-05	diap1 protein, putative, expressed
Oryza_sativa_GLEAN_10025887	Os02g33500		Infection by M. oryzae specific DEG Repress	3552.65	2560.05	3917.79	1969.98	-0.472725	0.699315	-0.99186	0.0160568	0.141143	1	-0.377993	0.522135	-0.850718	0.0244196	threonyl-tRNA synthetase, putative, expressed
Oryza_sativa_GLEAN_10025893	Os02g33580		Infection by M. oryzae specific DEG Repress	1188.36	1041.96	1487.88	681.973	-0.189672	1	-1.12547	0.00705682	0.324291	0.960709	-0.611509	0.162319	-0.801181	0.0454588	digalactosyldiacylglycerol synthase, chloroplast precursor, putative, expressed		YES
[truncated: 957 more rows]
