# Supplementary material for: Increase of Fungal Pathogenicity and Role of Plant Glutamine in Nitrogen-Induced Susceptibility (NIS) To Rice Blast
Source: Front Plant Sci. 2017 Feb 28;8:265. doi: 10.3389/fpls.2017.00265 (PMC5329020; doi:10.3389/fpls.2017.00265)
Supplement: Supplementary Table 4 — Enrichment analysis for rice genes significantly express at 2 dpi. In each gene set, the frequency of gene with a selected known annotation has been calculated. The enrichment in these functions was tested by a chi2 analysis corrected by Bonferroni. ***P < 0.001, **P < 0.01, *P < 0.5 compared with the total database gene set. A, enrichment analysis with arrayexpress database with GO ontologies. [file Table4.XLSX]

## Sheet: Feuil1
Supplementary Table S4 Enrichment analysis for rice genes significantly express at 2 dpi
	N	N I	N R	Cons	En	Su	Re	Mo	Mo I	Mo R	TOTAL DEG	TOTAL db
TransportA	3.2%*	0.024	3.7%*	0.033	0.021	18.2%*	0.079	3.6%**	4.2%***	0.022	3.2%**	0.025
Metabolic processA	8.0%***	9.3%**	7.3%*	0.033	9.8%***	na	0.105	7.3%***	6.9%**	8.0%**	8.2%***	0.05
Nitrogen metabolic processA	0.002	0.005	na	na	0.001	na	na	0.001	0.001	na	0.001	0.001
Gln response	1,7%	2,7%	1,2%	10,3%	9,2%***	0	0	3,0%	4,1%**	0,0%	4,4%***	2,0%
Nitrogen pathway	1,1%	1,4%	1,0%	3,5%	1,1%	0	0	1,2%	1,2%	1,2%	1,2%	0,8%
Carbohydrate metabolic processA	3.4%***	4.4%**	2.9%*	0.033	0.017	na	10.5%**	4.5%**	2.4%*	0.025	2.6%***	0.015
Oxidation reductionA	5.1%**	4.9%*	5.2%**	0.067	7.7%***	0.091	0.026	5.5%***	5.2%***	6.2%**	6.1%***	0.03
Response to stressA	1.7%***	0.01	2.1%***	na	0.008	na	na	1.0%*	0.009	0.012	1.1%***	0.005
Pathogenesis related protein (PR)	2,8%	3,15%	2,7%	3,5%	4,2%***	0	0.027	2,7%	3,4%**	0,6%	3,1%***	1,6%
Phytoalexin pathways	0,2%	0,45%	0,00%	3,5%**	1,7%***	0	0	0,2%	0,2%	0,0%	0,6%**	0,2%
Defense Regulator	0,9%	0,45%	1,2%	0,0%	1,9%**	0	0	0,7%	0,8%	0,3%	1,0%	0,6%
Biotic stress (Archipelago database)	27,6%	34,2%	24,1%	58,6%**	45,7%***	0.5	0.027	36,8%***	38,4%***	32,3%	37,2%***	25,9%
ABA response	3,6%***	2,7%***	4,1%***	0,0%	2,8%***	0	0.054	4,4%***	3,4%***	6,9%	3,7%***	13,5%
Regulation of transcriptionA	0.022	0.024	0.039	0.1	4.9%**	18.2%*	na	4.2%*	4.6%*	0.031	4.3%**	0.035
WRKY TF	0,2%	0,5%	0,0%	6,9%***	2,1%***	0	0	0,6%	0,8%	0,0%	0,9%**	0,4%
NAC TF	0,9%	0,5%	1,2%	0,0%	0,6%	6.2%**	0	0,8%	1,1%*	0,0%	0,8%	0,3%
