# Supplementary material for: Increase of Fungal Pathogenicity and Role of Plant Glutamine in Nitrogen-Induced Susceptibility (NIS) To Rice Blast
Source: Front Plant Sci. 2017 Feb 28;8:265. doi: 10.3389/fpls.2017.00265 (PMC5329020; doi:10.3389/fpls.2017.00265)
Supplement: Supplementary Table 5 — List of 3428 M. oryzae genes significantly express at 2 dpi. [file Table5.xlsx]

## Sheet: Feuil1
Supplementary Table S5 List of 3428 M. oryzae genes significantly express at 2 dpi
MGG ID	NAME	2dpi Fold Change (Log2)	2dpi FDR	Vesicle trafficking component	Carbohydrate-Active enZYmes	Pathogenicity gene	Small secreted protein TK + Dong 2015	transcription factor (TF)	FUNCTION	protein length
MGG_00040	GHT2	-0.0545393	1						high-affinity glucose transporter ght2	570
MGG_00043	MoHEG9	0.808668	1				Putative effector		hypothetical protein	131
MGG_00045	MAL61	-0.0850767	1						maltose permease MAL61	544
MGG_00047		-0.648266	1				Putative effector		hypothetical protein	69
MGG_00049	TF159	-0.95815	1					Zn2Cys6 TF	hypothetical protein	708
MGG_00054		-0.924996	1						hypothetical protein	502
MGG_00058		1.83821	0.967689						hypothetical protein	346
MGG_00067		0.881599	0.967689						glycerol-3-phosphate dehydrogenase	493
MGG_00081		0.532747	0.73079				Putative effector		hypothetical protein	189
MGG_00084	GH47	-0.028595	1		CAZY				mannosyl-oligosaccharide 1,2-alpha-mannosidase IB	553
MGG_00085		0.0410329	1						lactose permease	544
MGG_00097		-0.450393	1						hypothetical protein	323
MGG_00099		0.686674	0.883152						hypothetical protein	535
MGG_00103		1.45122	0.967689						ubiquitin-conjugating enzyme	169
MGG_00104		0.0395595	1						hypothetical protein	147
MGG_00106		4.19323	0.73079						bud site selection protein 7	695
MGG_00109		0.223663	1						hypothetical protein	780
MGG_00119		0.715298	0.898262						hypothetical protein	156
MGG_00120		-0.583505	0.824717				Putative effector		hypothetical protein	195
MGG_00123		-1.13608	1						hypothetical protein	490
MGG_00125		1.83821	0.967689						hypothetical protein	440
MGG_00129		1.27978	1						hypothetical protein	419
MGG_00133		1.27978	1						siderophore iron transporter mirC	649
MGG_00135		0.296405	1						T-complex protein 1	547
MGG_00140		1.67496	0.73079						hypothetical protein	319
MGG_00142		1.67496	0.967689						BEM46 family protein	321
MGG_00144		-3.37244	0.556131						MFS transporter	519
MGG_00146		0.795938	1						hypothetical protein	417
MGG_00150		0.221698	1						hypothetical protein	404
MGG_00161		-0.577646	1						lysyl-tRNA synthetase	638
MGG_00162		1.67496	0.967689						mitochondrial import inner membrane translocase subunit tim-10	90
MGG_00166		-0.568946	1						hypothetical protein	367
MGG_00167		-0.142764	1						hypothetical protein	274
MGG_00168		-0.353005	1						hypothetical protein	646
MGG_00169		1.27978	1						hypothetical protein	378
MGG_00171	GT62	5.2656	0.260144		CAZY				mannan polymerase complexes MNN9 subunit	373
MGG_00172		-0.431008	1						glycoprotease pgp1	596
MGG_00175		0.922067	0.556131						6-phosphogluconate dehydrogenase	492
MGG_00179		-0.175133	1						hypothetical protein	988
MGG_00202		1.83821	0.73079						hypothetical protein	360
MGG_00210		-0.0105148	1						hypothetical protein	274
MGG_00212		0.301807	1						superoxide dismutase	227
MGG_00220		2.11795	0.73079						NADP-dependent alcohol dehydrogenase 6	360
MGG_00221		0.320193	1						40S ribosomal protein S7	203
MGG_00222		4.19323	0.73079						dynactin Arp1 p62 subunit RO2	652
MGG_00223		0.285982	1						fructose-bisphosphate aldolase 1	360
MGG_00230		0.840552	0.451686				Putative effector		hypothetical protein	163
MGG_00242		1.08392	1						hypothetical protein	342
MGG_00245		-0.0376425	1				Putative effector		hypothetical protein	183
MGG_00246		0.207777	1						NADP-dependent alcohol dehydrogenase 6	364
MGG_00254		0.0910499	1						ornithine decarboxylase antizyme	296
MGG_00255		-0.173761	1						hypothetical protein	299
MGG_00256		-0.178202	1						cytosolic non-specific dipeptidase	559
MGG_00259		0.378846	1				Putative effector		hypothetical protein	147
MGG_00264		0.589928	1						hypothetical protein	352
MGG_00270		0.881599	1						zinc-containing alcohol dehydrogenase	348
MGG_00271		-0.880202	1						hypothetical protein	297
MGG_00272		-0.108725	1						hypothetical protein	270
MGG_00273		-0.175133	1						hypothetical protein	134
MGG_00274		2.26792	0.178781						membrane-associated progesterone receptor component 1	175
MGG_00275		0.607661	1						MFS transporter	516
MGG_00282		0.430312	1						subtilisin	869
MGG_00283		0.991478	0.591838				Putative effector		hypothetical protein	146
MGG_00287		-0.568946	1						hypothetical protein	175
MGG_00289		0.288643	1						amino-acid permease inda1	577
MGG_00296	GH92	-3.58969	0.198874		CAZY				glycosyl hydrolase	827
MGG_00299		4.40431	0.591838						hypothetical protein	586
MGG_00300		1.67496	0.73079						ent-kaurene oxidase	515
MGG_00302		-0.880202	1						hypothetical protein	771
MGG_00307		0.296405	1						ARP2/3 complex 21 kDa subunit	192
MGG_00309		2.73032	0.419416						carboxypeptidase S	595
MGG_00319	GH5	1.00509	1		CAZY				endoglucanase VIII	522
MGG_00331		0.0412034	1						proteasome component PRE4	269
MGG_00336		0.395326	1						COP9 signalosome complex subunit 4	420
MGG_00339		-2.78861	0.473895						hypothetical protein	456
MGG_00341		-0.177942	1						eukaryotic translation initiation factor 3 subunit D	573
MGG_00346		-0.568946	1						pi-transporter A-1	731
MGG_00349		0.0376931	1						40S ribosomal protein S13	151
MGG_00350		0.391072	1						hypothetical protein	200
MGG_00355		0.378846	1						U6 snRNA-associated Sm-like protein LSm2	97
MGG_00359		0.378846	1						Delta(3,5)-Delta(2,4)-dienoyl-CoA isomerase	280
MGG_00362		-1.89939	0.556131						3-ketodihydrosphingosine reductase tsc10	370
MGG_00364		1.45122	1						smr domain-containing protein	258
MGG_00365	MAGB	-1.1506	0.73079			YES			guanine nucleotide-binding protein subunit alpha	353
MGG_00373	TF094	0.223663	1					C2H2	hypothetical protein	795
MGG_00380		1.98682	0.652362				Putative effector		hypothetical protein	152
MGG_00383		0.308356	1						S-adenosylmethionine synthase	394
MGG_00385		0.503427	1						L-aminoadipate-semialdehyde dehydrogenase	1106
MGG_00392		0.136123	1						hypothetical protein	371
MGG_00396		4.19323	0.73079						PaaI_thioesterase	170
MGG_00407		0.0395595	1						hypothetical protein	332
MGG_00409		0.971165	0.851965						hypothetical protein	112
MGG_00413		1.21701	0.905683						hypothetical protein	433
MGG_00431		-0.977967	0.652362						homogentisate 1,2-dioxygenase	503
MGG_00432		-0.696304	0.73079						hypothetical protein	174
MGG_00438		-1.04565	0.851965						hypothetical protein	369
MGG_00443		-0.176727	1						hypothetical protein	69
MGG_00444		0.666957	0.970281						hypothetical protein	281
MGG_00447		1.56757	0.451686						brefeldin A resistance protein	1484
MGG_00449		0.378846	1						eukaryotic peptide chain release factor GTP-binding subunit	731
MGG_00450		-0.0428959	1						phosphoenolpyruvate carboxykinase	601
MGG_00451		4.8983	0.474854						hypothetical protein	319
MGG_00454	Moatg13	0.378846	1			YES			hypothetical protein	955
MGG_00455		-0.485017	1						class E vacuolar protein-sorting machinery protein HSE1	718
MGG_00458		-0.880202	1						caltractin	220
MGG_00459		-0.17606	1						hypothetical protein	328
MGG_00466		-0.042034	1						cell division control protein 42	194
MGG_00472		-0.577646	1					TF	transcriptional activator hap5	270
MGG_00473		0.962457	0.851965						rRNA-processing protein FCF2	199
MGG_00479		4.75166	0.474854						AUR protein kinase	397
MGG_00480	ATP23	1.27978	1						metalloprotease ATP23	273
MGG_00482		0.900851	1						60S ribosome subunit biogenesis protein NIP7	185
MGG_00488		0.511383	1						hypothetical protein	255
MGG_00489		1.67496	0.73079						mitochondrial thiamine pyrophosphate carrier 1	327
MGG_00491		-0.0915711	1						superoxide dismutase	307
MGG_00496		0.589928	1						ER membrane protein SH3	216
MGG_00501	CGBP1	1.83821	0.967689						CGBP1	548
MGG_00503		0.079816	1						diacylglycerol O-acyltransferase	468
MGG_00505	GH132	0.269745	1		CAZY				septation protein SUN4	416
MGG_00509		-0.485017	1						hypothetical protein	192
MGG_00513	CONIDIATION-SPECIFIC PROTEIN 8.	-1.59896	0.684568			YES			hypothetical protein	84
MGG_00514		1.67496	0.73079						Poly(rC)-binding protein 3	483
MGG_00517		0.666646	1						pyridoxal kinase	357
MGG_00518		1.65266	0.967689						proliferating cell nuclear antigen	259
MGG_00520		-0.175133	1						hypothetical protein	118
MGG_00522		0.937277	1						hypothetical protein	464
MGG_00527	Emp1	0.517765	0.851965			YES	Putative effector		hypothetical protein	207
MGG_00530	GH5	2.11795	0.73079		CAZY				endoglucanase E1	411
MGG_00534		-0.880202	1						ribulose-phosphate 3-epimerase	251
MGG_00537	MEP1	1.48353	0.388341						ammonium transporter MEP1	520
MGG_00538		-0.29791	1						acid phosphatase	597
MGG_00539		0.847824	0.824717				Putative effector		hypothetical protein	143
MGG_00540		-1.68214	0.656338						hypothetical protein	384
MGG_00541		0.589928	1						hypothetical protein	764
MGG_00546		0.253435	1						60S ribosomal protein L44	106
MGG_00548		-0.217426	1						CTR2 short splice	187
MGG_00549		0.533547	1						3-hydroxyanthranilate 3,4-dioxygenase	184
MGG_00552		-0.010713	1						acid phosphatase	463
MGG_00559	TRM7	-3.58969	0.260144						tRNA (uridine-2'-O-)-methyltransferase TRM7	403
MGG_00570	GH43	-0.357865	1		CAZY				hypothetical protein	342
MGG_00572		0.937277	1						cytochrome P450	548
MGG_00583	GH2	-0.0105148	1		CAZY				beta-galactosidase	1071
MGG_00588		0.223663	1						CIA30 family protein	252
MGG_00592	GH16	0.983635	0.473895		CAZY				cell wall glucanosyltransferase	367
MGG_00602	MobZIP02 (MoCPCA)	0.351846	1					BZIP	cross-pathway control protein 1	239
MGG_00604	TUB2	-1.18284	0.198874						tubulin beta chain	447
MGG_00612		0.589928	1						hypothetical protein	453
MGG_00614		0.941839	0.674505				Putative effector		hypothetical protein	139
MGG_00622		1.27978	1					TF	transcriptional regulator PacG/VIB-1	595
MGG_00625	GNI1, NAG1	-0.568946	1						glucosamine-6-phosphate isomerase, GlcN-6-phosphate deaminase	372
MGG_00627		0.805722	0.851965						hypothetical protein	282
MGG_00633		-1.30019	0.715406						potassium:hydrogen antiporter	902
MGG_00634		-0.171522	1						nitrite reductase	1153
MGG_00647		-0.224324	1						hypothetical protein	497
MGG_00648		0.0395595	1						hypothetical protein	280
MGG_00659	GH55	-1.39393	0.656338		CAZY				glucan 1,3-beta-glucosidase	769
MGG_00666		0.186164	1						hypothetical protein	171
MGG_00672	MoLEU3	-0.321771	1					Zn2Cys6 TF	C6 zinc finger domain-containing protein	740
MGG_00678		0.937277	1						hypothetical protein	277
MGG_00679		1.98485	0.851965						hypothetical protein	521
MGG_00683		-0.568946	1						endoplasmic oxidoreductin-1	606
MGG_00686		0.336981	1						dienelactone hydrolase	333
MGG_00687		-0.0105148	1						hypothetical protein	497
MGG_00697		0.269222	1						rhamnolipids biosynthesis 3-oxoacyl-[acyl-carrier-protein] reductase	262
MGG_00700		-1.33103	0.775794						IKS protein kinase	740
MGG_00703		0.273123	1						MAS3 protein	322
MGG_00708		0.378846	1	other					trafficking protein particle complex subunit 5	216
MGG_00710		0.0405297	1						hypothetical protein	699
MGG_00712		-0.175133	1						hypothetical protein	248
MGG_00715		0.0793006	1						glucose-repressible protein	71
MGG_00718		-0.880202	0.905683						hypothetical protein	636
MGG_00720		0.223663	1						transmembrane protein 16K	734
MGG_00721		-2.66525	0.0191922						hypothetical protein	403
MGG_00729		4.58841	0.591838						hypothetical protein	747
MGG_00733		-0.8986	1						hypothetical protein	341
MGG_00737	MoHEG5	0.59613	1				Putative effector		hypothetical protein	150
MGG_00742		0.393613	1						hypothetical protein	275
MGG_00750		0.674179	0.973278						cytochrome b-245 heavychain subunit beta	553
MGG_00752		-0.173761	1						hypothetical protein	197
MGG_00755		0.397488	1						indoleamine 2,3-dioxygenase	497
MGG_00758		0.666646	1						geranylgeranyl pyrophosphate synthase	412
MGG_00759		1.21701	1						peroxin 24	524
MGG_00774		0.570343	1						hypothetical protein	207
MGG_00775	KEX1	1.49086	1						carboxypeptidase KEX1	634
MGG_00776		-0.042034	1						Fe-S cluster assembly protein DRE2	327
MGG_00777		-0.154417	1						hypothetical protein	265
MGG_00785		-0.941416	0.824717						hypothetical protein	149
MGG_00786		-0.551427	1						hypothetical protein	175
MGG_00788		2.12874	0.440987						hypothetical protein	110
MGG_00789		1.0594	0.957085						eukaryotic translation initiation factor 2 beta subunit	320
MGG_00800	MST7p	-0.469743	1			YES			STE/STE7/MEK1 protein kinase	415
MGG_00804		4.19323	0.73079						hypothetical protein	395
MGG_00810	SWF1	1.67496	1						palmitoyltransferase SWF1	422
MGG_00811		4.75166	0.474854						hypothetical protein	562
MGG_00814		-0.042034	1						hsp90-like protein	327
MGG_00818		-0.173761	1						hypothetical protein	482
MGG_00824		3.37187	8.162e-06						hypothetical protein	641
MGG_00830		0.743019	1						hypothetical protein	635
MGG_00832		1.45122	0.824717						cytochrome P450	534
MGG_00835		-0.173761	1						flotillin domain-containing protein	502
MGG_00839		4.19323	0.73079						vacuolar protein sorting-associated protein 74	366
MGG_00842		-0.321771	1						hypothetical protein	178
MGG_00843		0.565127	1						hypothetical protein	293
MGG_00847		0.106912	1						eukaryotic translation initiation factor 2A	705
MGG_00848		0.636235	0.966636						hypothetical protein	133
MGG_00850		0.378846	1						hypothetical protein	1734
MGG_00852		-0.577646	1						ADP-ribosylation factor-binding protein GGA1	659
MGG_00853		0.393613	1						hypothetical protein	474
MGG_00858		-0.29791	1						hypothetical protein	143
MGG_00859	ariadne-1	0.0395595	1						ariadne-1	522
MGG_00860		1.16436	0.715406						AhpC/TSA family protein	184
MGG_00865	GT48	0.273825	1		CAZY				1,3-beta-glucan synthase component FKS1	1916
MGG_00867		0.0115499	1						hypothetical protein	199
MGG_00871		-0.175133	1						phosphatidylinositol transfer protein CSR1	613
MGG_00872		0.525762	1						hypothetical protein	137
MGG_00876		-1.28907	0.684568						phenylalanyl-tRNA synthetase	583
MGG_00878		-0.344264	1						hypothetical protein	204
MGG_00883	Mck1	4.58841	0.591838						STE/STE11 protein kinase	1528
MGG_00884		-0.177232	1						26S proteasome non-ATPase regulatory subunit 3	557
MGG_00887		5.0314	0.315741						hypothetical protein	263
MGG_00891		4.58841	0.474854						histone acetyltransferase	720
MGG_00892		0.293239	1						ATP synthase subunit 9	144
MGG_00901		0.254634	1						2,3-bisphosphoglycerate-independent phosphoglycerate mutase	520
MGG_00905		0.137738	1	SEC					Sec14 cytosolic factor	343
MGG_00907		0.774031	1						hypothetical protein	142
MGG_00913		-3.77848	0.166739						hypothetical protein	578
MGG_00916		-0.313468	1				Putative effector		hypothetical protein	154
MGG_00917		1.21701	1						carrier protein YMC1	315
MGG_00918		0.378846	1						RINT-1 family protein	790
MGG_00919		1.21701	1						GMP synthase	543
MGG_00920		0.378846	1						YagE family protein	438
MGG_00922		0.344586	1						vacuolar protease A	395
MGG_00923		-0.086821	1						serine hydroxymethyltransferase	482
MGG_00928		4.19323	0.591838	SEC					Sec7 domain-containing protein	1595
MGG_00929		-0.0730461	1						sulfite reductase flavoprotein component	1077
MGG_00942		0.386909	1						branched-chain-amino-acid aminotransferase	419
MGG_00944		1.55545	0.824717						hypothetical protein	479
MGG_00947		-0.794903	1						hypothetical protein	204
MGG_00949		0.386909	1						endoplasmic reticulum-Golgi intermediate compartment protein 2	376
MGG_00951	GH76	-0.568946	1		CAZY				mannan endo-1,6-alpha-mannosidase DCW1	551
MGG_00966		0.263271	1						hypothetical protein	443
MGG_00967		-0.0105148	1						DnaJ domain-containing protein	282
MGG_00968		0.686217	0.824717						mitochondrial outer membrane protein porin	283
MGG_00969		0.254634	1						asparagine synthetase	583
MGG_00971		-1.14693	0.851965						hypothetical protein	338
MGG_00973		0.589928	1						FAD binding domain-containing protein	500
MGG_00977		-0.280961	1						U3 small nucleolar ribonucleoprotein IMP4	295
MGG_00978	SSO1	-0.577646	1			YES			hypothetical protein	345
MGG_00979		-0.321771	1						mitochondrial import receptor subunit tom-70	622
MGG_00982		0.774031	1						hypothetical protein	737
MGG_00984		0.139057	1						ZZ type zinc finger domain-containing protein	869
MGG_00985		0.378846	1						hypothetical protein	454
MGG_00987	CBM48	-0.250649	1		CAZY				hypothetical protein	521
MGG_00992		0.621005	1						hypothetical protein	370
MGG_00993		0.136123	1						vacuolar iron transporter Ccc1	337
MGG_00998		0.0395595	1						lipase/esterase	868
MGG_00999		1.49086	1						hypothetical protein	108
MGG_01004		-0.171522	1						hypothetical protein	330
MGG_01005		0.192171	1						hypothetical protein	153
MGG_01006		0.137738	1						vacuolar transporter chaperone 1	128
MGG_01008		0.900851	0.967689						hypothetical protein	667
MGG_01009		0.345727	1				Putative effector		hypothetical protein	153
MGG_01013		0.106912	1						eukaryotic translation initiation factor 3 39 kDa subunit	341
MGG_01014		1.12134	0.775794						C-1-tetrahydrofolate synthase	1074
MGG_01026		0.396558	1						hydroxymethylglutaryl-CoA synthase	456
MGG_01041		-1.00396	1						cellulose signaling associated protein ENVOY	225
MGG_01046		-1.60068	0.73079						methionyl-tRNA synthetase	700
MGG_01047		-0.92177	1						PH domain-containing protein	519
MGG_01049		-1.35333	0.73079						hypothetical protein	233
MGG_01052		-0.568946	1						PP-loop family protein	781
MGG_01054	VPS39	1.49086	1			YES			vacuolar morphogenesis protein AvaB	1049
MGG_01058		0.288646	1						adenylate kinase 1	276
MGG_01059		-0.568946	1						26S proteasome regulatory subunit rpn-8	357
MGG_01061		0.607661	1						coproporphyrinogen III oxidase	418
MGG_01062	Moatg8	1.37066	0.684568			YES			hypothetical protein	123
MGG_01064		-0.178604	1				Putative effector		hypothetical protein	98
MGG_01065		-1.46343	0.73079						hypothetical protein	264
MGG_01066		0.328042	1						40S ribosomal protein S23	145
MGG_01067		0.774031	1						monothiol glutaredoxin-5	417
MGG_01069		0.525762	1						hypothetical protein	103
MGG_01070		-0.95815	0.905683						hypothetical protein	194
MGG_01072		1.45122	0.905683						calcium dependent mitochondrial carrier protein	677
MGG_01073		0.386909	1						hypothetical protein	971
MGG_01075		3.52606	0.00185255						hypothetical protein	141
MGG_01079		-0.580198	0.899595	RAB					Ras-like protein Rab-11A	211
MGG_01081		0.378846	1						peroxin 14/17	366
MGG_01084		0.607653	0.851965						glyceraldehyde-3-phosphate dehydrogenase	336
MGG_01086		-1.02045	0.851965						hypothetical protein	277
MGG_01087	TSR1	0.589928	1						ribosome biogenesis protein TSR1	810
MGG_01088		4.19323	0.73079						hypothetical protein	502
MGG_01092		0.302497	1						homocitrate synthase	485
MGG_01093		-0.173761	1						hypothetical protein	340
MGG_01096		0.079816	1						glucoamylase	649
MGG_01101		-0.17606	1						hypothetical protein	852
MGG_01102		0.269222	1						ornithine carbamoyltransferase	351
MGG_01103		2.11795	0.73079						hypothetical protein	535
MGG_01104		-0.728979	0.841966						acetolactate synthase small subunit	316
MGG_01108		0.704869	1	SEC					protein transporter SEC31	1269
MGG_01110		-0.00496564	1						hypothetical protein	93
MGG_01111		0.0169441	1						cytochrome c oxidase subunit 6B	85
MGG_01113		0.283564	1						40S ribosomal protein S10-A	170
MGG_01114		1.83821	0.967689						NADP-dependent mannitol dehydrogenase	347
MGG_01121	SEC17	-0.176727	1	SEC					vesicular-fusion protein SEC17	292
MGG_01122		0.774031	1						hypothetical protein	195
MGG_01124		-0.175133	1	SNARE					vesicle transport V-SNARE protein vti1	233
MGG_01125		-0.042034	1						amine oxidase	537
MGG_01134	CBM18,GH16	1.98485	0.851965		CAZY				cell wall glucanase	439
MGG_01135		0.12054	1						cytochrome c oxidase polypeptide IV	186
MGG_01139		-0.171522	1						dihydroxy-acid dehydratase	612
MGG_01140	GT15	0.900851	1		CAZY				alpha-1,2 mannosyltransferase KTR1	516
MGG_01144		-1.38342	0.905683						hypothetical protein	402
MGG_01149	MoHEG16	1.83821	0.73079			YES	Putative effector		hypothetical protein	148
MGG_01153		0.393613	1						proteasome subunit alpha type-6	254
MGG_01159		-0.915439	0.412073						histone H3	136
MGG_01160		0.4013	1						histone H4	103
MGG_01168		5.0314	0.388341						hypothetical protein	435
MGG_01170		0.178069	1						iron sulfur cluster assembly protein 2	177
MGG_01173	MHP1	1.91025	0.556131			YES	Putative effector		hydrophobin	102
MGG_01174		0.937277	1						hypothetical protein	526
MGG_01176		0.774031	1						D-xylulose reductase A	361
MGG_01178	GH2	1.27978	1		CAZY				beta-mannosidase	858
MGG_01186		2.48609	0.315741						hypothetical protein	227
MGG_01198		0.0395595	1						GPI-anchored wall transfer protein 1	498
MGG_01206		1.67496	0.883152						hypothetical protein	608
MGG_01208		1.11173	0.851965						hypothetical protein	212
MGG_01209	TF114	1.21701	0.905683					C2H2	hypothetical protein	810
MGG_01210		0.378846	1						mitochondrial hypoxia responsive domain-containing protein	253
MGG_01222		-1.14693	0.905683						hypothetical protein	74
MGG_01229		0.788496	1						hypothetical protein	269
MGG_01231		-0.924996	1						sorbitol dehydrogenase	372
MGG_01232		0.586269	1						hypothetical protein	196
MGG_01239		-0.485017	1						hypothetical protein	358
MGG_01240		-0.435214	1						RING-8 protein	480
MGG_01245		-0.435214	1						endoplasmic reticulum-Golgi intermediate compartment protein 3	439
MGG_01255	AA8	-1.33103	0.775794		CAZY				hypothetical protein	406
MGG_01267		-0.178419	1						hypothetical protein	105
MGG_01268		0.396558	1						nuclear localization sequence binding protein	486
MGG_01273		-1.54212	0.775794						hypothetical protein	352
MGG_01281		-0.042034	1						glycerol kinase	577
MGG_01282		-0.79565	0.463129						polyubiquitin	305
MGG_01284		-0.682011	1						thioredoxin reductase	328
MGG_01285	TF167	0.228807	1					Zn2Cys6 TF	C6 finger domain-containing protein	839
MGG_01288		0.395326	1						mannose-1-phosphate guanyltransferase	364
MGG_01290		-0.435214	1						nicotinamide mononucleotide adenylyl transferase	287
MGG_01291		0.386909	1						glycerol-3-phosphate O-acyltransferase 1	789
MGG_01293		0.503427	1						hypothetical protein	191
MGG_01295		0.0395595	1						methylene-fatty-acyl-phospholipid synthase	211
MGG_01303		-0.568946	1						3-keto-steroid reductase	498
MGG_01305		-0.177626	1						hypothetical protein	143
MGG_01309		0.881599	1						histidine biosynthesis trifunctional protein	865
MGG_01318		1.31015	0.684568						deubiquitination-protection protein dph1	418
MGG_01325		0.774031	1						high mobility group protein	344
MGG_01326		0.774031	1						NIMA-interacting protein TinC	759
MGG_01327		2.11795	0.851965						hypothetical protein	507
MGG_01333		0.678323	0.883152						hypothetical protein	291
MGG_01335		0.589928	1						carboxy-cis,cis-muconate cyclase	372
MGG_01345		1.49086	1						glutamate-cysteine ligase modifier subunit	359
MGG_01351		1.98682	0.474854						protein phosphatase 2C Ptc2	451
MGG_01353		5.94312	0.19425						cytochrome P450 monooxygenase	588
MGG_01354		0.533547	1						hypothetical protein	1063
MGG_01359		-0.551427	1						saccharopine dehydrogenase	365
MGG_01367		0.378846	1				Putative effector		hypothetical protein	187
MGG_01369		4.2879	1.28371e-05						alpha/beta hydrolase fold-3 domain-containing protein	347
MGG_01373		0.339825	1						arabinose-proton symporter	575
MGG_01380		4.40431	0.591838						26S protease regulatory subunit 8	430
MGG_01385		0.0405297	1						choline transporter	543
MGG_01387		0.774031	1						endonuclease/exonuclease/phosphatase	443
MGG_01391		0.471892	1						ent-kaurene oxidase	522
MGG_01404	XYR1	0.00814046	1						NAD(P)H-dependent D-xylose reductase	328
MGG_01409		2.2398	0.73079						ubiquitin-activating enzyme E1 1	1037
MGG_01410		0.937277	1						glutathione S-transferase Gst3	405
MGG_01425		2.2398	0.73079						hypothetical protein	604
MGG_01428		0.774031	1						hypothetical protein	419
MGG_01432		0.378846	1						hypothetical protein	421
MGG_01434		0.900851	1						vacuolar protein sorting-associated protein 17	610
MGG_01438		1.67496	1						cyclohexadienyl dehydratase	261
MGG_01439		-3.37244	0.556131						inorganic phosphate transporter PHO84	783
MGG_01444		0.589928	1				Putative effector		hypothetical protein	220
MGG_01450		1.27978	1						sm snRNP core protein Sme1	95
MGG_01452		0.386909	1						sexual differentiation process protein isp4	1056
MGG_01455		3.09572	0.264284				Putative effector		hypothetical protein	188
MGG_01456		1.93572	0.455785						hypothetical protein	529
MGG_01461		-0.179305	1						hypothetical protein	285
MGG_01463		-0.171522	1						phosphate metabolism protein 7	893
MGG_01466		-0.17606	1						hypothetical protein	367
MGG_01467		-1.14225	0.967689						hypothetical protein	562
MGG_01469		0.378846	1						homoserine O-acetyltransferase	436
MGG_01472		-0.682011	1	ARF					arf GTPase-activating protein	490
MGG_01473		-0.745648	0.73079						oxidoreductase 2-nitropropane dioxygenase family protein	387
MGG_01478		0.0395595	1						hypothetical protein	482
MGG_01484		1.74373	0.73079						hypothetical protein	231
MGG_01490		-0.506027	1						hypothetical protein	290
MGG_01501		0.666646	1						hypothetical protein	354
MGG_01504		-1.38342	0.824717						arv1 superfamily protein	290
MGG_01505		-0.880202	1						hypothetical protein	75
MGG_01506		1.27978	1						6-phosphogluconate dehydrogenase	309
MGG_01508		-0.838834	0.851965						hypothetical protein	325
MGG_01518	MoNIT4	-2.05929	0.556131					Zn2Cys6 TF	nitrogen assimilation transcription factor nit-4	988
MGG_01519		1.27978	1						hypothetical protein	427
MGG_01520		-1.13608	0.824717						hypothetical protein	460
MGG_01521		0.704869	1						cell division control protein 3	437
MGG_01523		4.75166	0.388341						cytosolic phospholipase A2 zeta	836
MGG_01524		-0.682011	1						60S ribosomal protein L3	413
MGG_01525		-0.0648028	1						hypothetical protein	92
MGG_01528		1.10229	1						serine/threonine-protein phosphatase PP2A catalytic subunit	439
MGG_01535		-0.568946	1						pyridoxamine 5'-phosphate oxidase	301
MGG_01537		1.83821	0.73079						pyrABCN	2241
MGG_01539		-0.0105148	1						hypothetical protein	70
MGG_01550	NCS-1	0.378846	1						calcium-binding protein NCS-1	190
MGG_01551		-0.521877	1						long-chain-fatty-acid-CoA ligase 1	695
MGG_01553		0.164913	1						3-isopropylmalate dehydratase	778
MGG_01556		0.651201	1						V-type proton ATPase subunit F	126
MGG_01557		-0.347425	1				Putative effector		phosphatidylglycerol/phosphatidylinositol transfer protein	178
MGG_01562		0.533547	1						hypothetical protein	323
MGG_01563		0.0395595	1						ABC transporter	1079
MGG_01566		-0.438638	1						homoisocitrate dehydrogenase	360
MGG_01568		4.40431	0.474854						hypothetical protein	464
MGG_01569	AA6	0.959293	0.851965		CAZY				minor allergen Alt a 7	204
MGG_01575		0.0116743	1						hypothetical protein	165
MGG_01578		-0.17606	1						hypothetical protein	609
MGG_01579		0.640463	1						pre-mRNA branch site protein p14	115
MGG_01581		4.8983	0.388341						26S protease regulatory subunit 7	439
MGG_01582		1.98485	0.967689						T-complex protein 1 subunit delta	533
MGG_01584	Arg-13	0.391072	1						amino-acid transporter Arg-13	334
MGG_01585		0.53503	1						translocator protein	188
MGG_01586	TF071	0.774031	1					C2H2	arsenite resistance protein Ars2	892
MGG_01588		0.241125	1						14-3-3 family protein	272
MGG_01589		0.885945	0.631598						hypothetical protein	100
MGG_01590		-0.794903	1						hypothetical protein	674
MGG_01592		1.0594	0.824717						eukaryotic translation initiation factor 2 subunit gamma	513
MGG_01594		0.651201	0.967689						uridylate kinase	329
MGG_01595		1.42873	0.592317						eukaryotic translation initiation factor 3 subunit M	432
MGG_01599		5.0314	0.388341						mitochondrial ribosomal protein L44	96
MGG_01600		-0.485017	1	SEC					Sec20 domain-containing protein	432
MGG_01606		-0.292499	1						methylmalonate-semialdehyde dehydrogenase	578
MGG_01607		0.206795	1						calnexin	577
MGG_01608		0.378846	1						methylthioribulose-1-phosphate dehydratase	255
MGG_01609		0.541795	0.851965				Putative effector		hypothetical protein	182
MGG_01611		-0.357865	1						DNA replication complex GINS protein SLD5	221
MGG_01620		-0.568946	1						developmental regulator VelB	441
MGG_01621		-0.740893	1						hypothetical protein	148
MGG_01622		0.106912	1						uroporphyrinogen decarboxylase	367
MGG_01625		-1.99414	0.388341						hypothetical protein	6541
MGG_01631		0.21493	1						UTP-glucose-1-phosphate uridylyltransferase	529
MGG_01637		-0.0105148	1						phosphomannomutase	264
MGG_01641		-0.171522	1						hypothetical protein	537
MGG_01648		1.21701	0.905683						tRNA dihydrouridine synthase	441
MGG_01651		-1.31384	0.851965						transmembrane 14C domain-containing protein	107
MGG_01653		4.58841	0.591838					TF	nuclear transcription factor Y subunit B-3	202
MGG_01656		0.0658529	1						UV excision repair protein Rad23	401
MGG_01662	Aat	0.327341	1			YES			4-aminobutyrate aminotransferase	503
MGG_01666		1.27978	1						CCR4-NOT transcription complex subunit 7	521
MGG_01667		-0.370255	1						hypothetical protein	92
MGG_01669		1.08392	1						DNA damage tolerance protein rad31	449
MGG_01671		-0.485017	1						eukaryotic translation initiation factor 6	246
MGG_01674		1.49086	1						multidrug resistance-associated protein 1	1546
MGG_01675		0.727767	1						hypothetical protein	210
MGG_01678		-1.15355	0.905683				Putative effector		hypothetical protein	217
MGG_01679		0.0664627	1						ThiJ/PfpI family protein	231
MGG_01680		1.83821	0.967689						retinol dehydrogenase 13	462
MGG_01681		-0.648266	1	other					vesicle-associated membrane protein 725	237
MGG_01683		1.49086	1						ubiquitin carboxyl-terminal hydrolase	252
MGG_01687		1.45122	0.883152						3-hydroxyisobutyrate dehydrogenase	340
MGG_01688		-1.33103	0.905683						hypothetical protein	449
MGG_01689		-0.0795195	1						rho GDP dissociation inhibitor	199
MGG_01690		0.774031	1						serine/threonine-protein phosphatase	320
MGG_01700		-0.485017	1						cytochrome P450 monooxygenase	522
MGG_01703		0.378846	1						GANP domain-containing protein	521
MGG_01706		0.112354	1						hypothetical protein	76
MGG_01709		-0.171522	1						hypothetical protein	289
MGG_01710		1.57837	0.73079						chorismate mutase	266
MGG_01711		-0.171522	1						mitochondrial division protein 1	661
MGG_01712		-0.257114	1						isocitrate dehydrogenase subunit 2	385
MGG_01719	ETFA	-0.629259	1			YES			electron transfer flavoprotein subunit alpha	347
MGG_01721		1.64442	0.61818						carnitine O-acetyltransferase	649
MGG_01724		0.589928	1						GTP-binding protein ypt3	346
MGG_01725		5.15325	0.315741						deoxyhypusine hydroxylase	335
MGG_01728		1.45122	0.824717						methylenetetrahydrofolate reductase 1	631
MGG_01729		-0.175133	1						hypothetical protein	303
MGG_01742		0.202809	1						elongation factor 2	844
MGG_01743		0.253167	1						carbamoyl-phosphate synthase subunit arginine-specific small	471
MGG_01744	ETFB	0.257156	1			YES			electron transfer flavoprotein subunit beta	257
MGG_01745		-1.14693	0.775794						zinc finger protein gcs1	403
MGG_01746		0.327341	1						hypothetical protein	379
MGG_01748		1.67496	0.967689						hypothetical protein	938
MGG_01755		0.230575	1						acetyl-CoA acetyltransferase	433
MGG_01757		4.40431	0.474854						kinesin heavy chain	934
MGG_01758		1.27978	1						leucine carboxyl methyltransferase 1	386
MGG_01760		1.27978	1						exocyst complex protein EXO70	632
MGG_01765		0.378846	1						hypothetical protein	304
MGG_01772		0.228807	1						hypothetical protein	173
MGG_01783		0.589928	1						hypothetical protein	303
MGG_01786		-0.171522	1						hypothetical protein	182
MGG_01790		0.790626	0.877387						acyl-CoA desaturase	475
MGG_01795		4.40431	0.591838						AGC/PDK1 protein kinase	838
MGG_01799		-0.171522	1						hypothetical protein	625
MGG_01802	GT2	-0.431008	1		CAZY	YES			chitin synthase 1	929
MGG_01807		0.136123	1						NEDD8-conjugating enzyme UBC12	184
MGG_01811		0.533547	1						hypothetical protein	1054
MGG_01817		1.27978	1						hypothetical protein	768
MGG_01818		4.19323	0.73079						guanine nucleotide-binding protein alpha-3 subunit	356
MGG_01819		0.0395595	1						glycogen phosphorylase	888
MGG_01824		1.98485	0.73079						Pro-apoptotic serine protease NMA111	1117
MGG_01828		1.67496	0.883152						ribose-phosphate pyrophosphokinase 1	503
MGG_01836		0.378846	1					TF	cutinase transcription factor 1 alpha	957
MGG_01844		0.774031	1						GPI inositol-deacylase	1267
MGG_01845		0.795938	1						hypothetical protein	132
MGG_01853	FOK1	-0.0645246	1					Forkhead TF	hypothetical protein	880
MGG_01859		-0.924996	1						hypothetical protein	754
MGG_01864		2.2279	0.0706519						hypothetical protein	156
MGG_01865		-1.59896	0.556131						hypothetical protein	527
MGG_01872		0.900851	1				Putative effector		hypothetical protein	170
MGG_01879		5.0314	0.388341				Putative effector		hypothetical protein	123
MGG_01882		-1.49795	0.73079						secretory lipase	453
MGG_01883		-0.648266	1						hypothetical protein	543
MGG_01894		4.58841	0.591838						glycerol-3-phosphate acyltransferase	831
MGG_01895		-0.321771	1						pantoate-beta-alanine ligase	402
MGG_01905		1.5383	0.556131						hypothetical protein	367
MGG_01931		0.137738	1						siderophore iron transporter mirB	606
MGG_01935		-0.95815	1						short chain dehydrogenase/reductase	344
MGG_01940		-0.556687	1						hypothetical protein	417
MGG_01941		-0.035687	1						FAD binding domain-containing protein	520
MGG_01952		1.21701	1						hypothetical protein	459
MGG_01953		1.44653	0.198421				Putative effector		hypothetical protein	115
MGG_01956	GH131	0.395488	0.974315		CAZY				hypothetical protein	355
MGG_01963		-0.0105148	1				Putative effector		hypothetical protein	200
MGG_01964		1.20882	0.219705				Putative effector		hypothetical protein	157
MGG_01972		1.27978	1						hypothetical protein	197
MGG_01974		0.788496	1				Putative effector		hypothetical protein	130
MGG_01977	GT31	1.67496	1		CAZY				hypothetical protein	511
MGG_01978		1.19336	0.775794						eukaryotic translation initiation factor 3 subunit B	746
MGG_01985		0.570343	1						Delta(12) fatty acid desaturase	487
MGG_01986		0.225637	1						hypothetical protein	332
MGG_01989		4.19323	0.73079						hypothetical protein	554
MGG_01990	IDI4, MobZIP03, MoJLB1	0.947962	0.482044					BZIP	IDI4	207
MGG_01991		1.83821	0.967689						betaine aldehyde dehydrogenase	532
MGG_01995		0.174295	1						isocitrate dehydrogenase subunit 1	386
MGG_02070		-2.98421	0.015343						hypothetical protein	181
MGG_02072		-0.0230291	1						amino-acid permease inda1	577
MGG_02073		0.607661	1				Putative effector		hypothetical protein	160
MGG_02074		4.40431	0.591838						potassium/sodium efflux P-type ATPase	1096
MGG_02084		0.155008	1						hypothetical protein	314
MGG_02085		-0.703948	1				Putative effector		FAD-linked sulfhydryl oxidase ALR	217
MGG_02086		-0.171522	1						proteasome component PRE3	228
MGG_02090		0.314468	1				Putative effector		hypothetical protein	111
MGG_02098		0.937277	1						3-ketosteroid-delta-1-dehydrogenase	572
MGG_02099		-0.568946	1						C2 domain-containing protein	703
MGG_02100		1.67496	0.883152				Putative effector		hypothetical protein	117
MGG_02101		-0.171522	1						hypothetical protein	284
MGG_02103		-1.49795	0.73079						maltose O-acetyltransferase	219
MGG_02112		0.548385	1						hypothetical protein	287
MGG_02115		-2.05929	0.73079						oxidoreductase	403
MGG_02117		0.296405	1						hypothetical protein	153
MGG_02119		1.11747	0.760932						high-affinity nicotinic acid transporter	497
MGG_02120		-0.880202	1						sterigmatocystin 8-O-methyltransferase	468
MGG_02124		1.08392	1						potassium uptake protein	898
MGG_02125		0.503427	1						branched-chain-amino-acid aminotransferase 1	386
MGG_02128		-1.33103	0.775794						hypothetical protein	564
MGG_02134		0.570343	1						gamma-glutamyltransferase	566
MGG_02154	BAS4 homologue SPD5	0.861597	1				Putative effector		suppressor of plant cell death	108
MGG_02155		0.462606	1						hypothetical protein	276
MGG_02156	AA1	-0.0230291	1		CAZY				iron transport multicopper oxidase FET5	599
MGG_02160		1.02298	0.723344						hypothetical protein	500
MGG_02165		0.196964	1						hypothetical protein	78
MGG_02166		1.79321	0.315741				Putative effector		hypothetical protein	104
MGG_02187		1.65266	0.883152						hypothetical protein	802
MGG_02191		0.378846	1						hypothetical protein	336
MGG_02201		-1.03404	0.474854						endothiapepsin	429
MGG_02202		0.378846	1				Putative effector		hypothetical protein	212
MGG_02207		2.19479	0.440987				Putative effector		hypothetical protein	127
MGG_02208		1.49086	1						hypothetical protein	188
MGG_02220		2.45639	0.73079				Putative effector		hypothetical protein	110
MGG_02232		-0.171522	1				Putative effector		hypothetical protein	139
MGG_02239	MoHEG14	-0.703948	0.967689				Putative effector		hypothetical protein	171
MGG_02241	FMP21	4.40431	0.591838				Putative effector		FMP21	148
MGG_02246	CON6	0.937277	1			YES			hypothetical protein	85
MGG_02252	BUF1	0.589928	1			YES			tetrahydroxynaphthalene reductase	283
MGG_02253		-2.20226	0.0387217						cell surface protein	330
MGG_02255		-0.177232	1				Putative effector		hypothetical protein	214
MGG_02256		-2.78861	0.388341						FAD binding domain-containing protein	451
MGG_02257	GH128	0.378846	1		CAZY				hypothetical protein	317
MGG_02275		1.65266	0.824717						endoprotease	529
MGG_02285		-0.321771	1						hypothetical protein	131
MGG_02287		-2.78183	0.315741						O-methyltransferase	445
MGG_02294		2.01712	0.0727819						ent-kaurene oxidase	539
MGG_02295		0.399274	1						hypothetical protein	467
MGG_02297		1.74373	0.73079						hypothetical protein	596
MGG_02303		-2.57135	0.473895						phosphoribulokinase/uridine kinase	236
MGG_02329		0.570343	1						isotrichodermin C-15 hydroxylase	543
MGG_02347		-0.433141	1				Putative effector		hypothetical protein	137
MGG_02368	AA5	0.511383	1		CAZY				galactose oxidase	669
MGG_02370	Mir1	-0.0361588	1			YES			mitochondrial phosphate carrier protein	309
MGG_02376		-1.78946	0.652362						hormone-sensitive lipase	784
MGG_02384	GT4	-0.924996	1		CAZY				mannosyltransferase	492
MGG_02390		0.386909	1						hypothetical protein	533
MGG_02391		0.0115499	1						hypothetical protein	410
MGG_02392		-0.232016	1						40S ribosomal protein S30	63
MGG_02394		5.15325	0.315741						malic acid transporter	485
MGG_02398		1.50915	0.73079						DENN domain-containing protein	905
MGG_02405		-0.173761	1						hypothetical protein	542
MGG_02407		-0.329071	1						hypothetical protein	86
MGG_02409		-1.23197	0.440987						nonspecific lipid-transfer protein	463
MGG_02410		-0.577646	1						erythrocyte band 7 integral membrane protein	360
MGG_02418	SEC18	1.08392	1	SEC					vesicular-fusion protein SEC18	835
MGG_02420		-0.268301	1						hypothetical protein	507
MGG_02437	PFA3	1.49086	1						palmitoyltransferase PFA3	610
MGG_02439		-0.95815	1						oxidoreductase	346
MGG_02441		0.5348	1						ornithine decarboxylase	459
MGG_02446		0.386909	1						ubiquitin-conjugating enzyme	299
MGG_02449		0.231469	1						tyrosyl-tRNA synthetase	388
MGG_02458		0.788496	1						hypothetical protein	208
MGG_02459		1.67496	0.967689						DNA polymerase delta small subunit	497
MGG_02462		-0.669121	1						U6 snRNA-associated Sm-like protein LSm5	82
MGG_02463		0.795938	1						hypothetical protein	130
MGG_02465		4.40431	0.591838						Delta(24(24(1)))-sterol reductase	588
MGG_02466		0.139391	1						V-type proton ATPase proteolipid subunit	162
MGG_02467		0.892264	0.883152						ribonucleoprotein-associated protein	126
MGG_02468		1.27978	1						hypothetical protein	953
MGG_02471	TKL1	0.07819	1			YES			transketolase	687
MGG_02475		-0.568946	1						vitamin H transporter 1/biotin symporter vht1	545
MGG_02479		0.43883	1						nuclear transport factor 2	126
MGG_02481		-0.740893	1						hypothetical protein	931
MGG_02487		1.08392	0.905683						plasma membrane calcium-transporting ATPase 3	1447
MGG_02489		1.19336	0.883152						branched-chain-amino-acid aminotransferase	404
MGG_02490		2.05952	0.388341						hypothetical protein	111
MGG_02496		-0.327215	1						methionine-R-sulfoxide reductase B2	211
MGG_02503		0.451164	1						glucose-regulated protein	664
MGG_02505	REI1	-1.15801	0.824717					C2H2	pre-60S factor REI1	573
MGG_02511		-0.175133	1						50S ribosomal protein L3	388
MGG_02512		1.08392	1						cytochrome oxidase assembly	209
MGG_02513		0.386909	1						hypothetical protein	246
MGG_02516		1.49086	0.883152						hypothetical protein	469
MGG_02521		0.0395595	1						carboxylesterase 3	601
MGG_02524	MoVPS29	0.774031	1			YES			vacuolar protein sorting-associated protein 29	202
MGG_02525		0.923085	0.73079						alanine-glyoxylate aminotransferase 1	437
MGG_02526		0.589928	1						exportin-1	1081
MGG_02529		1.57837	0.474854						hypothetical protein	518
MGG_02532		1.41671	0.401213						endoglucanase 1	424
MGG_02538		-0.178202	1						glutamine synthetase	481
MGG_02540		1.35988	0.73079						isovaleryl-CoA dehydrogenase 2	470
MGG_02546		0.482692	1				Putative effector		hypothetical protein	147
MGG_02557		-0.230575	1						hypothetical protein	321
MGG_02564		-0.250649	1						hypothetical protein	302
MGG_02570		1.31015	0.684568						dienelactone hydrolase	338
MGG_02572		4.19323	0.73079						prion formation protein 1	1118
MGG_02590		2.55359	0.556131				Putative effector		hypothetical protein	125
MGG_02593		-1.89939	0.556131						2-nitropropane dioxygenase	354
MGG_02598		0.0395595	1						30S ribosomal protein S16	116
MGG_02606		-0.00450708	1						hypothetical protein	63
MGG_02607		0.378846	1						hypothetical protein	312
MGG_02611		0.937277	1						L-aminoadipate-semialdehyde dehydrogenase	1188
MGG_02612		-0.676709	0.95643						3-oxoacyl-[acyl-carrier-protein] reductase	280
MGG_02615		-5.32931	0.315741						hypothetical protein	244
MGG_02616		-2.91736	0.375263						isocitrate lyase	607
MGG_02617		0.511383	1						2-methylcitrate synthase	477
MGG_02620		0.0348001	1						60S ribosomal protein L37	94
MGG_02623		0.589928	1						hypothetical protein	135
MGG_02624		0.492947	0.824717						transaldolase	324
MGG_02625		0.201113	1						superoxide dismutase	158
MGG_02627		4.58841	0.474854						atypical/ABC1/ABC1-B protein kinase	689
MGG_02633		0.503427	1						ethanolaminephosphotransferase	410
MGG_02634		-1.00396	1						coatomer subunit gamma	917
MGG_02644		4.40431	0.591838						hypothetical protein	976
MGG_02647	UVI-1	0.479522	1				Putative effector		UVI-1	205
MGG_02651		-0.137722	1						hypothetical protein	159
MGG_02655		-0.0795195	1						hypothetical protein	582
MGG_02658		0.774031	1						hypothetical protein	382
MGG_02659		0.099055	1						60S ribosomal protein L14	146
MGG_02660		0.105606	1						nascent polypeptide-associated complex subunit alpha	201
MGG_02668		0.0412034	1						hypothetical protein	173
MGG_02671		-0.321771	1						hypothetical protein	143
MGG_02690		0.586269	1						Arg-6 protein	900
MGG_02691		1.67496	1						lipoyl synthase	445
MGG_02695		-0.365509	1						cysteine proteinase 1	507
MGG_02696	HEX1	0.766031	0.73079			YES			woronin body major protein	417
MGG_02708		0.0989159	1						hypothetical protein	389
MGG_02710		0.10262	1						peroxiredoxin type-2	168
MGG_02711		0.66444	0.775794						hypothetical protein	158
MGG_02713		0.0413754	1						nascent polypeptide-associated complex subunit beta	172
MGG_02714		1.27902	0.851965						assembly factor CBP4	130
MGG_02719		-0.485017	1						acetyl-coenzyme A transporter 1	578
MGG_02722		0.0972104	1						hypothetical protein	458
MGG_02728		0.484683	1						hypothetical protein	361
MGG_02731	Rac1	-0.485017	1			YES			Ras-like protein ced-10	199
MGG_02738		-0.365509	1						hypothetical protein	136
MGG_02739		1.67496	0.73079						hypothetical protein	302
MGG_02742		0.0408638	1	SEC					protein transporter Sec61 subunit gamma	70
MGG_02747		0.246416	1						40S ribosomal protein S4-A	262
MGG_02758		0.378846	1						hypothetical protein	285
MGG_02760		1.27978	0.883152						hypothetical protein	159
MGG_02766		-1.85862	0.474854						succinate-semialdehyde dehydrogenase	632
MGG_02770		0.516829	0.916772						V-type proton ATPase subunit E	230
MGG_02773	MoMcm1	0.136123	1			YES			MADS box protein	224
MGG_02774		0.559772	1						copper transporter	219
MGG_02778		-1.8494	0.0121165				Putative effector		hypothetical protein	180
MGG_02779		0.0972104	1						hypothetical protein	526
MGG_02788		4.19323	0.73079						hypothetical protein	519
MGG_02792		-0.485017	1						cytochrome P450 52E1	535
MGG_02794		-0.173761	1						hypothetical protein	339
MGG_02803		-0.268305	1						hypothetical protein	68
MGG_02804		0.378846	1						DNA repair protein rad16	960
MGG_02805		0.0395595	1						hypothetical protein	64
MGG_02806		0.44557	1						ATP-dependent RNA helicase SUB2	436
MGG_02811		-0.669121	1						acyl-protein thioesterase 1	244
MGG_02812		-0.17606	1						1-aminocyclopropane-1-carboxylate deaminase	401
MGG_02813		-2.21999	0.301743						malate synthase	542
MGG_02814		-1.24559	0.386248						hypothetical protein	381
MGG_02817		0.533547	1						glutamate decarboxylase	572
MGG_02819		0.937277	1						hypothetical protein	618
MGG_02821		0.471541	1						dolichyl-di-phosphooligosaccharide-protein glycotransferase	466
MGG_02822		-0.258484	1						hypothetical protein	81
MGG_02824		1.08392	1						negative cofactor 2 complex subunit beta	138
MGG_02825		1.27978	1						short-chain dehydrogenase	235
MGG_02829		-0.753139	1						CK1/CK1/CK1-D protein kinase	356
MGG_02832		0.223663	1						AGC/PKA protein kinase	408
MGG_02834		1.33886	1						glucosamine 6-phosphate acetyltransferase	184
MGG_02835		-0.669121	1						hypothetical protein	291
MGG_02836		0.212368	1						2-methylcitrate dehydratase	570
MGG_02840		-0.682011	1						hypothetical protein	591
MGG_02842		0.659079	0.905683						hsp70-like protein	572
MGG_02843		0.192171	1						exosome complex exonuclease RRP40	264
MGG_02847		0.0982266	1						hypothetical protein	118
MGG_02848	MC69, SPD1	1.08392	1			YES	Putative effector		hypothetical protein	54
MGG_02851		-0.380862	1						hypothetical protein	433
MGG_02853		5.36984	0.198874						nuclease PA3	306
MGG_02855		-3.77848	0.166739						vacuolar membrane PQ loop repeat protein	344
MGG_02863		0.589928	1						oryzin	401
MGG_02872		-0.0390863	1						40S ribosomal protein S27	82
MGG_02877		0.327341	1						hypothetical protein	116
MGG_02880	FZC9	-0.924996	1					Zn2Cys6 TF	transcriptional activator xlnR	1139
MGG_02881		0.079816	1						deoxyribose-phosphate aldolase 2	347
MGG_02884	FLP1	-1.96511	0.198874			YES			beta-Ig-H3/Fasciclin	349
MGG_02889		-0.357865	1						hypothetical protein	184
MGG_02896		0.397488	1						hypothetical protein	340
MGG_02897	MoSSK1	1.49086	0.883152			YES			hypothetical protein	833
MGG_02898		1.22554	0.38907						aspergillopepsin-F	407
MGG_02899		-0.230575	1						proline-specific permease	560
MGG_02911	GH43	-3.37244	0.315741		CAZY				xylosidase/arabinosidase	330
MGG_02914		-0.740893	1						2-deoxy-D-gluconate 3-dehydrogenase	260
MGG_02919		-0.042034	1						hypothetical protein	394
MGG_02921		0.509196	1						hypothetical protein	312
MGG_02923		-2.57135	0.556131						hypothetical protein	669
MGG_02927		0.378846	1						hypothetical protein	1053
MGG_02944		0.937277	1						HAL protein kinase	850
MGG_02946		0.378846	1						pre-mRNA-splicing factor sap114	536
MGG_02952		-0.0319373	1						40S ribosomal protein S9	191
MGG_02953		0.55076	0.905683						60S ribosomal protein L21-B	160
MGG_02954	GT39, MoPMT1p	-0.740893	1		CAZY				dolichyl-phosphate-mannose-protein mannosyltransferase 1	997
MGG_02958		0.079816	1						hypothetical protein	1015
MGG_02967		1.83821	0.967689						phosphoglycerate mutase	255
MGG_02971		0.666957	1						actin-like protein 2/3 complex subunit 4	169
MGG_02982		1.63736	0.106633						averantin oxidoreductase	522
MGG_02990		0.898611	0.511719				Putative effector		hypothetical protein	140
MGG_02993		1.67496	1						hypothetical protein	373
MGG_02999		1.19336	1						acyl-CoA thioesterase II	359
MGG_03014		-0.042034	1						hypothetical protein	502
MGG_03028		0.503427	1						nicotinate-nucleotide diphosphorylase	301
MGG_03036		1.19011	0.571381						hypothetical protein	308
MGG_03039		-1.41295	0.760932						hsp70-like protein	765
MGG_03041	GLK1	-0.485017	1			YES			glucokinase	495
MGG_03051		-0.0230291	1						aspartate-semialdehyde dehydrogenase	363
MGG_03065		0.34447	1						V-type proton ATPase proteolipid subunit 2	168
MGG_03069		4.40431	0.591838						phosphatidylinositol 3-kinase catalytic subunit	927
MGG_03070		1.44277	0.106633						epoxide hydrolase domain-containing protein	410
MGG_03073		-0.256583	1						hypothetical protein	173
MGG_03087		0.788496	1						cell division control protein 11	383
MGG_03089		0.5348	1						transmembrane BAX inhibitor domain-containing protein-containing protein 4	282
MGG_03090		-0.582098	1						hypothetical protein	475
MGG_03091		-0.924996	1						hypothetical protein	50
MGG_03098		-1.90694	0.451686						thiazole biosynthetic enzyme	327
MGG_03101		2.35215	0.656338						amino acid transporter	537
MGG_03102		1.21701	0.905683						hypothetical protein	533
MGG_03103		-1.02045	1						high-affinity methionine permease	540
MGG_03115		-1.38342	0.905683						hypothetical protein	466
MGG_03116		0.223663	1						spliceosome component	494
MGG_03117		1.98753	0.38907						alpha-ketoglutarate-dependent taurine dioxygenase	371
MGG_03118		1.08271	0.73816						hypothetical protein	542
MGG_03120		0.651201	1						30S ribosomal protein S6	128
MGG_03122		0.391072	1						chitin synthase export chaperone	332
MGG_03135		0.338805	1						60S ribosomal protein L30	107
MGG_03136		0.625019	0.73079						60S ribosomal protein L10	219
MGG_03137		1.83821	0.73079						hypothetical protein	637
MGG_03141		-0.95815	1						hypothetical protein	288
MGG_03143		0.937277	1						phenol 2-monooxygenase	645
MGG_03147		0.223663	1						glycerol-3-phosphate dehydrogenase	685
MGG_03149		-0.629259	1						dihydrolipoyllysine-residue succinyltransferase	421
MGG_03152		0.402868	1						ATP synthase subunit 5	228
MGG_03155		-1.00396	0.883152						hypothetical protein	742
MGG_03159		0.386909	1						YdiU domain-containing protein	705
MGG_03160		-1.72284	0.556131						aldehyde reductase 1	311
MGG_03164		0.521902	1						cofilin	152
MGG_03165		0.0972104	1						heat shock protein 60	589
MGG_03173		1.49086	1						RuvB-like helicase 2	470
MGG_03185		0.311313	1						ATP synthase subunit beta	514
MGG_03188		0.572595	0.973278						cytochrome c oxidase polypeptide 5	167
MGG_03193		0.211098	1						60S ribosomal protein L3	392
MGG_03194		0.937277	1						hypothetical protein	247
MGG_03195		0.666646	1						hypothetical protein	176
MGG_03196	RCM-1	1.49086	0.883152						RCM-1	923
MGG_03197		1.08392	1						hypothetical protein	385
MGG_03200		1.98485	0.967689						zinc metalloprotease mde10	841
MGG_03203		-1.64754	0.642615						54S ribosomal protein L16	251
MGG_03205		1.70758	0.556131						polyamine transporter 2	660
MGG_03211		0.715298	1						26S proteasome non-ATPase regulatory subunit 11	423
MGG_03214		4.58841	0.474854						hypothetical protein	252
MGG_03215		-0.669121	1						DNA-directed RNA polymerase II subunit RPB3	330
MGG_03216		1.98485	0.967689						mitochondrial dicarboxylate carrier	340
MGG_03217		4.75166	0.474854						phenylalanyl-tRNA synthetase	533
MGG_03218		-1.59815	0.381626						hypothetical protein	260
MGG_03224		-0.12486	1						hypothetical protein	304
MGG_03226		-0.0781206	1						cytochrome b-c1 complex subunit 2	463
MGG_03227		1.1733	0.760932						hypothetical protein	73
MGG_03236		0.351751	1						40S ribosomal protein S6-B	239
MGG_03237		0.0395595	1						diphthamide biosynthesis protein 1	457
MGG_03238	ZPR1	-0.175133	1						zinc finger protein ZPR1	510
MGG_03239		1.49086	1						peptidyl-prolyl cis-trans isomerase-like 3	167
MGG_03244		0.296405	1						V-type proton ATPase subunit B	514
MGG_03245		-0.412868	1						aldose 1-epimerase	404
MGG_03247	PMP47A	-0.238926	1						peroxisomal membrane protein PMP47A	337
MGG_03250		-0.740893	1						enoyl reductase TSC13	330
MGG_03251		0.463648	0.913276						40S ribosomal protein S8	202
MGG_03257	GH29	0.223663	1		CAZY				plasma alpha-L-fucosidase	601
MGG_03263		-0.682011	1						betaine aldehyde dehydrogenase	485
MGG_03264		0.079816	1						kynurenine-oxoglutarate transaminase 1	456
MGG_03265		-3.37244	0.315741						mRNA 3'-end-processing protein RNA-14	1057
MGG_03281		-0.740893	1						chorismate synthase	424
MGG_03285		-0.171522	1						hypothetical protein	427
MGG_03288	MoZIF1, MobZIP07	0.288646	1			YES		BZIP	hypothetical protein	616
MGG_03298		0.900851	1						hypothetical protein	493
MGG_03299		0.700164	1						phosphate:H+ symporter	584
MGG_03301		-0.177232	1						hypothetical protein	265
MGG_03307		0.611613	0.841966						hypothetical protein	340
MGG_03310		-0.175133	1						T-complex protein 1 subunit eta	558
MGG_03317		-0.0637042	1						eukaryotic translation initiation factor 3 subunit E	446
MGG_03320		0.079816	1						AP-1 complex subunit beta-1	738
MGG_03324		0.0395595	1						hypothetical protein	373
MGG_03326		0.462887	1				Putative effector		hypothetical protein	134
MGG_03329		-0.887273	0.73079						small heat shock protein	210
MGG_03332		-0.173761	1						copper amine oxidase 1	574
MGG_03335		-0.17606	1						methylglutaconyl-CoA hydratase	349
MGG_03336		-0.360718	1						LEA domain-containing protein	134
MGG_03340		1.49086	0.883152						hypothetical protein	125
MGG_03343		-0.171522	1						hexaprenyl pyrophosphate synthase	453
MGG_03346		-0.0105148	1						aspartylglucosaminidase	355
MGG_03347		-0.648266	1						hypothetical protein	274
MGG_03353		1.41846	0.556131						hypothetical protein	233
MGG_03360		0.471541	1						carboxylic acid transporter	513
MGG_03367		5.72463	0.279227						hypothetical protein	271
MGG_03368		0.359425	1				Putative effector		hypothetical protein	243
MGG_03369		0.396558	1				Putative effector		hypothetical protein	196
MGG_03372		0.432973	0.958375						40S ribosomal protein S20	116
MGG_03374	GH5	0.918304	0.591838		CAZY				beta-1,6-galactanase	423
MGG_03375		-1.1716	0.571381						isotrichodermin C-15 hydroxylase	524
MGG_03376		0.0115499	1						calcofluor white hypersensitive protein	967
MGG_03384		4.19323	0.73079						hypothetical protein	728
MGG_03389		0.589928	1						hypothetical protein	297
MGG_03413		0.378846	1						hypothetical protein	810
MGG_03416		0.589928	1						acetyltransferase	200
MGG_03418		-1.32373	0.591838						acyl-CoA dehydrogenase	540
MGG_03434		4.8983	0.388341						hypothetical protein	420
MGG_03436		-0.171522	1						hypothetical protein	169
MGG_03439		0.00479441	1						acid phosphatase	300
MGG_03449		-1.14693	0.905683						hypothetical protein	565
MGG_03464		-0.568946	1						hypothetical protein	295
MGG_03465		0.136123	1						hypothetical protein	520
MGG_03468	SLP2, CBM50,CBM50	-1.07616	0.556131		CAZY	YES			intracellular hyphae protein 1	285
MGG_03469		0.395326	1						hypothetical protein	193
MGG_03476		-0.568946	1						protein-L-isoaspartate O-methyltransferase	247
MGG_03477	BSD2	0.61694	1						metal homeostatis protein BSD2	362
MGG_03478		-0.175133	1						hypothetical protein	109
MGG_03479		0.937277	1						tricarboxylate transporter	386
MGG_03483		0.511383	1						hypothetical protein	229
MGG_03484		0.53503	1						acyl carrier protein	145
MGG_03486		2.96045	0.375263						hypothetical protein	119
MGG_03492		-0.175133	1						acetamidase	558
MGG_03494		0.0658529	1						aminotransferase	460
MGG_03497		-2.97739	0.315741						hypothetical protein	468
MGG_03502		0.937277	1						feruloyl esterase B	542
MGG_03504		-1.03413	0.851965				Putative effector		hypothetical protein	250
MGG_03506		-0.042034	1						hypothetical protein	295
MGG_03508	GH3	-2.91736	0.19425		CAZY				Cel3e	765
MGG_03511		4.75166	0.388341						coatomer alpha subunit	1220
MGG_03512		0.900851	1						26S proteasome non-ATPase regulatory subunit 8	291
MGG_03517		0.666646	1						hypothetical protein	733
MGG_03520	TF062	2.35215	0.656338					C2H2	zinc finger protein	115
MGG_03521		-0.371461	1						aconitate hydratase	784
MGG_03523		-0.568946	1						GPI transamidase component GAA1	606
MGG_03524		1.18095	0.813499						26S proteasome regulatory subunit RPN9	382
MGG_03525		0.170068	1						hypothetical protein	375
MGG_03526		-0.870861	1						hypothetical protein	249
MGG_03529		2.11795	0.851965						integral membrane protein	596
MGG_03530		2.11795	0.73079						hypothetical protein	921
MGG_03532		-0.0105148	1						ubiquitin thioesterase OTU1	338
MGG_03545		0.788496	1						hypothetical protein	788
MGG_03550		-0.321771	1						CDP-diacylglycerol-serine O-phosphatidyltransferase	242
MGG_03551		1.49086	0.883152						threonyl-tRNA synthetase	812
MGG_03554		0.410759	0.953124						60S ribosomal protein L36	109
MGG_03556		1.27902	1						H/ACA ribonucleoprotein complex subunit 1	216
MGG_03558		-0.431008	1						PH domain-containing protein	931
MGG_03559		0.269222	1						hypothetical protein	537
MGG_03565		1.70758	0.556131						DnaJ and TPR domain-containing protein	529
MGG_03569		-0.0545393	1						fatty acid desaturase	568
MGG_03572		0.386909	1						hypothetical protein	127
MGG_03575		-0.924996	0.967689						hypothetical protein	123
MGG_03576		0.61694	1						LYR family protein	101
MGG_03577		0.647458	0.839583						histone H2A	136
MGG_03578		0.569399	0.967689						histone H2B	137
MGG_03582		1.49086	0.883152						RING-14 protein	461
MGG_03583		0.589928	1						cystathionine gamma-synthase	627
MGG_03584		-0.582098	1						integral membrane protein	411
MGG_03585		-0.171522	1				Putative effector		hypothetical protein	139
MGG_03593		0.227037	1						hypothetical protein	344
MGG_03594		0.136123	1						hypothetical protein	200
MGG_03600		0.0555994	1						mitochondrial-processing peptidase subunit beta	473
MGG_03604		0.0115499	1						nuclear movement protein nudC	191
MGG_03606		-0.321771	1						hypothetical protein	516
MGG_03613		-0.582098	1						hypothetical protein	369
MGG_03615		3.38702	0.122703						hypothetical protein	213
MGG_03619		-0.732	0.905683						fumarate reductase	619
MGG_03621		-0.794903	1						hypothetical protein	367
MGG_03627		0.511383	1						hypothetical protein	274
MGG_03628		4.8983	0.474854						glycerol uptake protein 1	622
MGG_03629		2.11795	0.851965						hypothetical protein	1060
MGG_03631		-1.89939	0.73079						solute carrier family 25 member 40	463
MGG_03634		2.11795	0.851965						hypothetical protein	532
MGG_03635		0.378846	1						hypothetical protein	159
MGG_03641		-1.18468	0.166739						elongation factor 1-alpha	473
MGG_03644		0.296405	1						hypothetical protein	144
MGG_03645		0.386909	1						adenylosuccinate lyase	485
MGG_03653		0.525858	0.95643						60S ribosomal protein L20	174
MGG_03658		1.83821	0.967689						splicing factor 3B subunit 5	93
MGG_03661		0.900851	1						phosphoserine phosphatase	504
MGG_03662		0.586269	1						phosphoadenosine phosphosulfate reductase	355
MGG_03663		-0.121144	1						hypothetical protein	129
MGG_03666		0.90408	0.898262						hypothetical protein	161
MGG_03668		-0.357865	1						importin subunit beta-1	876
MGG_03670	SPM1	-0.0326994	1			YES			subtilisin-like proteinase Spm1	536
MGG_03671		0.666646	1				Putative effector		hypothetical protein	125
MGG_03679		-0.171522	1						hypothetical protein	325
MGG_03680		0.0669448	1						40S ribosomal protein S11	161
MGG_03681		0.378846	1						ER lumen protein retaining receptor	359
MGG_03683		0.544598	1						adenylate kinase	269
MGG_03687		-1.32373	0.401213						hypothetical protein	281
MGG_03691		0.229352	1				Putative effector		hypothetical protein	194
MGG_03694	Moatg6	0.269222	1			YES			beclin-1	503
MGG_03696		-2.57135	0.556131						CMGC/CK2 protein kinase	341
MGG_03699		0.401682	1						inosine-5'-monophosphate dehydrogenase IMD4	543
MGG_03704		0.395326	1						RNA polymerase II subunit A domain phosphatase SSU72	259
MGG_03706		1.27978	1						integral membrane protein	370
MGG_03707		0.202217	1						NADP-dependent leukotriene B4 12-hydroxydehydrogenase	403
MGG_03708		0.13963	1						NADH-cytochrome b5 reductase 2	331
MGG_03710		0.788496	1						hypothetical protein	490
MGG_03711	FZC87	2.19479	0.388341					Zn2Cys6 TF	hypothetical protein	364
MGG_03714		-0.108725	1						annexin ANXC4	644
MGG_03715		-0.175133	1				Putative effector		hypothetical protein	207
MGG_03720		-0.173761	1						hypothetical protein	274
MGG_03724	CLAP1	-1.14693	1						CLAP1	1190
MGG_03725		-0.577646	1						COP9 signalosome complex subunit 7a	286
MGG_03726	MoRgs3	-1.54212	0.652362						RGS domain-containing protein	364
MGG_03727		0.429801	1						50S ribosomal protein L31e	124
MGG_03728		0.378846	1						ubiquitin-conjugating enzyme E2-20 kDa	181
MGG_03733		0.589928	1						ribonuclease P/MRP protein subunit RPP1	314
MGG_03734		-0.880202	1						hypothetical protein	117
MGG_03759		-0.669121	1						GPI transamidase component GPI16	645
MGG_03765		-1.8076	0.198874						7-dehydrocholesterol reductase	445
MGG_03792	CE5	-0.173761	1		CAZY				hypothetical protein	264
MGG_03793		0.254634	1						2,3-dihydroxybenzoic acid decarboxylase	339
MGG_03812		2.11795	0.851965						oxidoreductase	331
MGG_03813		0.589928	1						hypothetical protein	400
MGG_03824		0.079816	1						NAD-dependent methanol dehydrogenase	494
MGG_03826		-5.54656	0.260144						hypothetical protein	361
MGG_03831		-2.78861	0.473895						hypothetical protein	596
MGG_03836		-0.48221	1						hypothetical protein	543
MGG_03838		1.49086	0.967689						Ser/Thr protein phosphatase	689
MGG_03840		-0.568946	1						2-oxoisovalerate dehydrogenase subunit alpha	463
MGG_03841		1.49086	1						E3 ubiquitin-protein ligase UPL3	1923
MGG_03844	GH43,CBM35	-1.48282	0.401213		CAZY				glycosyl hydrolase family 43 protein	458
MGG_03849		-0.834676	0.958615				Putative effector		hypothetical protein	129
MGG_03853		-0.176727	1						aldose 1-epimerase	342
MGG_03855		-0.520041	1						hypothetical protein	236
MGG_03857		-0.393317	1						T-complex protein 1 subunit zeta	544
MGG_03859		0.0395595	1						vacuolar import and degradation protein 27	838
MGG_03860	TPS1, GT20	-0.543598	1		CAZY	YES			alpha,alpha-trehalose-phosphate synthase 1	529
MGG_03862		-0.577646	1						hypothetical protein	390
MGG_03865		-0.0915711	1				Putative effector		hypothetical protein	73
MGG_03877		0.378846	1						RNA polymerase II transcription factor B subunit 4	380
MGG_03879		-0.258484	1						actin-like protein 3	438
MGG_03891		-0.665559	0.73079						hypothetical protein	278
MGG_03893		4.19323	0.73079						pre-mRNA-splicing factor ATP-dependent RNA helicase prp43	779
MGG_03895		-0.0105148	1						small nuclear ribonucleoprotein F	88
MGG_03900		0.167958	1						aldehyde dehydrogenase	496
MGG_03905		-0.321771	1						3-oxo-5-alpha-steroid 4-dehydrogenase 2	291
MGG_03908		4.19323	0.591838						hypothetical protein	148
MGG_03911		-0.880202	1						serine/threonine-protein phosphatase ppe1	395
MGG_03920		1.50915	0.715406						inositolphosphorylceramide-B C-26 hydroxylase	384
MGG_03921		-0.740893	1						3-oxoacyl-[acyl-carrier-protein] reductase	318
MGG_03926	ftsH	1.33886	0.905683						cell division protease ftsH	748
MGG_03928		1.08392	1						37S ribosomal protein S25	259
MGG_03929		4.19323	0.591838						hypothetical protein	611
MGG_03930		0.161132	1						cytochrome-c oxidase chain VIIc	124
MGG_03931		0.0395595	1						FRQ-interacting RNA helicase	1102
MGG_03932		0.589928	1						hypothetical protein	369
MGG_03937		2.2398	0.73079						serine/threonine protein kinase	952
MGG_03940		0.296989	1						hypothetical protein	470
MGG_03946		-2.78861	0.388341				Putative effector		hypothetical protein	198
MGG_03947		0.503427	1						V-type proton ATPase subunit A	860
MGG_03961		-0.95815	0.967689	SEC					signal recognition particle protein Sec65	273
MGG_03963		-3.37244	0.260144						hypothetical protein	415
MGG_03965		0.154878	1						60S ribosomal protein L26	137
MGG_03970		0.378846	1						glucan synthesis regulatory protein	571
MGG_03971		-0.0915711	1						hypothetical protein	248
MGG_03982	ACT1	-0.937188	0.388341						actin	375
MGG_03983		0.137738	1						hsp70-like protein	217
MGG_03984		1.19336	0.905683						54S ribosomal protein L7	359
MGG_03988		4.75166	0.474854				Putative effector		hypothetical protein	222
MGG_03995		0.324751	1						carboxypeptidase S1	592
MGG_03999		-0.357865	1						lysophospholipase	310
MGG_04004		-0.176727	1						vacuolar protein 8	559
MGG_04005	SNF4	-0.485017	1						nuclear protein SNF4	383
MGG_04008		0.881599	1						60S ribosomal protein L4	342
MGG_04012		-0.0105148	1						3-hydroxyisobutyryl-CoA hydrolase	499
MGG_04013		0.397488	1						small nuclear ribonucleoprotein Sm D2	117
MGG_04022		1.19336	1						hypothetical protein	122
MGG_04023		0.0972104	1						hypothetical protein	235
MGG_04028		0.0658529	1						NADH2 dehydrogenase subunit 14K	89
MGG_04030		4.75166	0.474854						hypothetical protein	378
MGG_04034		0.398214	1						formate dehydrogenase	442
MGG_04052		-0.0105148	1						ClpTM1 domain-containing protein	670
MGG_04053		0.937277	1						proteasome subunit alpha type-1	274
MGG_04054		0.386909	1						vacuolar protein sorting 55 superfamily protein	129
MGG_04059		1.45122	0.905683						phosphoserine aminotransferase	427
MGG_04078		-0.042034	1						hypothetical protein	536
MGG_04081		1.98485	0.967689						ubiquitin-conjugating enzyme E2-18 kDa	166
MGG_04082		-0.042034	1						hypothetical protein	637
MGG_04083		-0.393317	1						small nuclear ribonucleoprotein Sm D3	119
MGG_04085		-0.171522	1						hypothetical protein	694
MGG_04089		0.223663	1						hypothetical protein	349
MGG_04090		0.998895	1	SNARE					SNARE protein	499
MGG_04093		0.378846	1						hypothetical protein	3251
MGG_04104		0.608179	0.73079						60S ribosomal protein L22	125
MGG_04105		-0.0651963	1						plasma membrane proteolipid 3	57
MGG_04112		-0.469743	1						hypothetical protein	460
MGG_04113		-0.29791	1						ribose-5-phosphate isomerase	362
MGG_04114		0.128743	1						40S ribosomal protein S17	148
MGG_04118		-0.175133	1						fatty acid synthase beta subunit dehydratase	2120
MGG_04120		0.743019	0.957085						hypothetical protein	674
MGG_04131		4.58841	0.474854						cyclopropane-fatty-acyl-phospholipid synthase	483
MGG_04135		0.510473	0.984271						mitochondrial F1F0 ATP synthase subunit F	101
MGG_04136		0.420994	1						hypothetical protein	207
MGG_04137		-0.493733	1						CTLH domain-containing protein	306
MGG_04141	FZC69	1.00509	0.967689					Zn2Cys6 TF	hypothetical protein	678
MGG_04143		0.393613	1	RAB					Ras-like protein Rab-6A	209
MGG_04144		-0.171522	1						sulfite reductase	1533
MGG_04147		0.704869	1						hypothetical protein	162
MGG_04150		-1.68214	1						AP-2 complex subunit beta	724
MGG_04151		-0.0637042	1						ER membrane DUF1077 domain-containing protein	212
MGG_04156		-0.703948	1						aspartate aminotransferase	457
MGG_04165		1.27978	1						hypothetical protein	1258
MGG_04167		0.288646	1						hypothetical protein	228
MGG_04172	CE4	1.12134	0.73079		CAZY				glycosyl hydrolase	747
MGG_04181		1.08704	0.474854						hypothetical protein	69
MGG_04183		0.0982266	1						hypothetical protein	398
MGG_04184		-2.27655	0.73079						hypothetical protein	313
MGG_04190		0.937277	1						hypothetical protein	615
MGG_04191		0.803526	1						hsp70-like protein	669
MGG_04196		-0.29791	1						hypothetical protein	1131
MGG_04197		0.607661	1						hypothetical protein	324
MGG_04199		4.58841	0.474854						complex I intermediate-associated protein 84	816
MGG_04200		0.393613	1						hypothetical protein	220
MGG_04202		1.74067	0.219705						MAS3 protein	290
MGG_04203		1.57837	0.556131						4-coumarate-CoA ligase	574
MGG_04210		0.248625	1						arginine biosynthesis ArgJ	464
MGG_04212		-1.35333	0.883152						L-ornithine 5-monooxygenase (L-ornithine N(5)-oxygenase)	563
MGG_04216		0.666646	1						proline-specific permease	566
MGG_04228		0.589928	1						mitochondrial import inner membrane translocase subunit tim-17	154
MGG_04236	TRX2	0.302912	1						thioredoxin	171
MGG_04237	CE5	0.774031	1		CAZY				hypothetical protein	370
MGG_04239		1.42873	0.73079						hypothetical protein	362
MGG_04240		1.98485	0.851965						hypothetical protein	415
MGG_04242		1.29158	0.585708						bax Inhibitor family protein	340
MGG_04243		-0.0795195	1						peptide methionine sulfoxide	208
MGG_04244		0.00353182	1						hypothetical protein	525
MGG_04248		-0.292499	1						hypothetical protein	740
MGG_04251		-0.8986	0.883152						sodium/phosphate symporter	616
MGG_04257		1.67496	0.883152						hypothetical protein	446
MGG_04263		0.773497	1				Putative effector		hypothetical protein	169
MGG_04310		-0.042034	1						54S ribosomal protein L6	284
MGG_04311		-0.321771	1						3',5'-bisphosphate nucleotidase	407
MGG_04325		-0.0915711	1						hypothetical protein	281
MGG_04330		-1.49795	0.73079						mitochondrial ribosomal protein subunit S4	701
MGG_04331		-0.344145	1						37S ribosomal protein MRP4	398
MGG_04335		-2.57135	0.556131						hypothetical protein	685
MGG_04337		-0.4236	1						catalase-peroxidase 1	750
MGG_04338		0.861597	0.967689						potassium transporter 1	825
MGG_04339		0.704869	1						hypothetical protein	451
MGG_04340		-1.14693	1						hypothetical protein	480
MGG_04342		1.49086	0.883152						proteasome activator subunit 4	1849
MGG_04343		4.8983	0.474854						extradiol ring-cleavage dioxygenase	341
MGG_04346		0.178069	1						sterol 24-C-methyltransferase	390
MGG_04351		-0.171522	1						U2 small nuclear ribonucleoprotein B	207
MGG_04352		-0.365509	1						hypothetical protein	363
MGG_04358		-0.568946	1						hypothetical protein	409
MGG_04362		1.35988	0.851965						hypothetical protein	208
MGG_04365		0.0405297	1						hypothetical protein	592
MGG_04367		1.27978	1						hypothetical protein	419
MGG_04374		-0.393317	1						hypothetical protein	309
MGG_04378		0.386909	1						integral membrane protein	522
MGG_04396		0.391072	1						valyl-tRNA synthetase	1099
MGG_04399		1.08392	1						hypothetical protein	332
MGG_04400		0.276186	1						ATP-dependent RNA helicase eIF4A	396
MGG_04412		1.45122	0.824717	SEC					translocation protein sec66	262
MGG_04418		-0.357865	1						hypothetical protein	541
MGG_04425		0.0408638	1						phenylalanyl-tRNA synthetase subunit alpha	518
MGG_04426		-0.0693772	1						endoribonuclease L-PSP	161
MGG_04427	GT39, MoPMT4p	-0.740893	1		CAZY				dolichyl-phosphate-mannose-protein mannosyltransferase 4	774
MGG_04428	TF138	0.795938	1			YES		C2H2	zinc finger transcription factor ace1	737
MGG_04431		0.0395595	1						hypothetical protein	791
MGG_04432		0.223663	1						cytochrome P450 51	526
MGG_04433		-0.17606	1						sulfate transporter	1103
MGG_04435		0.192171	1						bifunctional purine biosynthesis protein ADE17	595
MGG_04436		0.528624	0.883019						elongation factor 1-beta	229
MGG_04438		0.132264	1						ADP-ribosylation factor	183
MGG_04439		-1.49965	0.556131						endosomal protein P24B	203
MGG_04441		-0.24425	1						hypothetical protein	309
MGG_04444		0.0414619	1						60S ribosomal protein L6-B	202
MGG_04445		1.42873	0.73079						dipeptidyl-peptidase 3	793
MGG_04446		0.533547	1						thermosensitive gluconokinase	252
MGG_04449		2.55359	0.556131						branched-chain alpha-keto acid lipoamide acyltransferase	523
MGG_04451		0.254634	1				Putative effector		hypothetical protein	144
MGG_04454	GOS1	0.223663	1						transporter GOS1	227
MGG_04455		0.203853	1						60S ribosomal protein L35	125
MGG_04457		4.19323	0.73079						hypothetical protein	127
MGG_04464		-0.0637042	1						alpha-mannosidase	1073
MGG_04467		0.330992	1						60S acidic ribosomal protein P0	313
MGG_04471		0.378846	1						hypothetical protein	331
MGG_04476		0.137738	1						FK506-binding protein 4	485
MGG_04478		5.2656	0.260144						fimbrin	650
MGG_04482		0.847824	0.905683						hypothetical protein	206
MGG_04484		0.0186896	1						60S ribosomal protein L18	184
MGG_04485		-0.175133	1						hypothetical protein	309
MGG_04489	Mnh6	0.257156	1			YES			non-histone chromosomal protein 6	101
MGG_04494		2.11795	0.851965						hypothetical protein	698
MGG_04495		0.213487	1						phosphoglucomutase	554
MGG_04500		1.04694	0.684568						dolichyl-diphosphooligosaccharide-protein glycotransferase	329
MGG_04502		0.0395595	1						ribosomal RNA methyltransferase MRM2	383
MGG_04503		0.0658529	1						carbamoyl-phosphate synthase subunit arginine-specific large	1179
MGG_04506		-0.568946	1						26S proteasome non-ATPase regulatory subunit 4	294
MGG_04507		1.10229	1				Putative effector		synbindin	149
MGG_04511		-3.37244	0.556131						MFS transporter	500
MGG_04519		1.82939	0.652362						hypothetical protein	352
MGG_04521	PAS1	0.386909	1					GATA	white collar 2	556
MGG_04522		-1.59896	0.715406						hypothetical protein	188
MGG_04523		0.589928	1						ATP-dependent RNA helicase ROK1	775
MGG_04529		1.08392	1						proteasome component PUP1	271
MGG_04543		0.0405297	1						hypothetical protein	449
MGG_04544		0.378846	1						F1F0 ATP synthase assembly protein Atp11	345
MGG_04545	AA2	-0.277257	1		CAZY				cytochrome c peroxidase	362
MGG_04548		0.565127	1						4-coumarate-CoA ligase	557
MGG_04550		1.21701	0.905683						calcium-translocating P-type ATPase	996
MGG_04551		0.0658529	1						proteasome component PUP3	206
MGG_04558		1.67496	0.73079						pre-mRNA-processing factor 39	586
MGG_04560		-1.49795	0.73079						hypothetical protein	325
MGG_04566		1.27978	1						RWD domain-containing protein	230
MGG_04575		0.774031	1						hypothetical protein	1191
MGG_04580	TF076	0.788496	1				Putative effector	C2H2	hypothetical protein	126
MGG_04582	GH17	-0.178762	1		CAZY				hypothetical protein	541
MGG_04584		0.179879	1						HNRNP arginine N-methyltransferase	345
MGG_04599		0.518076	0.883152						hypothetical protein	229
MGG_04603		-0.386174	1						hypothetical protein	311
MGG_04611		-0.880202	1						carbonic anhydrase Nce103	232
MGG_04612		0.431246	0.987131						60S ribosomal protein L8-B	261
MGG_04613		-2.57135	0.556131						ATP-binding domain-containing protein 3	412
MGG_04614		0.718845	0.905683						hypothetical protein	86
MGG_04618		0.269222	1						amidophosphoribosyltransferase	537
MGG_04622		-0.590289	1						proteasome component C5	265
MGG_04623		0.774031	1						cation efflux family protein	561
MGG_04626		1.19336	0.905683						6,7-dimethyl-8-ribityllumazine synthase	200
MGG_04640		0.0395595	1						sulfate permease 2	844
MGG_04643		0.774031	1						chalcone synthase C	463
MGG_04647		-0.720328	1						eukaryotic translation initiation factor 4E-1	244
MGG_04654		0.150247	1						hypothetical protein	194
MGG_04656		4.58841	0.591838						hypothetical protein	510
MGG_04657		-0.983685	0.905683						general alpha-glucoside permease	552
MGG_04659		1.49086	1						hypothetical protein	660
MGG_04672		-0.509649	0.967689						hypothetical protein	447
MGG_04674	FZC32	-0.703948	1					Zn2Cys6 TF	hypothetical protein	841
MGG_04676		-0.880202	1						mitotic check point protein BUB2	503
MGG_04677		0.533547	1						hypothetical protein	645
MGG_04679		-0.568946	1						ssgprc1	519
MGG_04683		-1.38342	0.905683						15-hydroxyprostaglandin dehydrogenase	304
MGG_04687		-0.924996	1						hypothetical protein	285
MGG_04689	GH17	0.191749	1		CAZY				glucan 1,3-beta-glucosidase	397
MGG_04692		-2.05929	0.656338						hypothetical protein	494
MGG_04694		-0.669121	1						BET3 family protein	192
MGG_04696		0.383634	0.967689						60S ribosomal protein L10a	217
MGG_04697	NUDT12	0.0395595	1						peroxisomal NADH pyrophosphatase NUDT12	381
MGG_04698		-0.568946	1						PQ-loop repeat-containing protein 2	417
MGG_04702		4.8983	0.388341						hypothetical protein	257
MGG_04704	CE4	0.378846	1		CAZY				chitooligosaccharide deacetylase	278
MGG_04708	MoSom1	1.08392	1			YES			hypothetical protein	762
MGG_04716		0.753908	0.883152						V-type ATPase	115
MGG_04719		0.324985	1						guanine nucleotide-binding protein subunit beta-like protein	316
MGG_04727		0.391072	1						U4/U6 snRNA-associated-splicing factor PRP24	1133
MGG_04732	GH18	0.33119	1		CAZY				acidic mammalian chitinase	433
MGG_04735		1.49086	0.883152				Putative effector		hypothetical protein	147
MGG_04738		1.27878	0.556131						short chain dehydrogenase/oxidoreductase	274
MGG_04741		-0.171522	1						small nuclear ribonucleoprotein Sm D1	125
MGG_04745		0.178069	1						ARP2/3 complex 34 kDa subunit	319
MGG_04752		0.344288	1						ATP synthase subunit 4	246
MGG_04753		1.43645	0.715406				Putative effector		hypothetical protein	227
MGG_04757		-0.461729	1						hypothetical protein	494
MGG_04764		0.0395595	1						cystathionine gamma-synthase	433
MGG_04765	GH76	-0.588908	1		CAZY				hypothetical protein	495
MGG_04768		-0.357865	1						hypothetical protein	226
MGG_04772		0.548385	1						hypothetical protein	92
MGG_04773	GT66	0.0813836	1		CAZY				oligosaccharyl transferase STT3 subunit	750
MGG_04774		1.27978	1						hypothetical protein	256
MGG_04776		0.316091	1				Putative effector		hypothetical protein	172
MGG_04779		5.2656	0.315741						hypothetical protein	291
MGG_04793		0.774031	1						hypothetical protein	307
MGG_04795	BAS1	0.755525	0.474854			YES	Putative effector		hypothetical protein	115
MGG_04803		-0.568946	1						transmembrane and coiled-coil domain-containing protein 4	1374
MGG_04806		0.386909	1						golgi apparatus membrane protein TVP23	194
MGG_04816		0.607661	1						hypothetical protein	236
MGG_04818		-0.173761	1						sorcin	256
MGG_04821		-1.60068	0.73079						hypothetical protein	478
MGG_04822		-0.171522	1						hypothetical protein	391
MGG_04826		0.294296	1						glycine cleavage system T protein	464
MGG_04827		0.396558	1						vacuolar ATP synthase subunit H	475
MGG_04828		-0.173761	1						hypothetical protein	397
MGG_04829		0.717835	0.851965						60S ribosomal protein L9-A	194
MGG_04839		0.569399	0.921012						peroxisomal dehydratase	310
MGG_04841		1.65266	0.73079				Putative effector		necrosis and ethylene inducing protein	241
MGG_04843	FZC11	1.49086	0.883152					Zn2Cys6 TF	hypothetical protein	610
MGG_04853	MoHox1	0.0395595	1			YES		Homeobox TF	homeoprotein	625
MGG_04855		1.27978	1						ATP-dependent bile acid permease	1683
MGG_04856		0.240826	1	SEC					protein transporter SEC61 subunit alpha	476
MGG_04857	TF077	4.40431	0.591838					C2H2	tRNA isopentenyltransferase	519
MGG_04858	MepB	-0.173761	1						metallopeptidase MepB	781
MGG_04860		1.49086	0.883152						porphobilinogen deaminase	340
MGG_04861		0.124458	1						glycine cleavage system H protein	178
MGG_04864		-2.97739	0.315741						allantoin permease	551
MGG_04867		4.8983	0.388341						esterase/lipase/thioesterase	346
MGG_04870		-0.667037	0.958615						hypothetical protein	576
MGG_04872		-0.577646	1						cysteinyl-tRNA synthetase	841
MGG_04873		0.581036	0.883152						hypothetical protein	121
MGG_04876		-0.0730461	1						succinate dehydrogenase cytochrome B subunit	184
MGG_04881		0.484683	1						GTP-binding protein GTR1	377
MGG_04882		1.98485	0.851965						hypothetical protein	412
MGG_04883		-0.515167	1						mitochondrial import protein 1	126
MGG_04884		0.613815	1						mitochondrial export translocase Oxa1	521
MGG_04895	ICL1	-0.781557	0.967689			YES			isocitrate lyase	547
MGG_04898		0.533547	1						hypothetical protein	167
MGG_04901		1.65266	0.73079						methyltransferase	340
MGG_04911		0.386909	1						cytochrome P450 3A5	547
MGG_04913		-0.546792	0.967689						hypothetical protein	104
MGG_04916		0.511383	1						hypothetical protein	71
MGG_04918		0.533547	1						hypothetical protein	184
MGG_04919		0.44557	1						hypothetical protein	306
MGG_04920		0.548385	1						palmitoyl-protein thioesterase 1	332
MGG_04921		0.326451	1						60S ribosomal protein L23	139
MGG_04924		-0.171522	1						hypothetical protein	548
MGG_04926		-0.321771	1						metacaspase-1	396
MGG_04927		0.490874	1						high-affinity nicotinic acid transporter	496
MGG_04938		1.49086	1						C-3 sterol dehydrogenase/C-4 decarboxylase	380
MGG_04941		0.661178	0.880355						hypothetical protein	187
MGG_04942		0.937277	1						phosphotyrosine protein phosphatase	209
MGG_04943	Mps1	0.503427	1			YES			CMGC/MAPK protein kinase	415
MGG_04944		-0.0386181	1						hypothetical protein	267
MGG_04947		0.544598	1	SEC					SEC14 cytosolic factor	427
MGG_04948		1.83821	0.967689						magnesium-dependent phosphatase 1	291
MGG_04953		0.223663	1						hypothetical protein	97
MGG_04954		-1.43571	0.556131						stromal membrane-associated protein 1	574
MGG_04956		1.27978	1						hypothetical protein	700
MGG_04960		1.49086	1						phosphoglycerate mutase	253
MGG_04961		0.607661	1						hypothetical protein	616
MGG_04964		0.378846	1						heterochromatin protein one	237
MGG_04966		-0.749011	0.999103						lysyl-tRNA synthetase	615
MGG_04969		-0.485017	1						electron transfer protein 1	510
MGG_04972		-0.171522	1						hypothetical protein	230
MGG_04973		1.82615	0.592317						carbonate dehydratase	272
MGG_04974		0.768419	0.905683						hypothetical protein	102
MGG_04975		0.795938	1						hypothetical protein	340
MGG_04976		-0.0105148	1						ADP-ribosylation factor-like protein 1	181
MGG_04977		-0.255521	1						60S ribosomal protein L39	51
MGG_04978		-0.469743	1						E3 ubiquitin ligase complex SCF subunit scon-3	168
MGG_04979	GT22	1.27978	1		CAZY				GPI mannosyltransferase 4	521
MGG_04980		-0.924996	1						hypothetical protein	94
MGG_04986		0.869691	0.905683						hypothetical protein	194
MGG_04987		1.98485	0.851965						GPI ethanolamine phosphate transferase 3	1116
MGG_04993		1.27978	1						ATP-dependent RNA helicase DBP9	636
MGG_04994		0.479522	1						plasma membrane H+-ATPase	1030
MGG_04997		-0.178202	1						OPT family small oligopeptide transporter	783
MGG_05005		0.774031	1						LMBR1 domain-containing protein	727
MGG_05008		-1.49795	0.642615						aldehyde dehydrogenase	550
MGG_05010		0.637971	1						hypothetical protein	372
MGG_05025		-0.173761	1						fatty acid transporter	631
MGG_05026		0.114104	1						40S ribosomal protein S19	152
MGG_05047		4.40431	0.591838						hypothetical protein	882
MGG_05051		1.08392	1						hypothetical protein	364
MGG_05053		-1.46343	0.715406						methyltransferase	313
MGG_05054		-0.924996	0.967689				Putative effector		hypothetical protein	185
MGG_05056		-0.231935	1						zinc-regulated transporter 2	368
MGG_05061		2.73032	0.419416						hypothetical protein	606
MGG_05062		1.073	0.775794						hypothetical protein	276
MGG_05063		-0.590289	1						phosphoglycerate kinase	474
MGG_05064		1.33886	1						hypothetical protein	95
MGG_05065	IML2	4.19323	0.73079						mitochondrial outer membrane protein IML2	804
MGG_05067		1.27978	1						aspartate aminotransferase	404
MGG_05069		0.56271	1				Putative effector		hypothetical protein	240
MGG_05070	AA11	1.67496	0.883152		CAZY				hypothetical protein	407
MGG_05074		0.136123	1						RAN protein kinase	513
MGG_05082		-0.173761	1						hypothetical protein	1027
MGG_05083		0.773497	0.905683				Putative effector		hypothetical protein	146
MGG_05084		4.19323	0.73079						hypothetical protein	208
MGG_05085		-0.173761	1						hypothetical protein	567
MGG_05096		0.136123	1						3-ketoacyl-CoA reductase	331
MGG_05097		1.98682	0.440987						transmembrane domain-containing protein	186
MGG_05098		0.666646	1						galactose-1-phosphate uridylyltransferase	384
MGG_05101		2.11795	0.73079						hypothetical protein	306
MGG_05115		0.378846	1						phosphoglycerate mutase	316
MGG_05119		0.539329	0.883152				Putative effector		hypothetical protein	247
MGG_05128		-0.209777	1						dicarboxylic amino acid permease	549
MGG_05129		0.386909	1						hypothetical protein	1964
MGG_05133	MoCRZ1	-0.29791	1			YES		C2H2	hypothetical protein	726
MGG_05134		0.998895	0.957085						hypothetical protein	335
MGG_05138		-0.880202	1						sporulation protein SPS19	313
MGG_05140		-0.485017	1						hypothetical protein	367
MGG_05150		0.378846	1						caffeine-induced death protein Cid2	201
MGG_05155		-0.692391	0.744829						adenosylhomocysteinase	449
MGG_05156		-0.58662	1						eukaryotic translation initiation factor 3 subunit H	363
MGG_05164		-0.365509	1						hypothetical protein	542
MGG_05167		-0.682011	1						hypothetical protein	354
MGG_05168		-1.60068	0.73079						anthranilate phosphoribosyltransferase	425
MGG_05170		-0.493733	1						54S ribosomal protein L17	347
MGG_05175		1.27978	1						epoxide hydrolase 2	366
MGG_05178	AF-9	1.27978	1						AF-9	263
MGG_05179		-0.321771	1						NAD dependent epimerase/dehydratase	276
MGG_05187		0.937277	1						hypothetical protein	111
MGG_05188		0.471892	1						hypothetical protein	449
MGG_05189		-0.435214	1						sphingosine N-acyltransferase lac1	435
MGG_05190		1.27978	1						heavy metal tolerance protein	1028
MGG_05193		1.42078	0.592317						cell division control protein 48	820
MGG_05194		0.223663	1						hypothetical protein	156
MGG_05201		-0.357865	1						guanine nucleotide-binding protein subunit beta	346
MGG_05203		0.399274	1						ran-specific GTPase-activating protein 1	247
MGG_05207		4.40431	0.591838						protein phosphatase 2C	561
MGG_05208		1.98485	0.851965						DOA4-independent degradation protein 4	220
MGG_05210		0.228807	1						mitochondrial import receptor subunit tom-22	165
MGG_05223		0.396558	1						3-isopropylmalate dehydrogenase	366
MGG_05231		1.08392	1						3-oxoadipate enol-lactonase	304
MGG_05236		-2.57135	0.556131						mitochondrial protein required for iron metabolism	279
MGG_05237		0.228043	1						60S ribosomal protein L7	248
MGG_05238		0.590202	0.851965						40S ribosomal protein S14	150
MGG_05247	MgGDH2?	3.09572	0.264284						NAD-specific glutamate dehydrogenase	1045
MGG_05248		0.502495	0.883152						60S ribosomal protein L32	131
MGG_05249		0.900851	1						chaperone dnaJ 3	443
MGG_05250		-0.142165	1						hypothetical protein	839
MGG_05252		0.136123	1						uracil phosphoribosyltransferase	229
MGG_05253		0.0395595	1						hypothetical protein	361
MGG_05258		0.937277	1						mitochondrial-processing peptidase subunit alpha	561
MGG_05261		-0.175133	1						hypothetical protein	550
MGG_05263		1.49086	0.883152						hypothetical protein	156
MGG_05265		0.774031	1						elongation factor 2	1073
MGG_05266		0.432024	1						eukaryotic translation initiation factor 3	471
MGG_05271		0.607661	1						hypothetical protein	319
MGG_05279		0.666646	1						hypothetical protein	302
MGG_05280		0.386909	1						NADPH oxidase regulator NoxR	525
MGG_05281		1.27978	1						superoxide dismutase copper chaperone Lys7	268
MGG_05282		-0.431008	1						50S ribosomal protein L13	183
MGG_05283		-0.177232	1						uricase	295
MGG_05292		0.805722	1						integral membrane protein	279
MGG_05296		0.172333	1						60S ribosomal protein L34-B	116
MGG_05299		0.314468	1						alkaline phosphatase	587
MGG_05307		-0.217388	1						hypothetical protein	316
MGG_05310		1.27978	1						sideroflexin-5	340
MGG_05317		-0.0795195	1						S-formylglutathione hydrolase	287
MGG_05319		0.192171	1						DNAJ domain-containing protein	681
MGG_05320		0.503427	1	SEC					translocation protein sec63	704
MGG_05321		0.937277	1						DNA-directed RNA polymerase I	151
MGG_05324		-0.794903	1						mitochondrial nuclease	333
MGG_05326		-0.115046	1						sterol O-acyltransferase 2	554
MGG_05335		4.19323	0.591838						hypothetical protein	115
MGG_05336	Mtp1	-0.749011	1			YES			hypothetical protein	520
MGG_05341		-0.171522	1						hypothetical protein	1017
MGG_05342		0.917421	0.851965						ribonuclease Trv	318
MGG_05344	MSP1/snod1	-0.54852	0.883152			YES	Putative effector		SnodProt1	137
MGG_05345		0.503427	1						dihydroxy-acid dehydratase	595
MGG_05349		2.11795	0.851965						hypothetical protein	323
MGG_05353		-1.52703	0.656338						hypothetical protein	528
MGG_05359		-0.327215	1						SAM binding domain-containing protein containing protein	813
MGG_05406		0.393613	1				Putative effector		hypothetical protein	220
MGG_05410		0.296405	1				Putative effector		hypothetical protein	138
MGG_05416		0.715298	1				Putative effector		hypothetical protein	147
MGG_05424		0.630625	1				Putative effector		hypothetical protein	216
MGG_05427		0.192171	1						microtubule-associated protein RP/EB family member 1	247
MGG_05429		0.324751	1						hypothetical protein	203
MGG_05436		-0.0105148	1						translation machinery-associated protein 20	201
MGG_05437		-1.02045	0.883152						hypothetical protein	77
MGG_05438		-0.256583	1						Hsc70 cochaperone	353
MGG_05440		1.08392	1						galactokinase	524
MGG_05446		0.269222	1						hypothetical protein	394
MGG_05447		0.250941	1						glutaredoxin-C2	117
MGG_05448		0.589928	1						BAG domain-containing protein	351
MGG_05449		0.130006	1						60S ribosomal protein L16	202
MGG_05450		-0.568946	1						NADH kinase POS5	451
MGG_05451		-0.485017	1						1-acyl-sn-glycerol-3-phosphate acyltransferase 2	432
MGG_05454		0.503427	1						hypothetical protein	120
MGG_05456		0.079816	1				Putative effector		hypothetical protein	194
MGG_05462		4.40431	0.591838						tetratricopeptide repeat domain-containing protein	198
MGG_05467		0.61694	1						sodium/nucleoside cotransporter 1	662
MGG_05477		1.11173	0.883152						26S protease regulatory subunit 4	459
MGG_05478		-0.431008	1						hypothetical protein	239
MGG_05480		0.660049	0.834406						succinyl-CoA ligase subunit alpha	333
MGG_05484		1.21701	1						AP-2 complex subunit mu-1	437
MGG_05503		-0.0105148	1						high-affinity nickel-transporter nixA	394
MGG_05506		-2.97739	0.315741						glyoxylate reductase	375
MGG_05515		0.503427	1						hypothetical protein	252
MGG_05518	TF078	1.27902	0.905683				Putative effector	C2H2	hypothetical protein	116
MGG_05525		0.533547	1						hypothetical protein	512
MGG_05528		2.35215	0.556131						hob3	261
MGG_05531		-0.525299	1				Putative effector		hypothetical protein	173
MGG_05534		-0.720328	1						BAR domain-containing protein	468
MGG_05538		0.733439	0.660743				Putative effector		hypothetical protein	162
MGG_05539		0.137738	1						carboxypeptidase 2	549
MGG_05552		0.503427	1						hypothetical protein	211
MGG_05555		-0.532422	1						xenobiotic compound monooxygenase	481
MGG_05568		1.83821	0.883152						hypothetical protein	238
MGG_05579		0.937277	1						hypothetical protein	323
MGG_05580		0.589928	1						CAIB/BAIF family enzyme	657
MGG_05590		1.08392	1						zeaxanthin epoxidase	416
MGG_05600		1.67496	0.967689						quinate permease	553
MGG_05603		0.937277	1						hypothetical protein	270
MGG_05608		-0.0286764	1				Putative effector		hypothetical protein	197
MGG_05621		0.378846	1						hypothetical protein	120
MGG_05622		0.774031	1						hypothetical protein	486
MGG_05623		0.900851	1						solute carrier family 25 member 38	334
MGG_05624		-0.431008	1						hypothetical protein	434
MGG_05625		-0.175133	1						transmembrane protein 56	350
MGG_05638		-0.138587	1				Putative effector		hypothetical protein	143
MGG_05644		-0.924996	1						hypothetical protein	98
MGG_05646		4.19323	0.73079						G2/mitotic-specific cyclin-B	494
MGG_05647		-0.171522	1						50S ribosomal protein L2	388
MGG_05650		-0.431008	1						PAP2 domain-containing protein	485
MGG_05651		0.079816	1						casein kinase II subunit beta-2	273
MGG_05657		0.0972104	1						hypothetical protein	87
MGG_05660		1.67496	0.967689						uridine nucleosidase	384
MGG_05661		-0.619994	0.73079						40S ribosomal protein S18	156
MGG_05662		4.75166	0.388341						shwachman-Bodian-Diamond syndrome protein	320
MGG_05663		-0.27779	1						carboxypeptidase Y	552
MGG_05668		0.659826	0.880355						hypothetical protein	170
MGG_05671		1.35988	0.905683						protein phosphatase PP2A regulatory subunit A	623
MGG_05673		0.44407	1						40S ribosomal protein S3	262
MGG_05676		-1.78306	0.451686						coatomer subunit delta	514
MGG_05677		-0.29791	1						glutathione S-transferase I	285
MGG_05679		-0.435214	1						hypothetical protein	75
MGG_05685		-0.95815	1						hypothetical protein	450
MGG_05686	GT57	0.398214	1		CAZY				dolichyl pyrophosphate Glc1Man9GlcNAc2 alpha-1,3-glucosyltransferase	502
MGG_05690		4.40431	0.591838						hypothetical protein	617
MGG_05701		0.666646	1						U6 snRNA-associated Sm-like protein LSm6	83
MGG_05709	TF006	1.49086	1					bHLH	hypothetical protein	536
MGG_05710		1.45122	1						hypothetical protein	509
MGG_05716		-1.1469	0.474854				Putative effector		hypothetical protein	175
MGG_05717	GT31	4.19323	0.73079		CAZY				hypothetical protein	466
MGG_05718		0.391072	1						hypothetical protein	418
MGG_05719		-1.02045	0.760932						heat shock protein 30	240
MGG_05723		-0.280961	1						fluconazole resistance protein 1	614
MGG_05724	FZC74	-1.68214	0.73079					Zn2Cys6 TF	hypothetical protein	713
MGG_05730		-0.321771	1						GTP-binding protein RBG1	367
MGG_05732		2.45639	0.656338						hypothetical protein	233
MGG_05734		-0.740893	1						phospho-2-dehydro-3-deoxyheptonate aldolase	370
MGG_05737		-0.58662	1						hypothetical protein	109
MGG_05739		1.67496	0.967689						hypothetical protein	495
MGG_05746		5.15325	0.260144						multidrug resistance protein 1	1626
MGG_05751		4.40431	0.591838				Putative effector		hypothetical protein	159
MGG_05752		0.228807	1						hypothetical protein	113
MGG_05753		-0.0750842	1						protein disulfide-isomerase	510
MGG_05757		0.937277	1						hypothetical protein	362
MGG_05758		0.223663	1						defender against cell death 1 protein	144
MGG_05785	GH32	-0.266808	1		CAZY				levanase	659
MGG_05789		0.105415	1				Putative effector		hypothetical protein	182
MGG_05790	AA1	-0.390786	1		CAZY				laccase-1	572
MGG_05795		2.73032	0.556131				Putative effector		hypothetical protein	127
MGG_05804		0.0395595	1						phospholipase D p1	857
MGG_05809	GH51	1.35988	0.73079		CAZY				alpha-N-arabinofuranosidase A	646
MGG_05810		0.774031	1						ATP-dependent RNA helicase DBP7	825
MGG_05814		-0.669121	1						potassium-activated aldehyde dehydrogenase	470
MGG_05817		-0.740893	1						nonsense-mediated mRNA decay protein 3	525
MGG_05819		1.08392	1						hypothetical protein	219
MGG_05826		0.096783	1						epoxide hydrolase 2	357
MGG_05832		1.74373	0.73079						hypothetical protein	411
MGG_05844	GH5	-0.847836	0.883152		CAZY				mannan endo-1,4-beta-mannosidase 1	401
MGG_05846		0.935332	0.824717						O-methyltransferase	268
MGG_05847		-1.38342	0.905683						hypothetical protein	583
MGG_05888		-0.543598	1						hypothetical protein	399
MGG_05890	GH2	-1.85862	0.556131		CAZY				beta-galactosidase	1046
MGG_05891	FZC13	1.67496	1					Zn2Cys6 TF	C6 zinc finger domain-containing protein	734
MGG_05893		4.58841	0.474854						hypothetical protein	84
MGG_05896		1.0601	0.315741						hypothetical protein	102
MGG_05899		0.223663	1						UDP-galactose transporter	471
MGG_05905		0.651201	1						Fe(2+) transporter 3	599
MGG_05913		-0.393317	1						hypothetical protein	218
MGG_05915		1.91025	0.556131						fumarylacetoacetate hydrolase domain-containing protein 2A	285
MGG_05925		-0.171522	1						hypothetical protein	191
MGG_05926		1.83821	0.73079						hypothetical protein	405
MGG_05936		-1.07143	0.689097						hypothetical protein	440
MGG_05942		1.98485	0.967689						flavin containing monooxygenase 9	532
MGG_05944		4.40431	0.591838						protoheme IX farnesyltransferase	552
MGG_05948		0.471892	1						zinc knuckle domain-containing protein	199
MGG_05949		0.0555994	1						acyl-CoA dehydrogenase	513
MGG_05956		-0.485017	1						glutamyl-tRNA synthetase	635
MGG_05957		0.273825	1						50S ribosomal protein L1	298
MGG_05958		1.98485	0.851965						hypothetical protein	325
MGG_05970		0.136123	1						hypothetical protein	262
MGG_05977		1.55545	0.824717						signal recognition particle protein	510
MGG_05980		-0.826074	0.706952						pyridoxine biosynthesis protein PDX1	319
MGG_05984		1.27978	1						levo-lactonase	462
MGG_05988		1.27978	1						lipid phosphate phosphatase 2	412
MGG_05991		-0.577646	1						26S proteasome regulatory subunit rpn2	1192
MGG_05992		0.589928	1						sulfite oxidase	659
MGG_05995		4.58841	0.591838						hypothetical protein	243
MGG_05999		0.136123	1						H/ACA ribonucleoprotein complex subunit 2	253
MGG_06000		-0.00329347	1						hypothetical protein	150
MGG_06001		-0.173761	1						nuclear envelope morphology protein 1	536
MGG_06003		1.06966	0.474854						hypothetical protein	113
MGG_06004		0.998895	0.760932						prohibitin-1	275
MGG_06011		0.00355619	1						S-(hydroxymethyl)glutathione dehydrogenase	381
MGG_06020		2.35215	0.73079						Vps52/Sac2 family protein	659
MGG_06021		0.223663	1						hypothetical protein	435
MGG_06025		-0.29791	1						Yip1 domain-containing protein	317
MGG_06028		1.27978	1						hypothetical protein	534
MGG_06030		0.490874	1						hypothetical protein	243
MGG_06032		0.378846	1						hypothetical protein	563
MGG_06035		0.548385	0.905683						FK506-binding protein 1B	113
MGG_06036		0.503427	1						general amino acid permease	562
MGG_06039		4.75166	0.388341						cortical actin cytoskeleton protein asp1	1571
MGG_06044		-1.45124	0.0334355						ubiquitin-60S ribosomal protein L40	128
MGG_06045		0.450027	1						hypothetical protein	281
MGG_06046		1.08392	0.905683						hypothetical protein	198
MGG_06047		1.24699	0.851965						cytochrome P450 61	546
MGG_06057		-0.880202	1						multispanning membrane protein	719
MGG_06060	YKE4	0.137738	1						zinc transporter YKE4	413
MGG_06065		5.55811	0.315741						hsp88-like protein	712
MGG_06066		0.136123	1						eukaryotic translation initiation factor 5B	1062
MGG_06068		1.27978	1						hypothetical protein	422
MGG_06069	AA9,CBM18	0.359425	1		CAZY				endoglucanase	603
MGG_06071		0.533547	1						50S ribosomal protein L11	157
MGG_06072		0.269222	1						survival factor 1	389
MGG_06073	Cut9-interacting protein scn1	1.21701	0.905683						Cut9-interacting protein scn1	417
MGG_06075		0.296405	1						mitochondria fission 1 protein	154
MGG_06078		1.49086	1						adaptin ear-binding coat-associated protein 2	277
MGG_06083		-1.30019	0.715406						DNA-directed RNA polymerase I	230
MGG_06092		0.666646	1						acetyltransferase	335
MGG_06093		1.27978	1						hypothetical protein	144
MGG_06095		-1.15355	0.905683						cysteine dioxygenase	219
MGG_06097		0.0405297	1						mitochondrial import receptor subunit tom-20	188
MGG_06099		0.386909	1						serine/threonine-protein phosphatase PP2A catalytic subunit	328
MGG_06101		4.58841	0.591838						SH3 domain-containing protein	596
MGG_06105		1.27978	0.883152						hypothetical protein	190
MGG_06107		1.83821	0.967689					TF	transcription initiation factor IIA gamma chain	116
MGG_06108		-0.726796	0.777423						vacuolar ATP synthase proteolipid subunit	201
MGG_06111		-0.880202	1						mitotic checkpoint protein BUB3	352
MGG_06113		1.21701	1						hypothetical protein	355
MGG_06116		-1.13608	0.905683						hypothetical protein	641
MGG_06118		0.607661	1						hypothetical protein	726
MGG_06123		0.711291	0.851965						hypothetical protein	286
MGG_06125		0.996158	0.775794	SNARE					SNARE Ykt6	197
MGG_06127		0.492259	0.957352						profilin	131
MGG_06133		-0.24425	1						C-4 methylsterol oxidase	309
MGG_06135		1.91025	0.73079						GTP-binding protein ypt2	206
MGG_06136		-0.740893	1						hypothetical protein	470
MGG_06140		4.75166	0.388341						hypothetical protein	1011
MGG_06141		-0.648266	1						solute carrier family 25 member 38	420
MGG_06143	NTE1	-1.49795	0.73079						lysophospholipase NTE1	1503
MGG_06146		0.386909	1						hypothetical protein	436
MGG_06147		0.937277	1						hypothetical protein	716
MGG_06148	MFP1	0.226855	1			YES			peroxisomal hydratase-dehydrogenase-epimerase	896
MGG_06151		-0.171522	1						cytosolic Fe-S cluster assembly factor NBP35	343
MGG_06152		0.533547	1						GMF family protein	143
MGG_06153		-0.682011	1						molybdopterin binding domain-containing protein	328
MGG_06154		0.666646	1						Ras-like protein	214
MGG_06158		-0.577646	1						hypothetical protein	469
MGG_06164		0.378846	1						hypothetical protein	454
MGG_06165		1.67496	0.883152						inositol monophosphatase 2	315
MGG_06167		0.184544	1						phytase	521
MGG_06168		-0.749011	1						hypothetical protein	493
MGG_06169		1.67496	1						hypothetical protein	404
MGG_06172	MoSEC62	0.433975	1	SEC		YES			translocation protein SEC62	382
MGG_06174		1.74373	0.775794						phospholipase D active site-containing protein	863
MGG_06175		0.228807	1						hypothetical protein	722
MGG_06176		0.0395595	1						hypothetical protein	555
MGG_06177		0.113516	1						hypothetical protein	163
MGG_06179		0.294296	1						hypothetical protein	376
MGG_06185		-0.0969086	1						hypothetical protein	109
MGG_06186		-0.669121	1						hypothetical protein	471
MGG_06189	GHnc	0.4339	0.986986		CAZY				hypothetical protein	390
MGG_06191	GT62	1.49086	1		CAZY				mannan polymerase II complex ANP1 subunit	404
MGG_06192		0.0985701	1						cytochrome b-c1 complex subunit 7	126
MGG_06193		0.223663	1						solute carrier family 25 member 33	430
MGG_06197		-0.714045	0.73079						spermidine synthase	293
MGG_06199		-0.321771	1						peroxisomal-coenzyme A synthetase	522
MGG_06201		-0.0287583	1						hypothetical protein	116
MGG_06203		1.05084	0.339609						high-affinity glucose transporter RGT2	535
MGG_06204		5.15325	0.260144						hypothetical protein	539
MGG_06209		1.05286	0.73816						inorganic phosphate transporter PHO88	192
MGG_06222		-1.14693	0.73079						cobW domain-containing protein	546
MGG_06224	MoHEG12	1.47429	0.219705				Putative effector		hypothetical protein	134
MGG_06228		0.842725	0.851965						hypothetical protein	354
MGG_06238		0.937277	1						hypothetical protein	214
MGG_06241		0.391072	1						vacuolar protein sorting-associated protein 21	238
MGG_06247		-2.78861	0.388341						mitochondrial metal transporter 2	526
MGG_06248		0.589928	1						hypothetical protein	405
MGG_06249		0.174796	1						translationally controlled tumor protein	170
MGG_06250		1.33886	1						hypothetical protein	377
MGG_06251		1.98485	0.967689						hypothetical protein	480
MGG_06261		-0.321771	1						eukaryotic translation initiation factor 3 135 kDa subunit	1311
MGG_06263		-0.669121	1						hypothetical protein	172
MGG_06266		-0.175133	1						eukaryotic peptide chain release factor subunit 1	435
MGG_06267		-0.17606	1						hypothetical protein	179
MGG_06269		0.397259	1						60S ribosomal protein L2	254
MGG_06270		0.0233606	1						adenosine kinase	361
MGG_06273		-0.469743	1						hypothetical protein	190
MGG_06276		0.314468	1						hypothetical protein	587
MGG_06289		1.26939	0.440987						NADH-cytochrome b5 reductase 1	309
MGG_06293		-0.0930743	1						histone H4	103
MGG_06294		-0.515167	1	other					trafficking protein particle complex subunit 2	163
MGG_06295		-0.568946	1						hypothetical protein	110
MGG_06296		0.378846	1						nuclear cap-binding protein subunit 2	185
MGG_06310		-0.11862	1						hypothetical protein	124
MGG_06311		-0.880202	1						DNA-directed RNA polymerase I and III polypeptide	149
MGG_06316		0.0410329	1						curved DNA-binding protein	413
MGG_06318		4.58841	0.591838						hypothetical protein	1200
MGG_06319		1.08392	1						ubiquitin C-terminal hydrolase L3	256
MGG_06320		-0.485017	1						STE/STE20/PAKA protein kinase	869
MGG_06325		1.49086	0.73079						vacuolar membrane protein pep3	984
MGG_06327		-0.703948	1						candidapepsin-3	474
MGG_06329		0.223663	1						S-(hydroxymethyl)glutathione dehydrogenase	346
MGG_06331		-1.46343	0.715406						hypothetical protein	320
MGG_06332		-0.636656	1						peroxisomal adenine nucleotide transporter 1	348
MGG_06333		1.00295	0.474854						60S ribosomal protein L29	65
MGG_06334	VTS1	0.327341	1						VTS1	619
MGG_06336		-0.469743	1						integral membrane protein	428
MGG_06341		0.192171	1						hypothetical protein	754
MGG_06347		-0.431008	1				Putative effector		hypothetical protein	107
MGG_06348		-0.985768	0.73079						adenylyl-sulfate kinase	208
MGG_06349		-0.667478	1						vacuolar ATP synthase subunit C 1	392
MGG_06354		1.83821	0.73079						hypothetical protein	257
MGG_06356		0.727767	1						monothiol glutaredoxin-5	259
MGG_06357		-0.699242	0.973278						hypothetical protein	98
MGG_06358		0.386909	1						amylase-binding protein AbpA	799
MGG_06359		-0.924996	1				Putative effector		hypothetical protein	247
MGG_06362		0.108073	1						small COPII coat GTPase	189
MGG_06366		1.49086	1						mitochondrial import inner membrane translocase subunit tim-13	120
MGG_06367	VIP36	0.391072	1						vesicular integral-membrane protein VIP36	322
MGG_06371		0.189527	1						pyruvate dehydrogenase E1 component subunit alpha	416
MGG_06378		0.56271	1						54S ribosomal protein L12	177
MGG_06389		4.19323	0.73079						coronin-6	613
MGG_06392		-0.177626	1						ornithine aminotransferase	442
MGG_06400		0.395326	1						nuclear and cytoplasmic polyadenylated RNA-binding protein pub1	479
MGG_06405		-0.703948	1						mitochondrial oxaloacetate transporter	307
MGG_06406		4.75166	0.474854						hypothetical protein	373
MGG_06408		0.666646	1						ribonucleoside-diphosphate reductase small subunit	412
MGG_06409		-0.648266	1						hypothetical protein	233
MGG_06412		0.523554	1						hypothetical protein	260
MGG_06418		0.788496	1						hypothetical protein	545
MGG_06419		-1.13608	0.967689						hypothetical protein	441
MGG_06420		0.192171	1						HAL protein kinase	508
MGG_06423		1.00509	1						hypothetical protein	194
MGG_06425		-0.515167	1						anthranilate synthase component 2	764
MGG_06427		1.31015	0.905683						mitochondrial import inner membrane translocase subunit tim-9	87
MGG_06428		-1.14225	1						hypothetical protein	449
MGG_06429		1.83821	0.73079						hypothetical protein	496
MGG_06437		0.937277	1						sodium/hydrogen exchanger 3	666
MGG_06443		-0.177626	1						1,2-dihydroxy-3-keto-5-methylthiopentene dioxygenase 2	177
MGG_06444		0.136123	1						derlin-2.1	252
MGG_06445		-1.21635	0.473895						histone H3-like centromeric protein cse-4	135
MGG_06446		1.32887	0.591838						5-aminolevulinate synthase	615
MGG_06453		0.44557	1						hypothetical protein	206
MGG_06454		0.223663	1						glutathione synthetase large subunit	553
MGG_06456		0.378846	1						hypothetical protein	304
MGG_06459		-0.880202	0.905683						hsp98-like protein	926
MGG_06460		1.98485	0.967689						hypothetical protein	254
MGG_06461		-3.58969	0.315741						hypothetical protein	393
MGG_06465		-2.57135	0.556131						hypothetical protein	1528
MGG_06466		1.00509	1						cysteine synthase	375
MGG_06467		-1.38342	0.73079						hypothetical protein	411
MGG_06469		-0.357865	1						potassium transporter 1	870
MGG_06472		0.0395595	1						proteasome component PRE6	269
MGG_06479		0.417575	1						40S ribosomal protein S22	130
MGG_06480		0.160361	1						40S ribosomal protein S12	147
MGG_06484		-0.485017	1						hypothetical protein	271
MGG_06487		0.393613	1						thymine dioxygenase	336
MGG_06488		4.75166	0.474854						2-amino-3-carboxymuconate-6-semialdehyde decarboxylase	383
MGG_06492	DAL81	1.27978	1					Zn2Cys6 TF	transcriptional activator protein DAL81	805
MGG_06496		0.223663	1						hypothetical protein	1256
MGG_06498		-0.179019	1						5'-methylthioadenosine phosphorylase	319
MGG_06503		-1.45614	0.474854						hypothetical protein	486
MGG_06504		-0.0105148	1						26S proteasome regulatory subunit RPN7	496
MGG_06510		0.737456	0.557141						cytochrome b5	139
MGG_06511		-0.669121	1						2-oxoisovalerate dehydrogenase subunit beta	403
MGG_06514		0.589928	1						AGC/YANK protein kinase	567
MGG_06516		0.269222	1						hypothetical protein	417
MGG_06530		0.0916089	1						aspartate aminotransferase	405
MGG_06534		-0.173761	1						retinol dehydrogenase 12	315
MGG_06538		-2.58517	0.122703				Putative effector		Bys1 family protein	161
MGG_06542		1.76808	0.61818						N amino acid transport system protein	452
MGG_06544		0.937277	1						hypothetical protein	527
MGG_06547		0.395326	1						tartrate dehydrogenase/decarboxylase ttuC	360
MGG_06559		0.503427	1						cytochrome b-245 heavychain subunit beta	582
MGG_06561		0.589928	1						glutaryl-CoA dehydrogenase	426
MGG_06562		0.21993	1						ubiquitin-conjugating enzyme	147
MGG_06563		0.589928	1						hypothetical protein	623
MGG_06564	PAC2	-0.177232	1			YES			cAMP-independent regulatory protein pac2	463
MGG_06569		0.136123	1	SEC					transporter sec24	1034
MGG_06571		0.205428	1						60S ribosomal protein L43	92
MGG_06573		0.666646	1						hypothetical protein	114
MGG_06578		-0.96627	0.631598						hypothetical protein	399
MGG_06582		-0.95815	1						inner membrane magnesium transporter MRS2	431
MGG_06585		0.396558	1						hypothetical protein	395
MGG_06586		-0.0336303	1						hypothetical protein	402
MGG_06590		1.27978	1						acetyl-CoA carboxylase	1018
MGG_06599		4.8983	0.388341						AGC/AKT protein kinase	647
MGG_06600		1.10229	0.905683						carbonate dehydratase	195
MGG_06604		-2.2321	0.355127						hypothetical protein	472
MGG_06605	NGT1?	0.378846	1						GlcNAc transporter	516
MGG_06609		1.00509	0.967689						acetyl-CoA hydrolase	526
MGG_06612		1.49086	1						hypothetical protein	801
MGG_06626	FZC37	-0.0105148	1					Zn2Cys6 TF	hypothetical protein	610
MGG_06627		4.8983	0.388341						defective in Cullin neddylation protein 1	281
MGG_06629		-0.543598	1						54S ribosomal protein L10	310
MGG_06631		5.15325	0.315741						hypothetical protein	428
MGG_06636		-0.268301	1						class II Aldolase	321
MGG_06639		1.98485	0.851965						T-complex protein 1 subunit gamma	541
MGG_06643		-1.16931	0.556131						hypothetical protein	779
MGG_06644		1.27978	1						tartrate transporter	506
MGG_06646		-0.173761	1						hypothetical protein	188
MGG_06648	LHS1	0.788496	1			YES			hypothetical protein	1004
MGG_06649		1.67496	0.73079						EF hand domain-containing protein	1300
MGG_06650		-1.66734	0.0163005						tubulin alpha-B chain	450
MGG_06653		-0.711823	0.73079				Putative effector		hypothetical protein	235
MGG_06654		0.327341	1						hypothetical protein	267
MGG_06657		0.24152	1						40S ribosomal protein S25	94
MGG_06658		0.348793	1						40S ribosomal protein S5	214
MGG_06660		-0.404811	1						3-oxoacyl-[acyl-carrier-protein] reductase	258
MGG_06662		4.8983	0.388341						FAD binding domain-containing protein	504
MGG_06666		0.503427	1						hypothetical protein	239
MGG_06667		-0.175133	1						hypothetical protein	55
MGG_06668		0.727767	1						hypothetical protein	258
MGG_06669		0.935144	0.750317						hypothetical protein	209
MGG_06670		1.98485	0.851965						charged multivesicular body protein 3	234
MGG_06678		-0.173761	1						ribose-phosphate pyrophosphokinase 5	444
MGG_06682		0.570343	1						hypothetical protein	349
MGG_06685		0.613835	0.845514						cytochrome c	108
MGG_06686		0.937277	1						hypothetical protein	770
MGG_06689		2.05952	0.556131						hypothetical protein	294
MGG_06691		-0.421269	1						4-hydroxyphenylpyruvate dioxygenase	419
MGG_06692		-0.010713	1						hypothetical protein	263
MGG_06693		0.0255327	1						60S ribosomal protein L27-A	135
MGG_06694		0.13963	1						hypothetical protein	402
MGG_06695		0.686674	1						UDP-galactopyranose mutase	511
MGG_06703		-0.682011	1						hypothetical protein	243
MGG_06707		-0.321771	1						ATP-binding cassette protein	737
MGG_06709		0.230575	1						hypothetical protein	340
MGG_06712		-0.46274	1						5-methyltetrahydropteroyltriglutamate-homocysteine S-methyltransferase	766
MGG_06714		-0.636656	1						hypothetical protein	274
MGG_06719		0.768419	0.883152						ATP-citrate synthase subunit 1	665
MGG_06720		0.503603	1						ATP-citrate synthase subunit 2	486
MGG_06721		0.403191	0.984271						60S ribosomal protein L28	150
MGG_06722	GH72	-0.0108723	1		CAZY				1,3-beta-glucanosyltransferase gel2	485
MGG_06723		1.43645	0.73079						hypothetical protein	247
MGG_06726		-0.0637042	1						septin like spn2	337
MGG_06727		-0.0105148	1						WD domain-containing protein	137
MGG_06728	rec14	0.223663	1						meiotic recombination protein rec14	331
MGG_06736		4.19323	0.73079						hypothetical protein	1265
MGG_06741		0.378846	1						hypothetical protein	197
MGG_06743		-0.175133	1						vacuolar protein sorting-associated protein vps5	607
MGG_06744		0.223663	1						hypothetical protein	202
MGG_06747		0.565127	0.851965						glutathione S-transferase	319
MGG_06748		0.269222	1						branchpoint-bridging protein	638
MGG_06751		0.139057	1						hypothetical protein	224
MGG_06757		0.288646	1						ATP-dependent Clp protease	274
MGG_06759		0.681011	0.850633						heat shock protein 90	702
MGG_06760		4.19323	0.73079						CAMK protein kinase	755
MGG_06764		1.16153	0.73079						guanylate kinase	242
MGG_06765		0.269222	1						sterol O-acyltransferase 2	594
MGG_06771	CBM18,CBM18,CBM18	4.19323	0.591838		CAZY		Putative effector		hypothetical protein	224
MGG_06781		0.0395595	1						hypothetical protein	454
MGG_06786		-0.669121	1						disulfide-isomerase A6 precurso	471
MGG_06797		-1.73124	0.455785						hypothetical protein	574
MGG_06837		0.598954	0.824717						40S ribosomal protein S21	87
MGG_06843	GH43,CBM42	-0.456114	1		CAZY				alpha-N-arabinofuranosidase 2	486
MGG_06847		-1.14225	0.883152						annexin A7	436
MGG_06868		1.08392	1						acetolactate synthase catalytic subunit	682
MGG_06874		1.27978	1						TBC1 domain family member 22A	582
MGG_06875		0.423657	1						hypothetical protein	105
MGG_06876		0.391072	1	clathrin					clathrin light chain	234
MGG_06878		-0.393317	1						ATP-dependent permease MDL2	824
MGG_06881		-1.13608	0.824717						hypothetical protein	568
MGG_06893		0.666646	1						hypothetical protein	547
MGG_06904		1.98485	0.851965						hypothetical protein	671
MGG_06906		-2.10597	0.440987						hypothetical protein	567
MGG_06907		1.04008	0.898262						hypothetical protein	151
MGG_06910		-0.175133	1	SEC					protein transporter SEC23	770
MGG_06911		1.55545	0.883152						rdgB/HAM1 family non-canonical purine NTP pyrophosphatase	189
MGG_06913		-1.14225	1						seryl-tRNA synthetase	497
MGG_06914		0.0395595	1						GTP-binding protein rhb1	188
MGG_06915		0.398214	1						uracil phosphoribosyltransferase	243
MGG_06916		-0.173761	1						transcription elongation factor	123
MGG_06919		0.34741	0.953124						40S ribosomal protein S3aE	256
MGG_06924		0.170068	1						nucleosome assembly protein	404
MGG_06925		0.378846	1						hypothetical protein	1336
MGG_06926		-0.669121	1						cyclopropane-fatty-acyl-phospholipid synthase	351
MGG_06927		0.186164	1						hypothetical protein	68
MGG_06929		-1.15598	0.813499						hypothetical protein	218
MGG_06930	CBM48	0.386909	1		CAZY				hypothetical protein	479
MGG_06931		0.378846	1						glycoprotein endopeptidase kae-1	453
MGG_06932		0.589928	1						hypothetical protein	578
MGG_06933		0.570343	1						calcineurin subunit B	174
MGG_06936		-0.430863	1						elongation factor 1-gamma	412
MGG_06939	ABC1	0.589928	1			YES			ABC1 protein	726
MGG_06950		0.374351	1						L-serine dehydratase	344
MGG_06951		0.593224	0.905683						CAAX prenyl protease 1	459
MGG_06952		0.286784	1						ribosomal protein L38e	81
MGG_06954	FZC40	1.45122	1					Zn2Cys6 TF	hypothetical protein	707
MGG_06957		-0.171522	1						dienelactone hydrolase	283
MGG_06958		-0.286027	1						hsp70-like protein	651
MGG_06962		-0.128745	1						GTP-binding protein ypt1	202
MGG_06964		-0.485017	1						hypothetical protein	274
MGG_06973		-2.58356	0.00222911						cytochrome P450 52A1	522
MGG_06979	SEY1	1.82939	0.652362						SEY1	848
MGG_06993		0.700164	1						HIRA-interacting protein 5	319
MGG_06994		-0.250649	1						hypothetical protein	89
MGG_06995		-0.435214	1						37S ribosomal protein S5	444
MGG_07000		0.136123	1						ribonucleoside-diphosphate reductase large subunit	909
MGG_07005		0.223663	1						hypothetical protein	283
MGG_07006		1.24699	0.813499						hypothetical protein	317
MGG_07007		0.269222	1						V-type proton ATPase subunit D	366
MGG_07008	NOP58	0.704869	1						nucleolar protein nop-58	599
MGG_07016		-0.0108148	1						hypothetical protein	348
MGG_07018		0.666646	1						hypothetical protein	145
MGG_07019		0.288646	1						4-coumaryl-CoA ligase	575
MGG_07025		0.788496	1						hypothetical protein	444
MGG_07031		0.0115499	1						proteasome subunit beta type-2	203
MGG_07033		0.743019	0.905683						ATP-dependent RNA helicase DED1	671
MGG_07034		1.05286	0.851965						TPR repeat protein	236
MGG_07035		-0.284319	1						epsilon-COP	297
MGG_07037		-0.568946	1						phosphatidylserine decarboxylase	1171
MGG_07038		0.386909	1						hypothetical protein	206
MGG_07045		0.378846	1						hypothetical protein	862
MGG_07048		-0.296537	1						60S ribosomal protein L5	302
MGG_07052	OMA1	0.607661	1						mitochondrial metalloendopeptidase OMA1	421
MGG_07054		-0.740893	1						hypothetical protein	374
MGG_07056		4.19323	0.591838						hypothetical protein	207
MGG_07066		1.27978	1						calcium-binding mitochondrial carrier protein Aralar1	710
MGG_07067		0.774031	1						FAD binding domain-containing protein	508
MGG_07068		1.45122	0.967689						cystinosin	279
MGG_07074		0.476951	1						cystathionine beta-lyase	454
MGG_07075		0.774031	1						ATPase family AAA domain-containing protein 1	424
MGG_07083		0.503427	1						hypothetical protein	1013
MGG_07085		-0.924996	1						small nuclear ribonucleoprotein U1a	234
MGG_07086		2.11795	0.73079						V-type proton ATPase subunit D	257
MGG_07088		-0.357865	1						hypothetical protein	104
MGG_07097		0.774031	1						MOSC domain-containing protein	454
MGG_07099		1.08392	1						hypothetical protein	717
MGG_07101	GH76	-0.0428959	1		CAZY				mannan endo-1,6-alpha-mannosidase DCW1	428
MGG_07109		-0.0107807	1						eukaryotic translation initiation factor 3 subunit G	324
MGG_07115		-0.29791	1						thioredoxin-like protein 4A	143
MGG_07117		1.69063	0.355671						NADPH-cytochrome P450 reductase	690
MGG_07119		-0.0545393	1						atypical/RIO/RIO2 protein kinase	422
MGG_07120		-0.0105148	1						26S proteasome regulatory subunit rpn-1	897
MGG_07124		5.0314	0.315741						replication protein A 32 kDa subunit	275
MGG_07125		-0.365509	1						isopentenyl-diphosphate Delta-isomerase	254
MGG_07130		1.11747	0.73079						proteasome component PUP2	245
MGG_07132		0.774031	1						ribosomal RNA-processing protein 8	507
MGG_07134		0.0395595	1						polyamine acetyltransferase	268
MGG_07135		-0.887273	1						orotate phosphoribosyltransferase	233
MGG_07136		-0.577646	1						nucleolar GTP-binding protein 1	659
MGG_07137		-0.0651775	1	RAB					rab GDP-dissociation inhibitor	464
MGG_07144		1.67496	1						hypothetical protein	68
MGG_07148		-0.393317	1						ribose-phosphate pyrophosphokinase 3	322
MGG_07151		4.19323	0.591838						phosphatidylinositol 4-kinase type II subunit alpha	841
MGG_07154		-2.05929	0.73079						hypothetical protein	205
MGG_07157		-0.0105148	1						MFS sugar transporter	665
MGG_07162		0.589928	1						sphingosine-1-phosphate lyase	567
MGG_07165		-0.532422	1						proteasome subunit alpha type-2	283
MGG_07170		-1.38342	0.905683						hypothetical protein	376
MGG_07171		0.192171	1						hypothetical protein	397
MGG_07173		0.937277	1						hypothetical protein	153
MGG_07175		0.533547	1						hypothetical protein	403
MGG_07176		-0.309084	1						GTP-binding protein rhoA	193
MGG_07177		-1.31384	0.73079						hypothetical protein	78
MGG_07178		0.0405297	1						hypothetical protein	630
MGG_07181	GET1	0.900851	1						GET1	215
MGG_07187		-0.46274	1						glutamate synthase	2118
MGG_07189		-0.0795195	1	SNARE					V-SNARE	169
MGG_07190	GT39, MoPMT2p	0.269222	1		CAZY	YES			dolichyl-phosphate-mannose-protein mannosyltransferase 2	743
MGG_07193		0.0658529	1						hypothetical protein	366
MGG_07194		-0.669121	1						hypothetical protein	267
MGG_07195		0.178069	1						O-acetylhomoserine (thiol)-lyase	456
MGG_07197		0.398796	1						AMP-binding enzyme	707
MGG_07200		0.0336543	1						plasma membrane ATPase	926
MGG_07201		0.774031	1						mitochondrial DNA replication protein YHM2	317
MGG_07202		0.221499	1						citrate synthase	473
MGG_07205		4.58841	0.591838						hypothetical protein	451
MGG_07209		0.679863	1						signal sequence receptor alpha chain	267
MGG_07212		-0.515167	1						hypothetical protein	131
MGG_07214	GT25	-0.261679	1		CAZY				hypothetical protein	459
MGG_07216		2.19479	0.388341						versicolorin reductase	274
MGG_07224		-0.176727	1						threonine dehydratase	634
MGG_07225		1.21701	1						hypothetical protein	130
MGG_07229		-0.0105148	1						glycylpeptide N-tetradecanoyltransferase	563
MGG_07233		0.393613	1						hypothetical protein	642
MGG_07234		0.33548	1				Putative effector		FK506-binding protein 2	185
MGG_07237		-0.177626	1						hypothetical protein	121
MGG_07244		-0.648266	1						hypothetical protein	379
MGG_07252		1.67496	0.883152						polyadenylate-binding protein 2	193
MGG_07255		0.0395595	1						E3 ubiquitin-protein ligase hulA	816
MGG_07265		0.269222	1						endosulphine family protein	166
MGG_07266	MYG1	-0.173761	1						MYG1 protein	377
MGG_07268		-0.344145	1						isocitrate dehydrogenase	450
MGG_07270		-2.25509	0.419416						fatty aldehyde dehydrogenase	548
MGG_07271		-0.357865	1						mitochondrial ribosomal small subunit component	389
MGG_07273		1.82939	0.652362						WD repeat-containing protein 2	608
MGG_07280		-0.408073	1						fatty acid elongase	344
MGG_07284		0.0395595	1						target-rapamycin complex subunit LST8	317
MGG_07287	Plb3	0.570343	1						lysophospholipase Plb3	674
MGG_07289	GT3	-0.173761	1		CAZY				glycogen synthase	708
MGG_07295		4.19323	0.73079						hypothetical protein	380
MGG_07301		0.808668	0.883152						hypothetical protein	257
MGG_07302		0.386909	1						hypothetical protein	629
MGG_07309		-0.983685	0.905683						Delta(3,5)-Delta(2,4)-dienoyl-CoA isomerase	285
MGG_07317		-0.173761	1						glutamate-cysteine ligase	695
MGG_07323		-0.568946	1						histone acetyltransferase type B subunit 2	436
MGG_07324		0.296405	1						hypothetical protein	233
MGG_07327		0.533547	1						asparagine-rich protein	629
MGG_07331	GH72	0.12054	1		CAZY				1,3-beta-glucanosyltransferase gel1	446
MGG_07333		0.666646	1						ATP-dependent RNA helicase DBP5	477
MGG_07337		-0.748094	0.73079						fatty acid-binding protein	125
MGG_07341		-0.620373	1						hypothetical protein	109
MGG_07348		1.30893	0.315741				Putative effector		hypothetical protein	162
MGG_07350		0.269222	1				Putative effector		hypothetical protein	202
MGG_07357		0.378846	1				Putative effector		hypothetical protein	185
MGG_07365		0.365825	1						integral membrane protein	390
MGG_07366		0.0408638	1						hypothetical protein	554
MGG_07368	TF235	0.503427	1					Zn2Cys6 TF	hypothetical protein	630
MGG_07369		-0.173761	1						hypothetical protein	411
MGG_07382	AKR1	-0.669121	1						palmitoyltransferase AKR1	729
MGG_07384		0.533547	1						cystathionine beta-synthase	533
MGG_07389		-0.46274	1						peptidyl-prolyl cis-trans isomerase ssp-1	178
MGG_07391		0.503427	1						hypothetical protein	131
MGG_07392		-0.493733	1						50S ribosomal protein L14	131
MGG_07394		0.533547	1						hypothetical protein	115
MGG_07404		-2.10597	0.474854						tripeptidyl-peptidase 1	601
MGG_07428		1.49086	1						allantoate permease	323
MGG_07433		1.27978	1						hypothetical protein	388
MGG_07434		0.774031	1						transmembrane 9 superfamily protein member 2	657
MGG_07442		-0.667478	1						hypothetical protein	331
MGG_07447		0.788496	1						hypothetical protein	526
MGG_07456	MCna	0.378846	1			YES			serine/threonine-protein phosphatase 2B catalytic subunit	586
MGG_07460	MoHyr1	-0.0463667	1			YES			peroxiredoxin HYR1	172
MGG_07462		0.837761	0.753812						dihydrodipicolinate synthase	323
MGG_07463		-0.568946	1						D-galacturonic acid reductase	418
MGG_07465		4.19323	0.73079						periodic tryptophan protein 2	900
MGG_07466		0.223663	1						cell division control protein 12	385
MGG_07467		4.19323	0.73079						pyruvate dehydrogenase kinase	470
MGG_07470		-0.17606	1						hypothetical protein	609
MGG_07471		1.78055	0.474854						hypothetical protein	210
MGG_07479		0.223663	1						hypothetical protein	736
MGG_07480		1.65266	0.73079						tetratricopeptide repeat domain-containing protein	328
MGG_07482		0.192171	1						hypothetical protein	307
MGG_07486		0.378846	1						F-box protein pof6	946
MGG_07489		0.300438	1						mitochondrial phosphate carrier protein	308
MGG_07491		2.06608	0.0269063						retinol dehydrogenase 13	321
MGG_07492		-2.97739	0.315741						hypothetical protein	292
MGG_07494		0.223663	1						cation diffusion facilitator 1	492
MGG_07497		-1.63275	0.474854						averantin oxidoreductase	501
MGG_07502		-1.14225	1						chaperone dnaJ 2	416
MGG_07503		1.98485	0.967689						thioredoxin peroxidase	314
MGG_07504		0.221698	1						hypothetical protein	192
MGG_07509		1.83821	0.73079						hypothetical protein	948
MGG_07511		-0.268301	1						hypothetical protein	324
MGG_07514		1.83821	0.851965						3-oxoacyl-[acyl-carrier-protein] reductase	269
MGG_07516		0.378846	1						hypothetical protein	393
MGG_07517		0.962457	0.967689						hypothetical protein	788
MGG_07518		0.393613	1						centromere/microtubule-binding protein cbf5	485
MGG_07527		-0.924996	1						hypothetical protein	137
MGG_07530		-5.73535	0.198874						hydrolase	429
MGG_07535		1.08392	0.905683						rhomboid family membrane protein	558
MGG_07536		0.455559	1						vacuolar aminopeptidase 1	621
MGG_07539		0.0972104	1						NAD(P) transhydrogenase	1118
MGG_07542		0.359567	1						hypothetical protein	136
MGG_07545		-0.880202	1						CTP synthase	580
MGG_07556	CBM63	-0.920543	0.73079		CAZY		Putative effector		hypothetical protein	223
MGG_07559		0.192171	1						tripeptidyl-peptidase 1	575
MGG_07560		0.570343	1						hypothetical protein	395
MGG_07568		-1.49965	0.455785						hypothetical protein	471
MGG_07569	AA3	0.0658529	1		CAZY				cellobiose dehydrogenase	575
MGG_07574		1.00509	0.967689						hypothetical protein	257
[truncated: 1,430 more rows]
