# Supplementary material for: Increase of Fungal Pathogenicity and Role of Plant Glutamine in Nitrogen-Induced Susceptibility (NIS) To Rice Blast
Source: Front Plant Sci. 2017 Feb 28;8:265. doi: 10.3389/fpls.2017.00265 (PMC5329020; doi:10.3389/fpls.2017.00265)
Supplement: Supplementary Table 6 — Enrichment analysis for M. oryzae gene expressed in planta at 2 dpi. **P < 0.01; ***P < 0.001 Chi2 analysis corrected with Bonferroni [file Table6.XLSX]

## Sheet: Feuil1
Supplementary Table S6 Enrichment analysis for M. oryzae gene expressed in planta at 2 dpi
Function	Number of gene in the database	Number of gene expressed at 2dpi	Number of gene more expressed in 1N	Number of gene less expressed in 1N
Putative effector	800	293***	131***	32
Described pathogenicity genes	179	78**	20	9
CAZY enzyme	482	143	37	25
Vesicle trafficking components	49	36***	8	1
Transcription factor	295	61	29	8
TOTAL	12827	3428	1081	470
