# Supplementary material for: Increase of Fungal Pathogenicity and Role of Plant Glutamine in Nitrogen-Induced Susceptibility (NIS) To Rice Blast
Source: Front Plant Sci. 2017 Feb 28;8:265. doi: 10.3389/fpls.2017.00265 (PMC5329020; doi:10.3389/fpls.2017.00265)
Supplement: Supplementary Table 7 — 24 M. oryzae DEG gene at 2 dpi between 0N and 1N condition. Differential expression between NIS and no NIS repetition was performed on DEB website (Yao and Yu, 2011). For Differentially expressed gene analysis we used two different statistical analysis DESeq and EdgeR with a minimum FDR of 5%. We considered as differentially expressed genes all genes that are significant in at least one of the statistical test. [file Table7.XLSX]

## Sheet: Feuil1
Supplementary Table S7 24 M. oryzae DEG gene at 2 dpi between 0N and 1N condition
MGG ID	Small secreted protein	FUNCTION	Corrected 2dpi_FC 1N/0N	Mean 0N	Mean 1N
MGG_01369		alpha/beta hydrolase fold-3 domain-containing protein	4,3	3,4	93,9
MGG_10427		stress responsive a b barrel domain-containing protein	3,8	7,1	91,1
MGG_01075		hypothetical protein	3,5	7,5	82,0
MGG_15410	Yes	hypothetical protein	2,3	11,0	65,4
MGG_09323		phenylacetone monooxygenase	2,5	14,5	68,6
MGG_00824		hypothetical protein	3,4	18,4	190,8
MGG_07491		retinol dehydrogenase 13	2,1	41,4	149,2
MGG_10345		hypothetical protein	-4,4	27,0	1,4
MGG_10341		hypothetical protein	-3,3	36,6	2,7
MGG_08291	Yes	hypothetical protein	-3,7	52,4	2,8
MGG_10269		hypothetical protein	-3,0	56,6	6,2
MGG_10342		hypothetical protein	-3,5	57,4	5,1
MGG_07934	Yes	hypothetical protein	-2,8	58,2	7,1
MGG_02070		hypothetical protein	-3,0	59,1	6,1
MGG_00721		hypothetical protein	-2,7	68,6	10,0
MGG_02253		cell surface protein	-2,2	88,8	15,4
MGG_14155		hypothetical protein	-2,2	119,4	23,1
MGG_06973		cytochrome P450 52A1	-2,6	131,6	20,4
MGG_08526		hypothetical protein	-3,1	360,4	41,5
MGG_02778	Yes	hypothetical protein	-1,8	590,3	163,9
MGG_12337		MAS3 protein	-2,8	1572,5	217,9
MGG_06650		tubulin alpha-B chain	-1,7	2187,8	666,3
MGG_06044		ubiquitin-60S ribosomal protein L40	-1,5	3134,9	1015,7
MGG_07928		ubiquitin-40S ribosomal protein S27a	-1,7	12972,8	3426,6
